# Supplementary material for: Deciphering Molecular Host-Pathogen Interactions During Ramularia Collo-Cygni Infection on Barley
Source: Front Plant Sci. 2021 Oct 22;12:747661. doi: 10.3389/fpls.2021.747661 (PMC8570322; doi:10.3389/fpls.2021.747661)
Supplement: Supplementary file 1 [file Data_Sheet_1.ZIP]

Archive with 3 entries (3 files):
- 02.1_Supplement_Table01.xlsx
- 02.3_Supplement_Table03.xlsx
- 02.2_Supplement_Table02.xlsx
