# Supplementary material for: Deciphering Molecular Host-Pathogen Interactions During Ramularia Collo-Cygni Infection on Barley
Source: Front Plant Sci. 2021 Oct 22;12:747661. doi: 10.3389/fpls.2021.747661 (PMC8570322; doi:10.3389/fpls.2021.747661)
Supplement: Supplementary file 1 [file Data_Sheet_1.ZIP › 02.1_Supplement_Table01.xlsx]

## Sheet: DEGs_all_wIntersectAnnotation_u
Gene.ID	Description	Cat	Sub.Cat	FDvsFC3_logFC	FDvsFC3_FDR	FDvsFC7_logFC	FDvsFC7_FDR	FDvsFC12_logFC	FDvsFC12_FDR	FNvsFC3_logFC	FNvsFC3_FDR	FNvsFC7_logFC	FNvsFC7_FDR	FNvsFC12_logFC	FNvsFC12_FDR	TDvsTC3_logFC	TDvsTC3_FDR	TDvsTC7_logFC	TDvsTC7_FDR	TDvsTC12_logFC	TDvsTC12_FDR	TNvsTC3_logFC	TNvsTC3_FDR	TNvsTC7_logFC	TNvsTC7_FDR	TNvsTC12_logFC	TNvsTC12_FDR	GO	PF	IPR	3FCI_TPM	3FCII_TPM	3FCIII_TPM	3FDI_TPM	3FDII_TPM	3FDIII_TPM	3FNI_TPM	3FNII_TPM	3FNIII_TPM	3TCI_TPM	3TCII_TPM	3TCIII_TPM	3TDI_TPM	3TDII_TPM	3TDIII_TPM	3TNI_TPM	3TNII_TPM	3TNIII_TPM	7FCI_TPM
HORVU7Hr1G052820	calmodulin-binding family protein	Calmodulins	Misc.	-0.413527	0.926575	-0.22682	0.944072	-2.89455	5.07e-07	-0.0368273	1	-0.284495	0.948725	-1.94624	0.000553773	-0.055143	1	-0.590532	0.533798	-1.5214	0.0092738	-0.0990401	1	-0.764504	0.365625	-1.62502	0.00679348	none	none	none	1.199	1.277	1.098	0.963	0.809	0.925	1.011	0.939	1.145	0.961	1.037	1.439	1.358	1.22	0.653	1.092	0.899	1.144	1.921
HORVU0Hr1G001270	calmodulin 7	Calmodulins	Misc.	0.0622531	1	0.669372	0.0461575	0.776795	0.00325698	-0.193821	0.903777	0.698277	0.0690918	0.843831	0.00140793	0.233496	0.901486	0.383502	0.396549	0.814303	0.00257773	0.0442983	1	0.449124	0.286475	0.614925	0.0352792	GO:0005509	PF13499	IPR002048; IPR011992; IPR018247	129.39	142.953	121.812	150.868	122.253	144.976	109.565	94.474	131.017	131.808	148.097	172.075	213.096	171.02	144.185	158.697	125.963	146.173	131.225
HORVU5Hr1G100150	Calmodulin-binding protein	Calmodulins	Misc.	0.233757	0.895476	0.944865	0.00125534	1.46104	6.18e-09	-0.0963199	1	0.48	0.4028	1.33844	1.45e-07	0.638095	0.132008	0.750028	0.0192907	0.824117	0.0025208	0.243708	0.740511	0.0023821	1	0.65269	0.0253137	GO:0005516; GO:0006950	PF07887	IPR012416	7.498	4.814	7.094	10.233	4.601	10.018	5.542	5.276	3.772	4.403	6.969	3.441	11.862	5.254	0.49	6.255	5.18	4.556	11.507
HORVU4Hr1G052210	calmodulin 5	Calmodulins	Misc.	0.29296	0.83771	0.404256	0.419035	1.37795	3.42e-08	-0.00810632	1	0.132785	0.972399	1.20625	2.05e-06	0.307302	0.845361	0.439296	0.289386	0.905303	0.00064833	0.0759014	1	0.230262	0.683905	0.782486	0.00466032	GO:0005509	PF13499	IPR002048; IPR011992; IPR018247	46.626	39.029	41.763	57.507	51.108	63.773	43.402	55.944	38.506	40.637	42.975	49.962	51.17	55.385	47.995	50.878	49.007	44.616	79.331
HORVU2Hr1G069950	Calmodulin-binding transcription activator 4	Calmodulins	Misc.	0.219388	0.952125	0.848597	0.00908386	0.962317	0.000377899	0.268567	0.819222	0.547026	0.315426	1.18952	8.95e-06	-0.00170945	1	1.05103	0.000574928	0.940022	0.000744983	0.227062	0.798483	0.741937	0.0394173	0.986214	0.000445387	GO:0003677; GO:0005515; GO:0005634	PF00612; PF01833; PF03859; PF13637	IPR000048; IPR002110; IPR002909; IPR005559; IPR013783; IPR014756; IPR020683; IPR027417	1.626	6.569	8.08	3.785	3.931	1.826	2.198	1.839	2.091	8.507	2.517	8.975	2.478	7.213	4.923	10.276	3.47	3.643	4.391
HORVU5Hr1G023530	Calmodulin-binding protein	Calmodulins	Misc.	0.527382	0.380571	0.747383	0.020961	1.47459	3.72e-09	0.361146	0.664133	0.509883	0.33785	1.4553	7.78e-09	0.683318	0.0783393	1.39003	3.4e-07	1.03932	7.18e-05	0.82399	0.0145758	1.14269	8.15e-05	1.10281	2.74e-05	GO:0005516; GO:0006950	PF07887	IPR012416	6.064	6.037	6.587	11.433	6.156	7.218	7.429	7.153	9.038	6.013	6.981	5.953	15.308	10.509	7.823	10.648	9.961	15.39	10.653
HORVU4Hr1G053130	calmodulin 3	Calmodulins	Misc.	0.240154	0.87198	0.226655	0.752044	0.641712	0.0197708	-0.303974	0.785975	-0.943881	0.00360429	0.247561	0.460577	1.1304	7.24e-05	-0.0525391	1	1.11744	2.01e-05	-0.72248	0.0389905	-1.12591	0.000110248	-0.601575	0.0453189	GO:0005509	PF00036; PF13499	IPR002048; IPR011992; IPR018247	9.896	39.601	15.371	19.015	32.463	26.001	13.82	12.252	27.613	15.559	31.137	35.388	119.208	22.782	32.448	17.829	16.103	14.088	15.543
HORVU1Hr1G028900	calmodulin-binding family protein	Calmodulins	Misc.	0.778392	0.357201	1.00907	0.0518379	1.61715	1.32e-05	-0.22497	0.97834	0.598143	0.587251	1.37042	0.000330667	0.688544	0.437187	1.19957	0.016347	1.11848	0.00501545	0.273736	0.858442	1.08404	0.0459865	0.963763	0.0217882	none	none	none	1.351	1.476	1.098	3.811	1.479	2.094	1.254	0.926	1.506	1.571	2.099	1.269	5.623	1.207	1.645	1.862	1.535	1.953	0.661
HORVU1Hr1G091170	calmodulin 8	Calmodulins	Misc.	0.0788775	1	0.895043	0.0480465	1.37865	3.14e-05	-0.415452	0.753667	0.406074	0.742056	0.952992	0.00686928	0.399403	0.841778	0.83549	0.0719455	1.12662	0.00114989	0.538766	0.42794	0.615413	0.287282	0.792005	0.0368484	GO:0005509	PF13499	IPR002048; IPR011992; IPR018247	5.596	15.04	5.25	14.611	6.308	6.61	9.546	3.767	7.146	9.195	5.704	6.502	14.969	8.498	6.618	15.26	7.54	10.005	2.399
HORVU6Hr1G073710	Calmodulin binding protein-like	Calmodulins	Misc.	-0.20205	1	2.1361	0.0161976	1.8784	0.00513432	-1.06709	0.867849	-0.491674	0.962465	1.42329	0.0505629	-0.16113	1	2.7778	0.014996	1.69269	0.0114967	1.49223	0.715508	0.596156	0.892311	1.58102	0.0232475	GO:0005516; GO:0006950	PF07887	IPR012416	0.055	0	0.113	0.04	0	0.061	0	0.076	0	0	0.038	0	0	0	0.038	0	0.075	0	0.122
HORVU3Hr1G049640	calmodulin-binding family protein	Calmodulins	Misc.	-0.0353529	1	1.41414	9.11e-08	2.83857	4.83e-29	-1.69284	6.86e-10	0.442237	0.46974	2.43015	5.32e-22	0.0128231	1	1.27087	2.46e-06	1.84923	1.73e-13	-0.625805	0.0942351	0.76228	0.0180245	1.08225	3.89e-05	GO:0005515	none	IPR000048	23.651	83.405	19.945	88.258	19.177	25.404	16.625	12.188	13.395	57.066	123.651	33.779	152.089	34.445	25.755	49.221	31.407	51.282	11.212
HORVU4Hr1G050990	calmodulin like 42	Calmodulins	Misc.	0.318235	0.83771	2.21455	2.22e-15	3.07493	6.66e-30	-0.251821	0.843503	0.599944	0.276094	2.68305	1.81e-23	0.976662	0.00403148	2.12713	1.13e-13	2.10238	2.68e-15	0.481659	0.376605	1.30972	3.07e-05	1.44827	1.02e-07	GO:0005509	PF13405; PF13499	IPR002048; IPR011992; IPR018247	3.087	3.231	2.66	4.813	2.288	4.37	2.279	2.613	1.979	2.675	5.843	1.871	11.321	4.307	3.064	5.009	3.957	4.682	1.962
HORVU3Hr1G077070	calmodulin 8	Calmodulins	Misc.	2.51897	0.106985	2.73659	0.000208498	2.85745	5.4e-06	-0.413434	1	-0.415391	0.979783	2.73303	1.9e-05	1.78062	0.298277	3.30811	0.00091684	2.19888	0.000326702	0.526673	0.93851	1.98384	0.188867	2.00091	0.00156631	GO:0005509	PF13833	IPR002048; IPR011992; IPR018247	0	0	0.493	0.646	0.999	2.045	0	0	0.261	0	0.949	0.445	1.258	0.467	2.298	0.822	1.161	0.189	0.823
HORVU3Hr1G109230	calmodulin-like 38	Calmodulins	Misc.	-1.28366	0.0836952	3.53367	4.57e-09	3.87124	6.36e-15	-2.34085	6.46e-05	1.17914	0.471878	3.65554	2.36e-13	2.06292	4.88e-05	3.33325	8.93e-06	2.23197	2.6e-06	0.725296	0.44326	2.21277	0.0236354	1.42983	0.0057724	GO:0005509	PF13499; PF13833	IPR002048; IPR011992; IPR018247	0.73	6.077	0.535	1.833	0.721	0.499	0.876	0.19	0.448	1.338	2.125	0.144	14.365	1.116	0.427	4.303	0.512	2.131	0.102
HORVU1Hr1G094160	calmodulin like 43	Calmodulins	Misc.	1.9838	0.0317192	0.647938	0.700505	2.07468	0.000763926	1.39757	0.297077	-0.0274938	1	1.9398	0.00229245	0.546123	0.913337	1.89075	0.0194183	2.2693	3.76e-05	1.62162	0.0430474	1.27432	0.239485	1.9768	0.000501585	GO:0005509	PF13499	IPR002048; IPR011992; IPR018247	0.083	0.386	0.366	1.029	0.43	1.473	0.324	0.723	1.058	0.649	0.873	0	0.566	0.895	0.904	0.385	2.546	1.921	0.295
HORVU5Hr1G043460	calmodulin like 23	Calmodulins	Misc.	0.648945	0.392177	1.53374	7.37e-06	3.1404	1.48e-24	0.781635	0.167377	0.812222	0.135452	2.68933	1.19e-18	0.473982	0.712489	1.92888	2.08e-08	2.42652	9.97e-16	1.12967	0.00635736	1.30266	0.000751588	2.04	2.15e-11	GO:0005509	PF13499	IPR002048; IPR011992; IPR018247	3.28	4.601	3.111	7.595	4.955	5.173	8.117	3.97	5.677	4.195	3.44	2.682	2.34	4.995	6.542	4.688	5.642	6.446	1.962
HORVU3Hr1G109170	calmodulin like 37	Calmodulins	Misc.	0.29955	1	2.66147	1.7e-05	4.24914	3.39e-16	-3.23468	0.0739957	-0.192813	1	3.97623	2.7e-14	2.36537	6.65e-05	3.19335	4.32e-05	2.47037	2.47e-07	2.10602	0.000776512	2.29708	0.0180439	1.45737	0.00497036	GO:0005509	PF13833	IPR002048; IPR011992; IPR018247	0.386	0.505	0.563	0.448	0.278	0.84	0	0	0.149	1.247	1.872	0.209	14.956	1.609	1.092	6.564	2.796	4.21	0.305
HORVU7Hr1G115420	calmodulin like 37	Calmodulins	Misc.	NA	NA	4.256	0.0400637	5.27668	2.88e-07	2.18042	0.787441	NA	NA	5.16845	7.98e-07	2.14764	0.864078	3.96527	0.00398673	2.50665	0.000545877	NA	NA	1.58746	0.610163	1.89526	0.0154855	GO:0005509	PF13833	IPR002048; IPR011992; IPR018247	0	0	0	0	0	0	0	0.051	0	0	0	0	0.088	0	0	0	0	0	0
HORVU5Hr1G085800	calmodulin like 42	Calmodulins	Misc.	-0.742171	1	-0.173994	1	2.92646	4.53e-07	0.639903	1	0.747468	0.840817	2.75227	2.94e-06	0.27905	1	2.4465	0.0412957	2.51881	9.02e-06	-1.61732	0.469108	1.26388	0.551735	2.22201	0.00013645	GO:0005509	PF13405; PF13499	IPR002048; IPR011992; IPR018247	0	0	0	0	0	0	0	0	0	0.234	0.152	0	0.314	0	0.1	0	0	0.042	0.081
HORVU5Hr1G024400	Calmodulin-binding protein	Calmodulins	Misc.	1.62291	1.93e-08	2.87312	5.51e-28	3.86731	6.13e-49	0.00786604	1	1.07595	0.00061935	3.26003	1.14e-36	0.739572	0.0475863	2.80975	4.26e-26	2.61779	3.78e-25	1.01015	0.00136875	1.4608	2.01e-07	1.95918	8.09e-15	GO:0005516; GO:0006950	PF07887	IPR012416	1.681	1.942	3.054	4.404	5.284	11.661	2.36	2.676	2.154	2.987	7.057	1.714	11.434	5.501	4.646	10.045	6.329	8.976	3.456
HORVU1Hr1G086900	calmodulin like 43	Calmodulins	Misc.	0.827736	0.83771	3.41341	6.28e-10	4.68714	3.69e-19	1.1423	0.544944	-0.501983	0.877167	4.31905	1.63e-16	2.10326	0.0464392	4.11553	5.38e-09	3.03264	2.7e-10	1.8492	0.110839	3.11886	0.000106178	2.40929	8.78e-07	GO:0005509	PF13499	IPR002048; IPR011992; IPR018247	0.069	0	0.957	0.448	0.632	0.73	0.566	0.837	0.871	0.195	0.43	0	0.428	1.129	1.243	0.565	1.198	0.651	0.234
HORVU5Hr1G048000	calmodulin-like 38	Calmodulins	Misc.	-0.259757	1	2.42083	0.0217112	3.1599	2.5e-05	-1.30664	0.641712	0.937547	0.744823	2.99054	9.41e-05	1.65483	0.265883	0.88898	0.807558	3.07172	0.000106443	-0.138788	1	0.0854999	1	2.40327	0.00540996	GO:0005509	PF13499; PF13833	IPR002048; IPR011992; IPR018247	0.221	0.399	0.127	0.132	0.126	0.268	0.108	0.127	0.062	0.117	0.316	0	1.296	0	0.126	0.231	0.062	0.241	0.03
HORVU3Hr1G071770	cellulose synthase family protein	CW	Cellulose Synthesis	0.379978	0.83771	-0.802039	0.201235	-1.44071	0.000247459	-0.372949	0.788253	1.81549	2.24e-05	-1.50114	0.000162894	-0.668882	0.434411	-1.86016	4.32e-06	-3.84119	1.99e-20	-2.51707	6.35e-10	-0.716298	0.219344	-6.55051	1.47e-35	GO:0016020; GO:0016760; GO:0030244	PF03552	IPR005150; IPR013083; IPR029044	0.372	2.699	3.012	1.437	4.235	3.469	3.29	0.406	1.307	2.455	2.643	7.64	0.516	2.128	5.111	0.963	0.362	0.766	0.59
HORVU7Hr1G070010	cellulose synthase-like D3	CW	Cellulose Synthesis	-0.034118	1	-1.74811	0.00197583	-2.53833	7.07e-07	-0.0695884	1	0.705776	0.544091	-1.61544	0.00150598	-0.671483	0.59778	-3.50576	2.29e-13	-3.66258	1.15e-09	-0.902253	0.197433	-1.99452	4.08e-05	-4.40158	7.3e-11	GO:0016020; GO:0016760; GO:0030244	PF03552	IPR005150	0.482	3.79	2.294	2.031	2.339	2.215	4.476	0.507	1.345	2.052	1.809	3.31	1.057	0.649	2.763	1.439	1.473	0.756	0.244
HORVU5Hr1G064230	Cellulose synthase family protein	CW	Cellulose Synthesis	0.313414	0.935373	-0.687516	0.392797	-1.48746	0.000227143	-0.496211	0.741871	1.81214	7.61e-05	-1.78463	1.12e-05	-0.644563	0.523161	-2.48374	2.3e-09	-2.97977	2.86e-13	-2.16908	3.72e-07	-0.887255	0.106245	-4.71328	1.55e-24	GO:0005515; GO:0008270; GO:0016020; GO:0016760; GO:0030244	PF03552; PF14569	IPR001841; IPR005150; IPR013083; IPR027934; IPR029044	0.482	4.069	2.886	1.108	4.222	3.834	3.64	0.216	1.668	2.468	3.529	10.1	0.994	2.828	7.183	1.541	0.974	0.882	0.539
HORVU5Hr1G025760	COBRA-like protein 5	CW	Cellulose Synthesis	1.58774	0.0983292	-0.742181	0.679988	-0.265209	0.760208	-0.0120744	1	2.09911	0.00686296	-0.386032	0.629504	-0.725926	0.79211	-2.59511	0.000242936	-2.3949	7.93e-05	-3.32063	1.14e-05	-0.493913	0.706165	-3.67431	2.97e-08	GO:0010215; GO:0016049; GO:0031225	PF04833	IPR006918	0.096	0.319	0.605	0.488	1.403	1.339	0.755	0	0.286	0.519	0.771	1.727	0.214	0.389	0.904	0.09	0.175	0.084	0.102
HORVU4Hr1G011160	Endoglucanase 10	CW	Cellulose Synthesis	-0.239546	0.942124	-0.390827	0.576434	-1.30849	1.72e-05	-0.484248	0.563591	0.3371	0.742056	-1.32973	1.54e-05	-1.05291	0.00487614	-1.6868	1.03e-07	-2.23083	4.66e-13	-1.63523	9.5e-07	-0.923019	0.0140822	-2.63543	5.15e-17	GO:0003824; GO:0004553; GO:0005975	PF00759	IPR001701; IPR008928; IPR012341; IPR018221	3.818	16.689	15.892	5.842	12.034	11.905	12.256	3.729	9.486	8.182	9.713	20.54	3.547	4.152	10.561	3.699	3.707	4.136	8.519
HORVU0Hr1G025120	Cell wall-associated hydrolase	CW	Cellulose Synthesis	-0.153176	1	-1.39014	0.0762684	3.50852	2.39e-06	0.402864	0.91664	-1.12233	0.33063	2.31453	0.00606556	2.14474	0.864078	-2.38087	0.533798	-1.97001	0.0119616	4.55859	0.0906036	-2.38087	0.551735	-4.68719	6.49e-06	none	none	none	0	0	0	0	0	0	0	0	0	0	0	0	0	0	0	0	0	0	0
HORVU1Hr1G039250	cellulose synthase A4	CW	Cellulose Synthesis	0.851143	0.486399	-1.29992	0.105724	-0.892025	0.116074	-0.341027	0.920766	1.87554	0.00185744	-1.20747	0.0318056	-0.646362	0.691071	-1.98517	0.00021407	-1.93505	0.000104351	-3.02287	8.22e-09	-1.17013	0.0695159	-2.90096	3.09e-08	GO:0016020; GO:0016760; GO:0030244	PF03552	IPR005150	0.221	1.503	1.379	1.319	1.605	2.276	1.618	0.101	0.486	0.636	1.707	4.984	0.34	0.869	3.667	0.398	0.462	0.325	0.091
HORVU3Hr1G109930	cellulose synthase-like A3	CW	Cellulose Synthesis	-0.278075	1	0.776259	0.311467	-1.71622	0.000116489	-1.80731	0.00336925	-0.333749	0.870804	-1.92758	1.82e-05	-1.13133	0.126703	-0.514078	0.569778	-1.8934	4.22e-05	-1.39368	0.0257329	-1.14066	0.0725128	-2.09009	7.89e-06	none	PF13641	IPR029044	1.213	1.981	1.422	1.134	1.188	1.29	0.431	0.38	0.461	2	1.416	1.727	0.428	0.454	1.519	0.514	0.911	0.766	2.358
HORVU1Hr1G067470	Cellulose-synthase-like C5	CW	Cellulose Synthesis	0.484858	0.925779	-0.258629	0.956115	-1.79359	0.00333449	0.426605	0.914447	-1.02691	0.46603	-1.99057	0.0013638	-1.3025	0.479448	0.988045	0.700554	-1.76982	0.0146148	-1.84164	0.116196	-0.0448447	1	-1.6184	0.0315539	none	PF13641	IPR029044	0.482	0.346	0.408	0.435	0.67	0.706	0.512	0.786	0.672	0	0.594	0.222	0.151	0.117	0.063	0	0	0.241	0.661
HORVU2Hr1G042370	cellulose-synthase like D2	CW	Cellulose Synthesis	-0.28358	0.83771	0.327093	0.578963	-3.02687	4.22e-28	-1.84295	1.14e-09	0.515803	0.309501	-1.54644	4.42e-09	-0.801127	0.0183347	-0.016274	1	-1.72626	1.64e-11	-2.96859	9.77e-27	-0.0372321	1	-1.94774	4.21e-14	GO:0016020; GO:0016760; GO:0030244	PF03552	IPR005150; IPR029044	3.129	3.192	4.307	0.923	3.021	5.246	0.769	1.332	1.12	7.857	4.11	17.727	1.17	3.049	12.043	1.529	1.548	0.745	36.697
HORVU6Hr1G072070	cellulose synthase like E1	CW	Cellulose Synthesis	0.610269	0.29542	0.267468	0.711835	1.06124	0.000172665	0.469244	0.528841	-0.0841777	1	1.10325	0.000106957	0.481666	0.518066	0.501124	0.271838	0.827263	0.00604835	0.600009	0.197593	0.36058	0.52646	1.0053	0.000682682	GO:0016020; GO:0016760; GO:0030244	PF03552	IPR005150; IPR029044	6.753	12.367	6.728	9.442	15.233	17.407	10.018	12.277	15.848	8.26	11.901	8.347	13.547	11.469	15.81	9.492	14.056	16.408	9.352
HORVU2Hr1G028380	cellulose synthase-like A3	CW	Cellulose Synthesis	0.828648	0.319394	0.474758	0.610205	0.887894	0.0316329	0.261882	0.947473	0.422579	0.742056	1.31123	0.000889998	0.0977229	1	0.262894	0.821405	0.934476	0.028431	0.391701	0.715508	0.606567	0.372011	1.62667	3.55e-05	none	PF13641	IPR029044	1.792	1.888	1.844	3.494	2.263	2.824	2.076	1.763	1.394	3.26	2.491	1.923	2.805	2.504	1.72	2.736	3.121	2.698	2.582
HORVU5Hr1G098490	Cellulose-synthase-like C4	CW	Cellulose Synthesis	-0.546831	0.293145	-0.173106	0.855937	1.16156	4.27e-06	-0.726221	0.0555718	-0.118806	0.989324	0.726007	0.00756538	-0.26489	0.864078	-0.487168	0.20596	0.944706	0.000364284	-0.590399	0.130438	-0.245492	0.680098	0.707187	0.0128677	none	PF13641	IPR029044	55.13	68.75	64.073	63.111	45.42	29.519	53.488	34.434	36.315	71.002	58.645	44.572	67.082	44.111	32.674	41.168	34.29	43.273	40.956
HORVU5Hr1G095910	COBRA-like protein 3	CW	Cellulose Synthesis	0.0922639	1	0.283546	0.679988	1.21436	2.09e-06	-0.245792	0.819257	0.799344	0.0243353	1.55324	1.05e-09	0.0315486	1	-0.290383	0.578347	0.987977	0.000203588	-0.374614	0.515801	0.32477	0.528936	1.12752	2.07e-05	GO:0010215; GO:0016049; GO:0031225	PF04833	IPR006918	5.044	16.091	16.666	11.011	15.068	18.831	16.665	5.936	12.3	16.598	9.536	26.701	20.138	11.183	21.749	12.845	15.578	13.584	14.445
HORVU2Hr1G085800	Endoglucanase 12	CW	Cellulose Synthesis	0.237048	0.876186	0.455002	0.314873	0.988898	0.000111511	0.0461077	1	0.68543	0.0797801	1.08397	2.34e-05	0.784149	0.0180702	0.422467	0.317513	1.09692	2.33e-05	-0.0130915	1	0.509822	0.197272	1.12518	1.7e-05	GO:0003824; GO:0004553; GO:0005975	PF00759	IPR001701; IPR008928; IPR012341; IPR018221	9.744	16.303	13.541	16.299	14.474	16.25	16.112	11.453	14.416	19.741	16.365	15.542	55.774	13.895	18.233	17.764	15.816	17.08	13.642
HORVU5Hr1G071140	cellulose synthase like E1	CW	Cellulose Synthesis	-0.221109	0.919033	-0.173854	0.866454	1.27337	1.06e-06	-0.386565	0.621851	-0.322507	0.727595	0.850373	0.00201724	0.351073	0.736551	0.0228459	1	1.20045	7.14e-06	-0.390553	0.483679	-0.51852	0.203342	1.03301	0.000177381	GO:0016020; GO:0016760; GO:0030244	PF03552	IPR005150; IPR029044	130.878	125.599	142.518	132.617	111.938	113.011	97.133	85.976	141.4	155.77	72.013	194.956	228.391	138.534	162.556	104.146	119.01	106.901	136.298
HORVU7Hr1G005270	cellulose synthase-like D3	CW	Cellulose Synthesis	0.496158	0.424775	1.16206	1.98e-05	1.655	2.74e-11	-0.37497	0.639664	0.993563	0.00136401	1.47813	3.91e-09	0.723661	0.0384555	1.30484	1.23e-06	1.20633	2.55e-06	-0.245336	0.715508	1.19992	1.77e-05	1.06352	5.27e-05	GO:0016020; GO:0016760; GO:0030244	PF03552; PF14570	IPR005150; IPR013083; IPR029044	4.341	9.947	4.603	15.916	4.968	7.389	4.719	5.656	4.83	15.052	20.046	4.082	48.843	7.719	6.09	12.935	6.716	13.017	6.74
HORVU7Hr1G038440	cellulose synthase-like A3	CW	Cellulose Synthesis	-0.0375754	1	-0.0444836	1	1.04205	0.0019026	0.108974	1	0.0255867	1	1.01039	0.00316164	0.448918	0.713445	0.213519	0.83723	1.35357	5.39e-05	0.395779	0.639325	-0.145293	0.941073	1.23793	0.000322129	none	PF13641	IPR029044	6.064	7.287	4.561	5.763	6.295	6.549	9.303	5.39	7.133	5.416	5.59	6.489	13.321	5.228	6.241	9.89	7.939	6.572	6.973
HORVU2Hr1G033070	COBRA-like protein 1	CW	Cellulose Synthesis	0.398785	0.873396	0.577027	0.494333	1.78841	4.16e-06	-0.238707	0.986588	0.571819	0.617019	1.83292	2.93e-06	0.0181518	1	0.853312	0.17342	1.43813	0.000370741	-0.144795	1	0.904572	0.148841	1.71218	1.99e-05	GO:0010215; GO:0016049; GO:0031225	PF04833	IPR006918	0.951	1.795	0.971	2.901	1.391	1.4	0.647	1.928	1.457	1.805	1.037	0.589	0.73	1.142	1.306	0.437	0.924	0.85	1.352
HORVU1Hr1G077230	Cellulose-synthase-like C6	CW	Cellulose Synthesis	0.296154	0.918187	1.18623	0.00165331	1.62142	4.65e-07	0.25089	0.920559	1.14011	0.00756164	1.68034	2.14e-07	0.209071	1	1.33961	0.00025155	2.03762	2.87e-10	0.11895	1	1.14738	0.00373734	1.9561	2.1e-09	none	PF13641	IPR029044	1.489	1.875	1.464	2.413	1.34	2.483	3.115	1.344	1.992	3.766	3.604	2.839	5.107	2.971	2.273	3.34	2.896	3.737	2.684
HORVU4Hr1G054770	COBRA-like protein 7	CW	Cellulose Synthesis	0.468105	0.600692	2.44516	7.37e-17	3.61255	4.15e-37	-1.23863	0.000512504	0.959177	0.0190805	3.02358	3e-27	0.744572	0.0569217	2.3276	3.37e-14	2.36403	6.22e-18	-0.214268	0.820493	1.95542	7.48e-10	1.76698	1.81e-10	GO:0010215; GO:0016049; GO:0031225	PF04833	IPR006918	1.599	7.38	1.056	9.508	2.086	2.593	1.524	0.837	2.029	9.974	19.514	2.669	43.396	4.126	3.817	13.975	3.657	9.154	0.884
HORVU1Hr1G022900	cellulose synthase-like D3	CW	Cellulose Synthesis	-3.31351	0.59497	0.692218	0.961054	2.74747	0.0612327	-3.31351	0.529972	0.0421582	1	3.47335	0.012002	-0.198203	1	0.378401	1	4.06517	0.0187984	-2.35342	0.657856	-0.447039	1	5.01641	0.00185114	GO:0016020; GO:0016760; GO:0030244	PF03552	IPR005150; IPR029044	0	0	0	0	0	0	0	0	0	0	0	0.052	0.038	0	0	0	0	0	0
HORVU3Hr1G056270	Pectin lyase-like superfamily protein	CW	Degradation	-1.09454	0.0676887	-0.823563	0.166265	-3.57062	1.06e-15	-0.336706	0.848834	0.0065664	1	-3.49884	6.54e-15	-0.601124	0.62418	-0.735869	0.212965	-2.78405	4.52e-09	-1.10149	0.0461934	-0.517178	0.496628	-3.20702	1.75e-10	GO:0004650; GO:0005975	PF00295	IPR000743; IPR006626; IPR011050; IPR012334	8.917	8.87	9.417	3.758	3.198	3.104	13.187	5.897	3.946	3.351	4.528	6.96	4.629	2.958	5.073	4.059	2.484	3.244	3.568
HORVU5Hr1G086390	alpha-L-fucosidase 1	CW	Degradation	0.260265	1	-0.569955	0.514045	-2.78075	1.49e-08	0.708993	0.486738	-0.387221	0.785656	-2.00324	3.29e-05	-0.0333302	1	-1.04787	0.0589029	-2.15862	6.31e-05	0.0211796	1	-1.59806	0.00145221	-1.46562	0.00766002	GO:0004560; GO:0005975	PF01120	IPR000933; IPR013781; IPR017853	3.087	2.593	4.195	4.338	4.488	1.948	6.229	3.716	6.548	2.792	3.162	2.93	1.937	3.477	3.102	3.147	2.359	3.002	2.775
HORVU7Hr1G091570	Endoglucanase 18	CW	Degradation	-0.252287	1	0.178554	0.999269	-1.31776	0.0621703	-0.275429	1	0.591485	0.742056	-1.1736	0.111557	0.223273	1	-0.164602	1	-1.79618	0.0103094	0.200955	1	-0.179972	1	-1.63344	0.0260301	GO:0003824; GO:0004553; GO:0005975	PF00759	IPR001701; IPR008928; IPR012341	0.041	0	0.042	0.145	0.051	0.049	0.094	0.038	0.037	0.052	0.051	0	0.302	0.182	0	0.385	0.162	0.063	0
HORVU5Hr1G077910	beta glucosidase 11	CW	Degradation	0.062604	1	0.3799	0.473393	-1.7015	1.21e-11	0.183541	0.92587	0.417383	0.515854	-1.2148	2.16e-06	0.0439199	1	0.37128	0.427616	-1.1587	8.4e-06	-0.36949	0.530032	0.349194	0.482187	-0.987567	0.000232907	GO:0004553; GO:0005975	PF00232	IPR001360; IPR013781; IPR017853	9.579	9.242	9.501	6.198	12.881	13.524	9.546	10.603	15.362	9.792	10.016	14.456	14.302	8.225	12.884	9.428	11.085	7.936	25.139
HORVU7Hr1G078960	Pectin lyase-like superfamily protein	CW	Degradation	0.0348758	1	-0.174731	0.954976	-0.866147	0.0385493	0.0165619	1	-0.0323986	1	-0.837912	0.0520248	-0.276295	1	0.102177	1	-1.01199	0.0169514	-0.1953	0.951493	-0.15144	0.967443	-1.40088	0.000667542	GO:0004650; GO:0005975	PF00295	IPR000743; IPR006626; IPR011050; IPR012334	4.851	2.54	6.179	5.103	4.488	3.506	5.258	2.739	5.801	4.727	4.426	4.409	2.717	4.346	3.19	2.62	6.104	3.275	4.076
HORVU6Hr1G016750	Endoglucanase 11	CW	Degradation	0.074915	1	-0.197538	0.821808	-1.30537	7.03e-07	0.0396142	1	-0.0909811	1	-1.28283	1.41e-06	-0.210271	0.974734	-0.535508	0.171614	-0.965718	0.000502597	0.127512	0.96068	-0.512593	0.214772	-0.782739	0.00738024	none	none	none	202.822	148.924	166.559	227.284	185.724	143.662	183.52	216.114	148.682	161.237	172.987	106.086	156.806	173.264	105.96	175.922	158.244	193.078	180.782
HORVU4Hr1G014110	endonuclease III 2	CW	Degradation	-0.083738	1	-0.647138	0.243641	-1.45765	2.09e-05	0.321072	0.807337	-0.71229	0.268513	-1.21209	0.000581109	-0.0895948	1	-0.779031	0.0956243	-0.956086	0.0104237	-0.198792	0.912535	-0.916431	0.041491	-1.24495	0.000662762	GO:0003677; GO:0003824; GO:0006281; GO:0006284	PF00633; PF00730	IPR000445; IPR003265; IPR011257; IPR023170	7.677	8.457	6.686	4.8	7.635	7.864	8.521	8.51	11.839	6.52	9.27	9.707	8.025	7.265	7.71	7.155	8.089	6.047	9.962
HORVU1Hr1G047640	Endonuclease MutS2	CW	Degradation	-0.380753	0.699754	-0.44963	0.32029	-1.29572	2.52e-07	-0.191269	0.903777	-0.200587	0.856864	-1.23185	1.3e-06	-0.486082	0.369355	-0.353461	0.459429	-0.878167	0.00106206	-0.42773	0.393878	-0.321127	0.528511	-0.648236	0.0252759	GO:0004519; GO:0005524; GO:0006298; GO:0016887; GO:0030983; GO:0045910	PF00488	IPR000432; IPR005747; IPR007696; IPR027417	38.26	46.782	42.41	31.542	35.686	31.162	40.652	31.352	34.348	42.845	44.1	35.82	32	31.461	32.913	34.424	37.024	27.379	41.77
HORVU3Hr1G062110	endonuclease V family protein	CW	Degradation	-0.0371735	1	-0.430104	0.492596	-0.955905	0.00194466	0.0527072	1	-0.386289	0.682255	-0.936147	0.00290054	-0.0206081	1	-0.316872	0.625301	-0.805962	0.0144349	-0.0170415	1	-0.167514	0.874398	-0.743694	0.0298529	GO:0004519; GO:0006281	PF04493	IPR007581	13.328	17.208	13.639	15.666	13.893	14.644	17.407	12.454	15.101	10.104	15.354	13.972	14.931	14.193	14.328	14.219	12.445	12.766	12.575
HORVU3Hr1G075310	Beta-glucosidase C	CW	Degradation	-0.0792952	1	0.0704345	1	1.17912	3.26e-05	-0.227428	0.896065	0.0208233	1	0.962889	0.00105899	-0.143567	1	0.248439	0.714531	0.815233	0.00800572	-0.225513	0.820124	0.394863	0.473775	0.698177	0.0314396	GO:0004553; GO:0005975	PF00933; PF01915	IPR001764; IPR002772; IPR017853	5.416	6.343	4.955	4.734	5.6	5.758	4.894	3.919	5.391	5.948	7.361	7.012	5.006	4.813	7.886	4.842	6.291	4.514	6.516
HORVU3Hr1G038060	Glycosyl hydrolase; family 31	CW	Degradation	0.055743	1	0.327354	0.581649	1.41844	1.27e-08	-0.170373	0.946966	0.268605	0.742056	1.22146	1.48e-06	0.115798	1	0.372765	0.420074	1.0169	9.91e-05	0.101938	0.993544	0.400809	0.369407	1.00262	0.000155671	GO:0003824; GO:0005975; GO:0030246	none	IPR011013	7.567	6.609	9.065	11.064	7.661	6.159	8.912	6.417	5.291	8.442	7.399	8.177	8.025	10.807	6.053	8.747	7.24	9.228	10.277
HORVU3Hr1G074490	glycosyl hydrolase family protein 43	CW	Degradation	0.477564	0.764982	0.777733	0.133551	1.65959	1.56e-06	0.519967	0.634929	0.74582	0.268244	1.54072	1.14e-05	0.310619	0.92625	0.777041	0.124092	1.04231	0.00485213	0.417787	0.657856	0.653739	0.261057	0.885636	0.0235181	GO:0004553; GO:0005975	PF04616	IPR006710; IPR023296	3.28	3.045	2.548	3.916	3.603	3.871	3.802	3.145	4.357	3.935	2.972	3.964	5.157	3.594	3.566	4.611	5.255	5.259	2.775
HORVU4Hr1G089910	Peptidoglycan-binding LysM domain-containing protein	CW	Degradation	0.28554	0.83771	0.487629	0.270951	2.25413	1.33e-18	-0.574128	0.274282	-0.309374	0.742056	1.86843	3.33e-13	0.326678	0.831061	0.0967404	0.976435	1.44341	2.83e-08	-0.25616	0.722957	-0.350967	0.493138	0.831372	0.00325682	none	none	IPR018392	6.988	10.798	6.137	11.433	8.179	10.176	5.69	6.633	4.743	5.104	8.044	6.136	12.843	6.474	7.472	6.397	5.33	5.354	19.701
HORVU5Hr1G060140	Endoglucanase 11	CW	Degradation	1.21241	0.255175	2.00986	0.00020822	3.75306	3.11e-19	1.52376	0.0555638	1.43676	0.0616677	3.68579	1.57e-18	0.999778	0.379127	1.62486	0.00371184	1.87939	2.68e-06	0.78184	0.49131	0.959194	0.215671	1.79111	1.06e-05	GO:0003824; GO:0004553; GO:0005975	PF00759	IPR001701; IPR008928; IPR012341	0.221	0.851	0.591	1.2	1.833	1.071	2.373	0.761	1.432	1.364	1.024	0.406	1.56	0.934	1.457	1.4	1.685	0.777	0.63
HORVU4Hr1G085870	peptidoglycan-binding LysM domain-containing protein	CW	Degradation	0.335175	0.929023	1.48546	0.00151939	2.11908	1.81e-08	0.322446	0.893162	0.430304	0.744684	2.26966	2.09e-09	0.192	1	1.15063	0.0251343	2.12916	2.02e-08	-0.653786	0.474612	0.298424	0.795858	1.99518	2.1e-07	none	PF01476	IPR018392	0.427	0.785	0.718	0.33	0.619	1.485	0.216	1.002	1.12	0.273	0.316	0.576	0.075	0.48	0.992	0.424	0.811	0.357	0.508
HORVU3Hr1G006130	GDSL esterase/lipase	CW	Degradation	0.593986	0.625194	1.0517	0.0232207	3.35099	9.07e-20	-0.118593	1	-0.438435	0.742056	2.75672	4.9e-14	-1.71834	0.000266163	-0.725857	0.222458	2.18322	3.86e-09	-0.342795	0.75833	0.613631	0.345279	1.56949	4.97e-05	GO:0016788	PF00657	IPR001087; IPR013830	10.323	13.205	9.614	20.531	9.38	23.518	10.463	10.387	12.785	7.442	17.124	0.379	0.516	5.916	0.578	0.835	11.085	6.12	7.99
HORVU1Hr1G067840	Pectin lyase-like superfamily protein	CW	Degradation	0.461376	0.734541	0.174416	0.926619	1.57586	7.04e-07	0.692797	0.299232	0.779388	0.174821	1.59084	6.94e-07	-0.144436	1	1.06823	0.00434113	2.26919	8.44e-13	-0.270103	0.782311	0.00278244	1	2.00661	3.96e-10	GO:0004650; GO:0005975	PF00295	IPR000743; IPR006626; IPR011050; IPR012334	1.626	2.859	2.252	1.912	3.83	3.676	3.236	2.575	5.901	5.585	8.398	8.334	7.975	4.852	8.84	5.125	6.903	6.95	0.976
HORVU2Hr1G112580	endonuclease 4	CW	Degradation	0.665669	0.36257	-0.447746	0.391612	3.07662	7.19e-33	-0.354869	0.787441	-0.984308	0.00600542	2.33821	2.99e-20	0.0687769	1	-0.61271	0.134189	2.27157	4.07e-19	0.328282	0.715508	-0.342266	0.551735	1.8092	1.63e-12	GO:0003676; GO:0004519; GO:0006308; GO:0016788	PF02265	IPR003154; IPR008947	2.067	1.13	1.436	3.138	1.921	2.52	1.497	1.294	1.307	1.74	2.011	1.374	1.132	0.999	0.917	1.721	2.11	2.876	10.542
HORVU5Hr1G077920	beta glucosidase 11	CW	Degradation	1.02845	0.00186775	1.01271	0.000442574	2.98905	4.91e-31	0.36543	0.677692	-0.0827837	1	2.72387	2.67e-26	2.81104	2.2e-25	1.45563	7.38e-08	2.31524	1.12e-19	-0.219349	0.802039	0.6021	0.105424	1.92823	5.11e-14	GO:0004553; GO:0005975	PF00232	IPR001360; IPR013781; IPR017853; IPR018120	4.479	3.178	4.561	6.857	7.066	13.986	5.258	5.466	6.312	4.546	5.944	7.208	84.592	6.15	10.033	3.995	5.155	4.892	13.154
HORVU5Hr1G095130	Beta-glucosidase C	CW	Degradation	-0.00156247	1	0.749465	0.0201582	2.93311	2.82e-30	-0.28696	0.787441	-0.0151061	1	2.53124	3.15e-23	-0.414998	0.547931	0.505885	0.209292	2.54262	3.56e-22	-0.308797	0.633517	0.398394	0.401951	2.827	1.16e-26	GO:0004553; GO:0005975	PF00933; PF01915	IPR001764; IPR002772; IPR017853	68.071	55.612	67.578	94.139	45.116	54.887	65.771	43.578	49.897	66.768	93.551	57.223	73.321	58.187	29.008	62.644	52.839	60.71	9.312
HORVU5Hr1G106280	Endo-1;4-beta-xylanase 2	CW	Degradation	-2.90553	0.730472	2.44516	0.511143	-0.239628	0.983842	-2.90553	0.65325	4.27292	0.108707	1.0584	0.619497	1.72257	0.490904	-1.35067	0.477729	2.96793	0.0451821	1.11029	0.67643	-1.59055	0.365044	3.00462	0.0480699	GO:0004553; GO:0005975; GO:0016798	PF00331; PF02018	IPR001000; IPR003305; IPR008979; IPR013781; IPR017853; IPR031158	0.096	0.213	0	0	0.493	0	0.297	0	0	0	0	0	0.138	0.584	1.105	0.154	0.437	0.451	0
HORVU3Hr1G006140	GDSL esterase/lipase	CW	Degradation	0.17215	1	0.81721	0.05158	3.67388	2.24e-33	-0.104868	1	0.0941862	1	2.88733	5.56e-22	1.37554	0.000194715	1.98596	8.17e-08	3.43826	5.09e-30	1.35687	0.00029321	1.82164	2.36e-06	2.88883	4.69e-22	GO:0016788	PF00657	IPR001087; IPR013830	44.021	33.697	37.85	80.122	32.627	33.877	44.265	34.319	35.618	8.689	11.749	6.659	59.459	20.434	15.458	27.475	8.925	34.601	13.357
HORVU1Hr1G058520	beta glucosidase 11	CW	Degradation	3.42013	0.00177059	0.686954	0.596566	4.29523	5.59e-30	0.130145	1	1.12106	0.2751	3.83056	1.18e-24	2.81541	0.159927	0.95505	0.267364	4.11487	3.61e-28	0.56598	1	-0.482216	0.762427	3.46766	5.73e-21	GO:0004553; GO:0005975	PF00232	IPR001360; IPR013781; IPR017853	0	0.066	0	0.079	0.405	0.584	0	0	0.199	0	0	0.157	0.113	0.117	0.126	0	0.062	0	0.203
HORVU2Hr1G107600	Glycosyl hydrolase family protein	CW	Degradation	NA	NA	7.31927	3.93e-11	6.28622	9.79e-29	NA	NA	1.86683	0.742056	6.21974	4.34e-28	-2.2971	0.852835	2.67462	0.0349901	4.76063	2.19e-15	-2.2971	0.657856	0.717678	0.867713	3.97984	1.61e-10	GO:0004553; GO:0005975	PF00933; PF01915	IPR001764; IPR002772; IPR017853	0	0	0	0	0	0	0	0	0	0.078	0	0	0	0	0	0	0	0	0
HORVU5Hr1G115310	Mannan endo-1;4-beta-mannosidase 4	CW	Degradation	0.107994	1	3.02836	0.0571412	4.99368	1.05e-15	1.48365	0.793699	-1.80235	0.742056	3.97436	1.47e-10	-0.453227	1	-1.76275	0.43824	5.31326	1.39e-11	-1.05507	0.715508	-1.10301	0.680347	4.02044	3.28e-06	GO:0004553; GO:0005975	PF00150	IPR001547; IPR013781; IPR017853	0.11	0	0	0	0	0.037	0.175	0.152	0	0.403	0.152	0	0	0.091	0.063	0.128	0	0	0
HORVU7Hr1G035590	fucosyltransferase 1	CW	Hemicellulsoe Synthesis	-0.504396	0.986071	-0.191461	1	-1.0955	0.501309	0.145751	1	0.196207	1	-1.0073	0.572127	-0.135903	1	-2.99814	0.111278	-4.37164	0.00891355	-1.46128	0.355044	-2.90839	0.149838	-4.37164	0.015405	GO:0008107; GO:0016020; GO:0042546	PF03254	IPR004938	0.221	0.12	0.31	0.211	0.202	0.17	0.256	0.317	0.486	0.247	0.493	0.183	0.126	0.428	0.201	0.077	0.15	0.094	0
HORVU2Hr1G001460	Glycosyltransferase	CW	Hemicellulsoe Synthesis	-0.625591	0.468373	0.270006	0.782839	-3.15713	2.05e-19	-0.548561	0.541983	0.186504	0.958918	-2.18877	1.14e-10	0.0232201	1	0.283749	0.711914	-2.54868	7.51e-14	-0.111252	1	0.368463	0.580173	-1.57656	4.41e-06	none	none	none	11.205	8.763	14.118	7.912	5.777	8.655	8.036	8.51	6.362	6.065	6.058	6.777	4.264	9.549	7.371	7.347	6.766	6.981	23.655
HORVU4Hr1G056770	Galactosylgalactosylxylosylprotein 3-beta-glucuronosyltransferase P	CW	Hemicellulsoe Synthesis	-0.0968234	1	0.292485	0.936054	-1.50468	0.0126247	-0.141791	1	1.35822	0.164605	-0.91975	0.165892	-0.604576	0.864078	-1.78884	0.0238621	-1.47236	0.0227992	-1.02889	0.334178	-0.400394	0.809742	-2.20538	0.000755566	GO:0015018; GO:0016020	PF03360	IPR005027; IPR029044	0	0	0	0	0	0	0	0	0	0	0	0	0.088	0	0	0.064	0	0	0
HORVU5Hr1G078500	Exostosin family protein	CW	Hemicellulsoe Synthesis	0.0126011	1	0.15362	0.910441	1.03962	0.000143993	-0.148816	0.986549	-0.0301828	1	0.763842	0.00844189	0.0976412	1	0.248106	0.700554	0.654525	0.0321244	0.0396087	1	0.17885	0.825538	0.661374	0.0334481	none	PF03016	IPR004263	13.686	10.598	12.936	14.756	12.73	12.294	11.515	10.489	12.437	10.39	12.432	12.402	12.453	12.26	10.498	12.344	12.545	12.797	13.083
HORVU2Hr1G071380	Exostosin family protein	CW	Hemicellulsoe Synthesis	0.0114593	1	0.227542	0.7525	1.02278	7.92e-05	0.0440018	1	0.101593	1	0.786657	0.0038217	0.132032	1	0.461946	0.264684	0.728434	0.00942608	0.075184	1	0.330642	0.523787	0.802365	0.00418172	none	PF03016	IPR004263	19.213	15.585	18.791	20.716	17.382	22.848	18.094	22.778	17.28	21.351	17.807	19.545	16.667	23.47	20.933	19.691	23.018	23.085	21.419
HORVU0Hr1G020730	Glycosyltransferase family 61 protein	CW	Hemicellulsoe Synthesis	0.348882	0.83771	0.675228	0.131407	1.19882	7.34e-05	0.106737	1	0.832137	0.0693564	1.42417	2.25e-06	0.0782531	1	0.931635	0.0115288	0.91358	0.00450376	-0.157854	0.960443	1.14246	0.00124027	1.08697	0.000620468	GO:0016757	PF04577	IPR007657	1.475	2.234	2.421	3.27	2.718	3.068	2.319	2.08	2.477	2.507	1.796	3.009	1.723	2.063	3.064	2.004	1.96	1.596	3.527
HORVU3Hr1G096210	Exostosin family protein	CW	Hemicellulsoe Synthesis	0.0276472	1	0.533149	0.174609	0.939465	0.000264933	-0.351821	0.658968	0.184091	0.887953	0.542043	0.0590576	-0.0315043	1	0.612302	0.0722191	0.942838	0.000358931	-0.368364	0.507613	0.149795	0.861326	0.673688	0.0185998	none	PF03016	IPR004263	52.718	46.21	46.577	62.148	48.643	47.948	38.872	40.356	41.668	63.664	72.392	55.156	68.78	53.205	56.822	53.332	56.347	34.318	40.855
HORVU3Hr1G003110	Glycosyltransferase	CW	Hemicellulsoe Synthesis	0.420723	0.704788	0.951216	0.00329939	1.97471	2.77e-13	0.205537	0.919273	0.872512	0.0225238	1.71522	3.11e-10	0.448628	0.588901	0.412602	0.404018	0.980063	0.000645927	0.14719	0.945784	0.260294	0.680347	0.665207	0.0353786	GO:0016757	PF04577	IPR007657	3.459	4.747	3.646	8.505	4.033	4.772	6.175	5.517	5.951	6.091	4.199	6.096	8.893	8.692	9.016	6.859	7.927	7.548	4.33
HORVU3Hr1G002920	Glycosyltransferase	CW	Hemicellulsoe Synthesis	0.407373	0.655635	1.26713	2.22e-06	1.40646	1.65e-08	-0.0297639	1	0.639246	0.127317	1.04036	5.19e-05	0.277702	0.86181	0.974959	0.000684893	1.16107	6.44e-06	0.213141	0.790751	0.769003	0.0169845	0.736536	0.0084949	GO:0016757	PF04577	IPR007657	10.544	9.375	9.501	16.549	10.277	14.558	12.445	8.345	9.735	14.377	15.063	11.421	21.51	14.959	58.706	103.747	12.87	15.621	13.998
HORVU6Hr1G078650	fucosyltransferase 1	CW	Hemicellulsoe Synthesis	0.482353	0.512368	1.43339	2.25e-07	1.93801	5.23e-14	-0.0400784	1	0.50588	0.389533	1.48209	1.31e-08	0.473352	0.467405	1.21262	2.64e-05	1.31509	6.35e-07	0.615112	0.138606	0.692261	0.0559868	0.682422	0.0217847	GO:0008107; GO:0016020; GO:0042546	PF03254	IPR004938	5.568	6.503	6.067	12.87	5.916	8.935	6.324	5.733	6.1	8.624	8.221	5.966	15.359	10.574	7.421	12.832	10.685	13.458	5.195
HORVU7Hr1G048570	Glycosyltransferase family 61 protein	CW	Hemicellulsoe Synthesis	-0.037118	1	1.11425	0.000347611	2.76601	3.43e-24	0.151946	1	0.557826	0.34184	2.39496	1.11e-18	-0.132132	1	0.152401	0.911393	1.42121	2.53e-07	-0.0239987	1	0.500876	0.300699	0.903395	0.00228519	GO:0016757	PF04577	IPR007657	2.026	1.928	2.632	2.004	1.732	2.836	2.751	3.082	2.042	1.558	2.694	1.975	1.346	2.076	2.26	2.158	2.097	1.711	4.432
HORVU7Hr1G048470	Glycosyltransferase family 61 protein	CW	Hemicellulsoe Synthesis	0.0964088	1	0.742781	0.0212903	1.47086	4.53e-09	0.152484	0.97618	0.286141	0.742056	1.12148	1.35e-05	-0.0740499	1	0.117465	0.939034	1.42617	2.32e-08	-0.00668711	1	-0.222955	0.710071	0.954336	0.000409412	GO:0016757	PF04577	IPR007657	32.113	34.389	34.556	52.483	29.656	39.999	41.798	37.325	37.099	37.001	39.484	37.272	47.069	36.301	35.738	40.821	40.432	47.556	35.67
HORVU7Hr1G048430	Glycosyltransferase	CW	Hemicellulsoe Synthesis	0.619431	0.328453	0.880267	0.0143084	2.17652	6.83e-15	0.185468	0.96429	0.338308	0.742056	1.68807	2.06e-09	0.626999	0.256929	0.521226	0.275815	1.53012	7.3e-08	0.520243	0.357611	0.33445	0.581694	1.1363	0.000126978	GO:0016757	PF04577	IPR007657	2.908	4.069	4.251	7.477	4.298	5.685	3.411	4.464	4.781	4.39	4.249	3.153	4.906	6.422	4.671	4.907	5.318	5.008	3.792
HORVU5Hr1G067750	Beta-1;3-galactosyltransferase 7	CW	Hemicellulsoe Synthesis	0.327693	0.83771	1.63379	1.29e-06	2.73191	3.87e-18	-0.872773	0.112595	0.329092	0.747176	2.52127	1.23e-15	1.142	0.00400618	1.55819	8.55e-06	1.89755	1.42e-09	-0.0362145	1	0.894286	0.0401247	1.50679	2.84e-06	GO:0006486; GO:0008378; GO:0016020	PF01762; PF13334	IPR002659; IPR025298	2.191	5.093	2.998	4.022	4.614	4.309	2.144	1.966	1.519	2.896	4.034	3.087	12.893	4.1	2.964	3.558	2.834	3.548	2.003
HORVU5Hr1G108670	Beta-1;3-galactosyltransferase 15	CW	Hemicellulsoe Synthesis	0.236577	0.992263	2.49973	3.45e-12	3.04179	5.29e-19	-1.97094	1.51e-05	0.515272	0.62138	2.6228	1.44e-14	1.59809	1.6e-05	2.16992	1.12e-08	1.89868	2.54e-08	-0.901833	0.066424	1.10535	0.019834	1.51523	1.65e-05	GO:0006486; GO:0008378; GO:0016020; GO:0030246	PF00337; PF01762	IPR001079; IPR002659; IPR013320	0.551	4.987	0.859	3.758	1.694	2.118	0.822	0.393	0.697	2.779	10.952	1.204	43.057	1.544	2.411	2.993	1.822	2.624	1.179
HORVU1Hr1G004980	Glycosyltransferase family 61 protein	CW	Hemicellulsoe Synthesis	0.0333608	1	1.87904	5.29e-09	2.92185	1.27e-23	-0.660612	0.261816	0.226095	0.907889	2.21572	1.92e-14	-0.416914	0.70332	1.24845	0.000687049	1.90587	5e-11	-1.05975	0.00373425	0.663889	0.202594	1.1135	0.000297101	GO:0016757	PF04577	IPR007657	1.888	8.072	2.083	4.721	3.78	2.8	2.022	1.256	3.772	3.143	14.532	3.886	8.503	4.087	3.378	4.149	2.509	3.034	0.752
HORVU7Hr1G028630	Exostosin family protein	CW	Hemicellulsoe Synthesis	0.080431	1	2.38386	0.064796	1.65346	0.00720649	-2.89158	0.646992	0.725286	0.931922	1.40049	0.0309108	1.14793	1	0.849229	0.657035	2.26884	0.000174089	0.557668	1	-0.0363216	1	2.10387	0.000695842	none	PF03016	IPR004263	0	0.106	0	0	0	0.146	0	0	0	0	0.063	0	0	0.13	0	0	0	0.084	0.041
HORVU3Hr1G109590	Glycosyltransferase family 61 protein	CW	Hemicellulsoe Synthesis	2.88547	0.00439	2.14179	0.000285985	4.86882	5.33e-23	1.42696	0.609669	-0.762769	0.742056	4.23954	3.79e-18	0.312869	1	1.57878	0.0274093	2.88602	5.51e-10	-0.401429	0.904848	1.12403	0.222029	2.57368	4.95e-08	GO:0016757	PF04577	IPR007657	0.055	0.027	0	0.158	0.101	0.304	0.094	0.025	0.124	0.156	0.164	0.183	0.164	0.259	0.176	0.026	0.162	0.189	0.051
HORVU7Hr1G038370	Beta-1;3-galactosyltransferase 15	CW	Hemicellulsoe Synthesis	1.45829	4.74e-05	2.04102	2.46e-11	4.08263	4.19e-42	1.16488	0.0043499	1.29698	0.000307721	3.88655	1.14e-38	1.74114	5.48e-08	1.93274	1.77e-09	2.93483	1.95e-24	1.29564	0.000218403	1.77454	8.33e-08	2.72747	2.5e-21	GO:0006486; GO:0008378; GO:0016020; GO:0030246	PF00337; PF01762	IPR001079; IPR002659; IPR013320	0.799	1.476	1.112	3.059	2.023	3.287	2.683	2.854	3.287	1.766	1.568	2.446	13.811	3.088	2.273	5.331	2.859	4.819	0.661
HORVU4Hr1G079030	Xyloglucan galactosyltransferase KATAMARI1 homolog	CW	Hemicellulsoe Synthesis	0.0558226	1	0.681347	0.582439	2.5167	6.73e-07	0.236691	0.996472	0.543071	0.747082	2.85376	1.76e-08	0.938618	0.276965	0.162854	1	3.16934	1.2e-10	0.632742	0.542926	0.270962	0.902309	2.88854	7.38e-09	none	PF03016	IPR004263	0.786	1.622	1.985	2.044	1.163	1.254	3.236	0.723	1.295	1.87	1.986	1.06	6.491	1.155	1.444	2.826	1.436	3.181	0.325
HORVU4Hr1G054120	xyloglucan xylosyltransferase 5	CW	Hemicellulsoe Synthesis	0.473384	1	1.32928	0.336685	6.34527	4.3e-19	-3.41556	0.477841	0.069306	1	5.5231	1.12e-14	0.402913	1	2.36691	0.0543225	3.3802	2.47e-08	-0.685831	0.924277	0.470858	0.95532	2.67163	2.19e-05	GO:0016021; GO:0016757	PF05637	IPR008630	0	0.093	0	0	0.051	0.085	0	0	0	0	0.215	0	0.239	0	0	0	0	0.157	0.041
HORVU5Hr1G017960	Hexosyltransferase	CW	Hemicellulsoe Synthesis	2.15113	0.83771	1.97488	0.143846	6.26518	2.79e-17	3.9252	0.267186	-0.326214	1	5.58302	8.53e-14	1.73127	0.523327	1.72688	0.221187	3.47093	4.69e-08	0.665663	0.916924	1.61764	0.289753	2.99577	4.71e-06	GO:0016757	PF01501	IPR002495; IPR029044	0	0	0	0	0	0.024	0	0.038	0.075	0	0.089	0	0.164	0.078	0.1	0.051	0.062	0.105	0.02
HORVU2Hr1G094540	Xyloglucan galactosyltransferase KATAMARI1 homolog	CW	Hemicellulsoe Synthesis	-0.200613	1	0.736628	0.857978	1.32115	0.317453	-0.980753	0.855776	0.508563	0.992822	0.924845	0.542753	0.700426	1	1.51361	0.544642	3.58	0.00840915	0.221095	1	0.7195	0.892884	3.19343	0.0306017	none	PF03016	IPR004263	0.179	0.731	0.577	0.251	0.177	0.609	0.337	0	0.548	0.351	0	0.262	0	0.091	0.352	0.437	0	0.063	0.112
HORVU7Hr1G098370	Xyloglucan endotransglucosylase/hydrolase family protein	CW	Modification	-0.5747	0.241734	-1.2575	2.37e-06	-4.11054	1.93e-50	-0.828538	0.0170088	0.632928	0.125855	-4.00771	4.69e-48	-0.733237	0.03453	-2.09332	2.79e-16	-6.06036	1.82e-89	-1.39881	3.32e-07	-0.21779	0.710767	-5.93923	2.26e-86	GO:0004553; GO:0005618; GO:0005975; GO:0006073; GO:0010411; GO:0016762; GO:0042546; GO:0048046	PF00722; PF06955	IPR000757; IPR008263; IPR008264; IPR010713; IPR013320; IPR016455	34.401	77.474	51.799	25.727	51.551	36.299	50.198	23.894	17.18	35.416	68.307	53.508	24.05	20.019	46.149	13.115	22.169	21.951	56.998
HORVU2Hr1G050780	Expansin-like B1	CW	Modification	-4.0729	0.32133	-2.12284	0.481805	-0.254844	0.982042	0.368095	1	-3.86202	0.240948	1.43221	0.451019	-2.28052	0.852835	NA	NA	-4.06967	0.0258491	-0.211621	1	NA	NA	-4.06967	0.0389543	none	none	IPR007117	0	0	0	0	0	0	0	0	0	0	0	0	0	0	0	0	0	0	0
HORVU2Hr1G091170	expansin B3	CW	Modification	0.453154	1	-0.16403	1	-2.0504	0.0310655	0.896019	0.787441	-0.282709	1	-2.80495	0.00659523	-0.532647	1	-1.48771	0.148262	-2.98416	0.000886211	-0.409934	0.945975	-0.951799	0.474818	-2.32523	0.0102856	none	PF01357	IPR007117	0	0.093	0.465	0.185	0	0.353	0	0.19	0.187	0.117	0.152	0.955	0.226	0.039	0.088	0.244	0.462	0.304	0.376
HORVU5Hr1G123920	xyloglucan endotransglucosylase/hydrolase 30	CW	Modification	-0.0843843	1	-0.712107	0.213374	-1.50445	2.96e-05	0.0934763	1	-0.620832	0.458767	-1.55006	2.13e-05	-0.228742	1	-1.19001	0.00445198	-1.58794	2.23e-05	0.0631706	1	-1.08032	0.0162285	-1.80876	1.8e-06	GO:0004553; GO:0005618; GO:0005975; GO:0006073; GO:0010411; GO:0016762; GO:0042546; GO:0048046	PF00722; PF06955	IPR000757; IPR008263; IPR010713; IPR013320; IPR016455	10.792	8.045	12.33	10.853	8.836	6.634	14.184	9.385	9.262	9.987	7.12	9.498	5.572	9.38	7.735	9.569	8.713	9.049	4.869
HORVU1Hr1G087320	xyloglucan endotransglucosylase/hydrolase 25	CW	Modification	0.0345081	1	0.114655	0.959172	-1.10731	2.39e-05	0.407484	0.584987	0.299879	0.742056	-0.690149	0.0148054	-0.315809	0.829544	-0.238446	0.700554	-1.27806	1.1e-06	-0.222092	0.774782	-0.145591	0.874081	-1.14641	1.9e-05	GO:0004553; GO:0005618; GO:0005975; GO:0006073; GO:0010411; GO:0016762; GO:0042546; GO:0048046	PF00722; PF06955	IPR000757; IPR008263; IPR008264; IPR010713; IPR013320; IPR016455	15.574	20.864	22.859	15.415	26.294	20.633	26.643	20.216	33.962	23.247	45.517	24.098	20.113	20.576	27.903	25.946	26.364	21.447	20.554
HORVU5Hr1G019100	expansin B2	CW	Modification	-0.12796	1	-0.492802	0.460562	-1.89672	5.76e-09	-0.0171592	1	-0.600983	0.407032	-1.9234	4.88e-09	0.10786	1	-0.423472	0.525418	-1.21606	0.000400608	-0.164289	0.954798	-0.536169	0.345538	-1.43772	2.75e-05	GO:0005576; GO:0019953	PF01357; PF03330	IPR005795; IPR007112; IPR007117; IPR007118; IPR009009	7.897	9.282	5.715	10.114	5.79	8.192	8.643	12.581	8.739	9.935	10.181	10.466	8.818	11.313	9.066	8.465	6.591	4.535	15.38
HORVU4Hr1G081800	expansin-like A1	CW	Modification	-0.426528	0.636486	-0.411537	0.446746	-1.06922	8.13e-05	-0.405483	0.609669	-0.696816	0.0986941	-1.34179	6.62e-07	0.054134	1	-0.658239	0.0623503	-1.08212	0.000103442	-0.0304252	1	-0.697836	0.0498105	-0.926112	0.00135738	GO:0005576	PF01357; PF03330	IPR007112; IPR007117; IPR007118; IPR009009	40.41	46.596	36.667	44.993	30.807	26.634	32.548	32.886	34.012	32.338	32.743	34.198	33.447	37.741	33.202	36.299	37.71	33.551	30.344
HORVU6Hr1G095120	callose synthase 1	CW	Modification	-0.473331	0.734541	0.23487	0.841883	0.166042	0.750139	-0.209647	0.96778	0.271469	0.842334	-0.747427	0.047522	-0.628298	0.420419	0.573568	0.3125	-0.838377	0.0281366	-1.07097	0.0171372	0.90014	0.0480528	-1.35492	0.000183998	none	PF04652; PF14288	IPR023175; IPR026899	6.119	9.309	8.305	2.374	7.458	6.123	5.393	3.754	7.482	7.753	4.439	15.293	3.421	6.474	5.927	5.896	5.555	3.065	17.159
HORVU3Hr1G042600	callose synthase 1	CW	Modification	0.290431	0.83771	-0.562821	0.155423	-0.890859	0.00088395	-0.251319	0.808813	-0.0764111	1	-0.938146	0.000510137	-0.187773	1	-0.535235	0.166433	-0.696294	0.0165716	-0.341118	0.5856	-0.613163	0.0984753	-0.686572	0.0209802	none	PF04652; PF14288	IPR023175; IPR026899	14.54	8.95	10.74	13.437	17.521	26.001	11.029	10.806	12.001	16.312	10.181	11.486	14.855	12.701	19.577	11.676	11.234	12.094	17.363
HORVU3Hr1G042540	callose synthase 1	CW	Modification	0.330636	0.788456	-0.3904	0.453418	-0.630583	0.0212433	-0.253387	0.788178	-0.128661	0.976139	-0.851261	0.00133226	0.541779	0.24927	-0.574089	0.104164	-0.602117	0.0371695	-0.0836448	1	-0.247737	0.67723	-0.71592	0.0115717	GO:0000148; GO:0003843; GO:0006075; GO:0016020	PF02364	IPR003440	22.383	21.995	18.679	18.936	27.128	37.954	19.038	14.395	20.778	20.884	15.72	20.893	22.025	24.144	34.721	17.893	17.339	17.889	29.693
HORVU4Hr1G082910	callose synthase 1	CW	Modification	0.221163	0.913132	-0.172563	0.857573	0.597862	0.0293288	0.218677	0.867248	-0.0758985	1	0.596558	0.0334257	-0.174517	1	-0.0242473	1	0.645264	0.0225419	0.320505	0.631855	0.368151	0.438196	0.867611	0.00137533	GO:0000148; GO:0003843; GO:0006075; GO:0016020	PF02364; PF14288	IPR003440; IPR026899	6.753	5.213	5.18	6.053	7.635	6.561	7.227	8.485	5.179	4.559	4.072	4.16	3.673	5.19	3.441	4.663	7.927	5.427	17.281
HORVU3Hr1G061700	callose synthase 5	CW	Modification	0.310605	0.83771	0.579493	0.116222	1.61591	7.76e-11	0.0116051	1	0.224436	0.816926	1.37044	5.22e-08	0.491343	0.375454	0.65196	0.0487323	1.23039	1.55e-06	-0.400699	0.451127	0.241706	0.680347	0.983107	0.000220373	GO:0000148; GO:0003843; GO:0006075; GO:0016020	PF02364; PF14288	IPR003440; IPR026899	3.39	2.686	3.308	3.31	3.957	4.979	3.128	3.83	2.863	3.299	6.045	3.009	10.189	2.686	3.453	2.607	3.458	2.95	10.125
HORVU2Hr1G101150	xyloglucan endotransglucosylase/hydrolase 13	CW	Modification	-0.820418	0.253191	-3.00361	7.56e-14	6.41021	8.64e-52	1.1494	0.0172041	-5.01983	1.26e-24	4.82002	3.49e-32	1.39578	0.00146284	0.554851	0.700554	5.61696	8.75e-41	2.43931	2.53e-10	0.61225	0.667435	4.75597	2.32e-30	GO:0004553; GO:0005975	PF00722	IPR000757; IPR008263; IPR013320	11.357	1.077	5.729	6.817	0.657	0.718	5.865	40.382	0.436	4.74	2.605	0	3.887	14.284	2.75	3.622	9.462	30.612	16.427
HORVU3Hr1G033160	pectinesterase family protein	CW	Pectin esterases	NA	NA	NA	NA	NA	NA	2.17183	0.787441	NA	NA	NA	NA	-9.38204	6.85e-13	NA	NA	-7.53744	1.49e-09	-9.38204	4.97e-13	NA	NA	-2.29151	0.00664297	GO:0005618; GO:0030599; GO:0042545	PF01095	IPR000070; IPR011050; IPR012334	0	0	0	0	0	0	0	0	0	0	0.038	0	0	0	0	0	0	0	0
HORVU5Hr1G114530	Pectin acetylesterase 3	CW	Pectin esterases	2.95382	0.00431438	0.18814	1	4.37126	4.24e-11	1.19536	0.739321	-1.52899	0.269216	3.77153	1.91e-08	-4.8208	0.0451058	1.92244	0.700554	-4.02122	0.000329511	-2.75609	0.204949	NA	NA	2.99378	3.31e-06	GO:0016787	PF03283	IPR004963	0	0.04	0.169	0.171	0.076	0.633	0	0.203	0	0	0.291	0	0	0	0	0	0	0	0.041
HORVU5Hr1G022590	pectinesterase 11	CW	Pectin esterases	-0.411246	0.647904	-0.878793	0.0037933	-1.73857	1.58e-11	-0.458461	0.462408	-0.973476	0.00251114	-2.12492	3.74e-16	-0.276411	0.864078	-0.864618	0.00460221	-1.84474	1.82e-12	-0.322421	0.620887	-0.960211	0.0016246	-2.18489	1.42e-16	GO:0005618; GO:0030599; GO:0042545	PF01095	IPR000070; IPR011050; IPR012334; IPR018040	40.121	32.806	40.707	30.316	32.551	28.094	29.043	31.073	29.044	33.312	36.942	29.226	22.227	30.281	27.099	27.115	26.239	22.697	26.735
HORVU3Hr1G116490	Pectin acetylesterase 5	CW	Pectin esterases	0.134717	1	0.044986	1	-2.03733	5.42e-16	0.0474032	1	0.462795	0.418023	-1.33858	1.4e-07	-0.133423	1	-0.40746	0.341973	-1.33803	1.91e-07	-0.0331883	1	0.157566	0.842589	-0.921276	0.000679028	GO:0016787	PF03283	IPR004963; IPR029058	19.102	26.755	28.996	29.999	30.731	22.872	31.214	26.05	24.089	27.897	26.647	32.602	21.044	23.859	32.21	25.291	32.305	24.051	19.965
HORVU5Hr1G098920	Pectin acetylesterase 9	CW	Pectin esterases	-0.382486	0.731607	-0.891511	0.0113124	-3.04807	7.04e-17	-0.0232211	1	-0.579134	0.32068	-2.72754	4.04e-14	0.0324607	1	-0.603124	0.110774	-0.852915	0.00461032	-0.298513	0.665549	-0.738169	0.03757	-0.954941	0.00152109	GO:0016787	PF03283	IPR004963	19.723	27.819	25.787	20.716	22.034	16.019	36.526	12.848	18.973	77.145	34.286	92.624	71.246	63.195	67.107	56.209	64.498	34.528	7.217
HORVU1Hr1G048280	Pectinesterase 31	CW	Pectin esterases	0.0663793	1	0.304702	0.642571	0.865652	0.000861202	0.264631	0.787441	0.489525	0.364242	0.889532	0.000696559	0.538109	0.268349	0.315289	0.533798	0.642798	0.0232516	0.361527	0.539524	0.400048	0.371255	0.840889	0.00204732	GO:0005618; GO:0030599; GO:0042545	PF01095	IPR000070; IPR011050; IPR012334	11.812	13.059	12.795	12.976	13.058	15.447	15.56	14.712	17.018	10.792	11.939	14.744	20.252	16.892	16.827	16.005	16.927	12.734	17.668
HORVU3Hr1G091360	pectinesterase family protein	CW	Pectin esterases	-0.162979	1	0.476279	0.623071	1.76939	3.17e-06	-0.570567	0.655008	-0.00153035	1	1.66781	1.52e-05	0.387545	0.879955	0.417112	0.621779	1.55144	6.47e-05	-0.197028	0.961494	-0.00684215	1	1.42794	0.000331828	GO:0004857; GO:0005618; GO:0030599; GO:0042545	PF01095	IPR000070; IPR006501; IPR011050; IPR012334; IPR018040	1.172	1.795	1.07	1.002	0.493	1.534	0.634	0.736	1.232	1.169	0.974	1.596	1.409	1.233	1.67	0.899	0.537	1.029	1.25
HORVU1Hr1G053400	Pectin acetylesterase 9	CW	Pectin esterases	0.410733	0.964248	0.137122	1	2.09553	1.1e-05	-0.0982932	1	-0.233188	0.996588	1.41612	0.00509072	0.523322	0.89044	0.3958	0.769093	1.84213	0.000188217	-0.268905	0.968581	-0.301526	0.869727	1.14281	0.0380054	GO:0016787	PF03283	IPR004963	0.276	0.758	0.436	0.765	0.632	0.316	0.31	0.203	0.573	0.312	0.696	0.209	0.516	0.519	0.603	0.321	0.337	0.336	0.569
HORVU1Hr1G059010	pectinesterase family protein	CW	Pectin esterases	0.974817	0.938134	2.21017	0.265825	4.56617	9.38e-05	-0.430164	1	1.79499	0.60276	3.83778	0.00234754	5.11696	0.0430966	0.550678	0.877038	4.85636	0.00153462	4.74294	0.0818672	0.0659139	1	3.81582	0.0343939	GO:0004857; GO:0005618; GO:0030599; GO:0042545	PF01095; PF04043	IPR000070; IPR006501; IPR011050; IPR012334; IPR018040	0	0.053	0.07	0	0.076	0.158	0.027	0	0.025	0	0	0	0.025	0.091	0.176	0.026	0.112	0.042	0
HORVU1Hr1G086980	3-deoxy-manno-octulosonate cytidylyltransferase	CW	Precursor Synthesis	-0.461879	0.641758	-0.633845	0.149863	-1.54887	2.02e-07	-0.581826	0.333864	-0.488708	0.489683	-1.15925	0.000157253	-1.32875	4.09e-05	-0.8019	0.0327579	-1.97315	3.47e-11	-1.85154	2.08e-09	-0.763657	0.0542979	-1.74986	6.3e-09	GO:0005737; GO:0008690	PF02348	IPR003329; IPR004528; IPR029044	27.73	19.614	18.58	19.622	15.827	15.386	14.414	16.881	14.977	8.026	51.55	6.724	7.824	7.629	6.367	5.151	4.656	6.32	14.232
HORVU1Hr1G070740	UDP-glucose pyrophosphorylase 3	CW	Precursor Synthesis	-0.309676	0.834326	-0.610653	0.0878493	-1.63667	7.5e-11	-0.343198	0.677373	-0.247751	0.76821	-1.45364	1.06e-08	-0.17744	1	-0.537832	0.143206	-1.09921	2.86e-05	-0.408279	0.434505	-0.438259	0.305643	-0.68385	0.0178588	GO:0008152; GO:0070569	PF01704	IPR002618; IPR029044	73.13	61.49	84.525	60.223	70.639	58.1	59.879	65.341	51.839	76.171	72.809	63.045	53.711	61.56	65.826	53.588	60.516	42.527	52.189
HORVU3Hr1G087000	UDP-glucuronic acid decarboxylase 1	CW	Precursor Synthesis	-0.126669	1	0.429423	0.36688	1.22516	1.33e-06	-0.169781	0.945443	0.0652846	1	1.12003	1.39e-05	0.0977715	1	0.409186	0.345376	0.809693	0.00297543	-0.0789336	1	0.353039	0.469894	0.66345	0.0219043	none	none	none	118.171	109.908	95.603	113.998	101.079	107.107	100.639	114.208	106.155	97.08	107.753	85.952	126.152	107.578	86.132	99.11	81.225	109.252	128.867
HORVU5Hr1G080860	UDP-glucose 4-epimerase 3	CW	Precursor Synthesis	-0.228481	0.887645	-0.254104	0.684811	0.537274	0.0583877	0.253077	0.787441	-0.0578895	1	0.791681	0.00330496	0.572915	0.182346	-0.427329	0.31896	1.18474	5.56e-06	0.773198	0.0191449	-0.332144	0.523787	1.50156	5.87e-09	GO:0003978; GO:0005975; GO:0006012; GO:0016857	PF16363	IPR005886; IPR008089; IPR016040	228.251	144.309	106.202	215.706	116.779	105.72	250.613	190.089	212.199	123.133	256.66	75.081	391.6	154.089	80.832	326.014	145.012	295.769	43.589
HORVU4Hr1G021270	UDP-glucose 6-dehydrogenase family protein	CW	Precursor Synthesis	0.397015	0.693773	1.16968	1.53e-05	1.18196	2.73e-06	0.265015	0.787441	0.839501	0.0124493	1.48885	2.91e-09	0.44154	0.505688	1.34823	4.08e-07	1.1945	3.31e-06	0.235782	0.741059	1.18282	2.17e-05	1.35518	1.27e-07	GO:0003979; GO:0016616; GO:0051287; GO:0055114	PF00984; PF03720; PF03721	IPR001732; IPR008927; IPR014026; IPR014027; IPR016040; IPR017476; IPR028356	11.812	6.263	7.868	12.277	9.013	14.047	10.342	12.328	9.437	12.325	9.89	11.63	25.585	10.496	10.096	14.027	10.673	15.904	24.214
HORVU4Hr1G059120	UDP-glucose 4-epimerase	CW	Precursor Synthesis	0.189188	0.957173	0.266222	0.679989	1.04327	4.19e-05	-0.0241653	1	0.353512	0.623179	1.11994	1.18e-05	0.958157	0.00140276	0.343266	0.490145	1.19467	3.32e-06	-0.015066	1	0.39791	0.373813	1.24035	1.62e-06	none	PF04321; PF16363	IPR016040; IPR029903	16.759	14.668	14.568	23.024	14.272	19.221	16.787	18.073	14.765	23.858	20.767	15.516	86.315	15.815	12.62	19.306	16.265	23.725	25.759
HORVU2Hr1G104110	UDP-glucose 4-epimerase 4	CW	Precursor Synthesis	0.732837	0.0588985	1.494	1.19e-08	1.93426	7.97e-15	0.398375	0.597509	1.0435	0.00061935	1.75773	2.18e-12	0.751509	0.0298903	1.59767	1.22e-09	1.22203	1.94e-06	0.588568	0.138912	1.4752	4.61e-08	0.93661	0.000487569	GO:0003978; GO:0006012	PF16363	IPR005886; IPR016040	15.257	12.606	14.484	28.523	19.202	29.068	20.077	19.696	18.064	15.948	18.579	12.428	50.805	19.785	16.576	23.082	19.835	27.421	16.834
HORVU1Hr1G058810	UDP-glucuronic acid decarboxylase 1	CW	Precursor Synthesis	0.717308	0.0813054	1.48992	3.49e-08	2.427	7.29e-21	-0.0776572	1	0.632297	0.154336	2.19831	2.09e-17	1.0694	0.00037643	1.19735	2.02e-05	1.76027	1.28e-11	0.428972	0.423179	0.85403	0.00721031	1.25415	2.87e-06	none	PF16363	IPR016040	52.304	72.261	55.219	122.147	75.468	122.457	67.025	55.893	60.989	72.106	84.23	63.843	303.385	65.037	59.146	95.206	68.368	112.139	95.209
HORVU5Hr1G096370	UDP-glucose 6-dehydrogenase family protein	CW	Precursor Synthesis	0.630315	0.185413	2.19665	4.25e-17	2.70497	1.24e-25	-0.266832	0.787441	0.986902	0.00206519	2.3775	2.48e-20	1.92319	6.85e-13	1.74904	4.28e-11	1.77664	5.24e-12	-0.337975	0.59063	0.956032	0.00161598	1.12223	2.98e-05	GO:0003979; GO:0016616; GO:0051287; GO:0055114	PF00984; PF03720; PF03721	IPR001732; IPR008927; IPR014026; IPR014027; IPR016040; IPR017476; IPR028356	10.089	20.333	17.848	18.646	23.386	41.363	17.542	11.605	16.495	32.715	43.544	21.168	290.304	14.388	25.303	26.691	17.176	22.424	55.249
HORVU6Hr1G012810	GHMP kinase family protein	CW	Precursor Synthesis	0.107371	1	0.35751	0.677755	2.49475	5.8e-16	0.290766	0.836877	-0.116457	1	2.24826	3.51e-13	0.38324	0.852835	0.48552	0.397695	1.83359	3.8e-09	1.14315	0.00412435	0.580573	0.272604	1.89185	1.6e-09	GO:0005524; GO:0005737; GO:0008152; GO:0016301; GO:0016773	PF00288; PF08544	IPR006204; IPR006206; IPR013750; IPR014721; IPR020568	3.239	4.269	3.744	4.76	3.881	4.626	5.96	4.528	3.486	3.507	3.073	3.205	4.969	4.671	3.064	5.767	5.942	11.002	5.205
HORVU2Hr1G019180	UDP-glucuronic acid decarboxylase 1	CW	Precursor Synthesis	0.548014	0.370971	1.58454	2.41e-09	2.57408	2.82e-24	-0.377749	0.675356	0.623689	0.16542	2.18468	4.79e-18	0.609566	0.201067	1.18267	2.88e-05	1.85469	2.12e-13	-0.230534	0.792385	0.820955	0.0118843	1.22311	2.87e-06	none	PF16363	IPR016040	2.136	2.021	3.125	3.363	2.794	5.539	2.319	2.498	3.199	3.286	2.39	3.859	4.44	2.595	3.629	1.927	3.033	1.974	6.455
HORVU1Hr1G024180	FASCICLIN-like arabinogalactan-protein 11	CW	Proteins	0.511561	1	-1.33861	0.733634	-2.36938	0.10667	0.778847	0.823195	3.56853	0.00272107	-3.86366	0.0199629	-0.12706	1	-2.61093	0.00660363	-6.05149	1.02e-05	-2.49986	0.0326354	-1.59157	0.157599	-6.05149	2.97e-05	none	PF02469	IPR000782	0.055	0.146	0.197	0	0.164	0.45	0.674	0	0	0.182	0.24	0.955	0.126	0.272	0.866	0.218	0	0.031	0.041
HORVU3Hr1G018810	FASCICLIN-like arabinogalactan-protein 11	CW	Proteins	1.44311	0.16172	-1.8164	0.231607	-0.164617	0.89715	-0.039474	1	1.53794	0.222429	-0.292563	0.764858	-0.941021	0.517261	-3.34482	0.000344789	-2.84631	3.12e-06	-2.81211	3.97e-05	-0.684353	0.635399	-5.00761	8.06e-12	none	PF02469	IPR000782	0.041	0.691	0.38	1.741	2.162	2.288	1.483	0	0.66	0.896	2.226	5.979	0.126	1.855	3.981	0.578	0.487	0.388	0.142
HORVU1Hr1G086930	Chromosome 3B; genomic scaffold; cultivar Chinese Spring	CW	Proteins	-0.203617	0.946371	-0.0950867	0.981534	-2.12013	1.85e-16	-0.272737	0.787441	-0.126924	0.983823	-2.06849	1.25e-15	-0.118978	1	-0.555071	0.138948	-1.4575	2.66e-08	-0.10514	0.991637	-0.732293	0.0298265	-1.73233	3.8e-11	none	PF07223	IPR010820	176.732	112.713	134.86	156.01	124.819	106.681	118.841	137.443	117.41	132.847	132.719	133.821	68.466	182.255	111.184	137.619	129.171	109.683	165.768
HORVU1Hr1G087570	FASCICLIN-like arabinogalactan 6	CW	Proteins	0.779468	0.472659	0.350008	0.794713	0.871428	0.0639943	-0.425395	0.791142	1.40072	0.0141451	0.718915	0.1534	-0.392529	0.897366	-2.34606	7.62e-07	-1.17732	0.0120711	-1.87554	0.000280015	-0.523328	0.5427	-2.2259	1.47e-06	none	PF02469	IPR000782	0.289	5.585	2.308	2.822	6.194	5.879	5.312	0.216	1.457	1.844	3.288	6.672	0.654	2.037	6.379	0.771	2.234	0.598	1.088
HORVU3Hr1G072520	Chromosome 3B; genomic scaffold; cultivar Chinese Spring	CW	Proteins	-0.120422	1	-0.166157	0.87168	0.737955	0.00608825	-0.044807	1	-0.141821	0.963082	0.535934	0.0660563	0.0736213	1	-0.279099	0.60483	0.730335	0.00900121	0.298667	0.657856	-0.0737948	1	0.927725	0.000651172	none	PF07223	IPR010820	23.458	15.838	23.535	25.74	20.972	16.677	24.189	20.356	20.056	35.144	20.387	23.274	23.069	35.989	23.432	34.514	29.896	34.591	15.268
HORVU4Hr1G038960	Alpha-1;4-glucan-protein synthase [UDP-forming]	CW	Proteins	0.282683	0.83771	0.849507	0.00626728	1.33929	2.24e-07	0.0240998	1	0.195395	0.87542	1.29266	7.7e-07	0.0801536	1	0.859811	0.00494199	0.745558	0.00890436	-0.088009	1	0.600509	0.105914	0.746302	0.0100874	GO:0016866; GO:0030244	PF03214	IPR004901; IPR029044	51.477	50.08	53.15	57.045	56.683	79.134	44.751	63.046	52.785	58.404	56.393	75.355	61.736	63.948	72.469	51.944	62.426	68.573	142.438
HORVU3Hr1G073780	Alpha-1;4-glucan-protein synthase [UDP-forming]	CW	Proteins	0.747528	0.113563	0.772987	0.0306862	3.28174	1.68e-31	-0.363837	0.754504	0.289315	0.742056	2.97436	1.77e-26	0.753124	0.0819788	0.418923	0.408254	1.59182	1.54e-08	-0.146928	0.954798	0.341797	0.551735	1.43334	5.78e-07	GO:0016866; GO:0030244	PF03214	IPR004901; IPR029044	2.122	3.976	2.66	4.945	4.475	6.829	2.993	2.892	1.843	2.584	3.44	2.433	7.434	3.23	2.662	2.351	1.96	2.467	4.991
HORVU2Hr1G043900	Xylanase inhibitor protein 1	Defense genes	Chitnases	0.667809	0.266778	0.607607	0.218984	-0.274905	0.519426	-0.208851	0.934887	0.856764	0.059604	0.864826	0.012129	0.440946	0.651183	0.729727	0.0707114	0.821839	0.0232313	-0.0377634	1	0.939203	0.0117995	1.21026	0.000382229	GO:0004553; GO:0005975	PF00704	IPR001223; IPR013781; IPR017853	9.91	17.208	11.204	19.978	18.797	26.962	10.679	10.717	14.989	24.169	33.502	21.495	48.428	19.941	38.715	27.282	31.856	21.689	4.33
HORVU2Hr1G085270	Chitinase	Defense genes	Chitnases	1.5904	9.93e-06	0.934172	0.021721	0.997178	0.00259169	-0.0828377	1	1.01591	0.0220413	1.50888	2.38e-06	0.850915	0.0648642	2.63182	2.28e-15	0.836375	0.0170301	-0.00178123	1	1.89272	4.61e-08	0.872484	0.0137691	GO:0004568; GO:0005975; GO:0006032; GO:0008061; GO:0016998	PF00182; PF00187	IPR000726; IPR001002; IPR016283; IPR018371; IPR023346	3.735	7.168	5.673	11.921	16.611	27.681	2.548	6.494	7.494	8.714	12.559	6.502	12.063	13.921	27.84	6.499	13.881	8.22	3.985
HORVU2Hr1G085280	Chitinase	Defense genes	Chitnases	1.23578	4.74e-05	1.65814	2.63e-10	3.30318	6.95e-38	-0.536786	0.37891	0.779293	0.0341502	2.83261	5.47e-29	1.53475	2.02e-07	1.64961	8.43e-10	1.24406	1.16e-06	-0.0908949	1	1.47036	1.2e-07	0.905911	0.000781634	GO:0004568; GO:0005975; GO:0006032; GO:0008061; GO:0016998	PF00182; PF00187	IPR000726; IPR001002; IPR016283; IPR018371; IPR023346	4.824	6.463	7.151	8.334	10.024	26.768	2.346	6.988	3.984	1.974	4.641	3.611	6.566	9.743	14.868	3.468	3.707	2.561	10.582
HORVU1Hr1G037270	Chitinase 2	Defense genes	Chitnases	1.05341	0.151046	0.900118	0.182212	2.94118	6.38e-12	0.17014	1	0.321533	0.885865	2.49108	8.17e-09	0.967374	0.185442	0.84353	0.20214	1.77422	3.5e-05	0.892452	0.207856	0.532638	0.551735	1.61803	0.00023473	GO:0004553; GO:0005975	PF00704	IPR000677; IPR001223; IPR001579; IPR013781; IPR017853	1.502	2.287	2.027	4.628	2.617	4.942	1.362	2.448	3.1	2.247	2.251	1.714	4.943	3.075	3.252	3.083	3.782	3.674	1.535
HORVU3Hr1G100350	Xylanase inhibitor	Defense genes	Chitnases	-0.427461	0.730472	1.38092	9.52e-05	3.06365	4.24e-20	-1.03901	0.0108171	0.412549	0.725714	2.91356	3.54e-18	0.210115	1	0.606401	0.206191	1.79914	1.98e-08	-0.485706	0.432627	0.408881	0.520366	1.46307	1.05e-05	none	PF14541; PF14543	IPR021109; IPR032799; IPR032861	14.582	36.45	8.643	31.463	5.967	7.815	14.912	6.303	10.009	25.767	32.566	18.839	60.503	14.557	9.004	22.144	12.92	18.182	1.677
HORVU1Hr1G072250	Chitinase 2	Defense genes	Chitnases	1.18981	0.00161926	0.100286	0.995834	2.73327	2.92e-19	0.773483	0.128773	-0.074134	1	1.68589	3.82e-08	0.84567	0.0498432	0.50556	0.340432	1.98061	1.42e-10	0.798165	0.0666898	0.719652	0.107526	2.09906	1.43e-11	GO:0004553; GO:0005975	PF00704	IPR000677; IPR001223; IPR001579; IPR013781; IPR017853	3.983	5.931	5.884	15.085	9.506	11.187	10.261	7.495	8.54	6.286	7.664	4.801	10.717	9.328	12.934	12.28	11.609	9.343	3.294
HORVU2Hr1G043890	Xylanase inhibitor protein 1	Defense genes	Chitnases	1.36922	1.7e-06	0.983969	0.000857622	2.41411	4.39e-20	0.523764	0.333891	0.638662	0.14814	2.41329	6.12e-20	1.02124	0.000669849	0.840322	0.00634918	2.4359	6.84e-20	0.974045	0.00166776	1.48152	6.52e-08	3.37385	1.86e-35	GO:0004553; GO:0005975	PF00704	IPR001223; IPR013781; IPR017853	16.387	24.934	30.418	67.726	62.991	71.928	61.699	23.273	32.132	50.728	43.67	32.602	73.384	76.182	91.104	80.383	91.723	75.092	6.282
HORVU1Hr1G062030	Chitinase family protein	Defense genes	Chitnases	1.81574	0.00868701	1.46078	0.00511056	4.05748	2.27e-21	0.486665	0.878431	0.52045	0.742056	3.47243	2.96e-16	3.25946	1.67e-09	1.29152	0.0274664	2.71539	1.95e-11	2.04692	0.00191209	1.87531	0.000292188	2.78728	8.33e-12	GO:0004568; GO:0005975; GO:0006032; GO:0008061; GO:0016998	PF00182; PF00187	IPR000726; IPR001002; IPR016283; IPR018371; IPR023346	0.152	0.199	0.338	0.382	0.177	1.546	0.229	0.33	0.299	0.156	0.228	0.222	1.157	0.752	3.328	0.758	1.273	0.367	0.498
HORVU3Hr1G059480	Acidic endochitinase	Defense genes	Chitnases	1.87245	0.255176	1.40485	0.209821	3.98549	6.8e-13	-1.92226	0.660857	0.350198	0.99514	2.73564	1.98e-06	1.35204	0.207977	1.92521	0.00139325	2.9591	3.14e-09	-0.405561	0.915602	1.28063	0.0873603	2.75502	4.97e-08	GO:0004553; GO:0005975	PF00704	IPR001223; IPR001579; IPR013781; IPR017853	0.041	0	0.225	0.053	0.506	0.39	0.054	0	0	0.143	0.544	0.471	0.39	0.636	1.582	0.103	0.412	0.252	0.071
HORVU1Hr1G052430	Chitinase family protein	Defense genes	Chitnases	2.04579	6.63e-14	4.91573	1.36e-65	5.4735	7.22e-79	-0.445157	0.514378	2.65044	1.52e-22	5.58546	4.03e-81	1.04715	0.000577094	3.78036	2.69e-42	3.57828	2.64e-40	0.369197	0.53829	2.78663	1.61e-24	3.28148	1.04e-34	GO:0004568; GO:0005975; GO:0006032; GO:0016998	PF00182	IPR000726; IPR016283; IPR023346	23.527	35.146	37.301	45.243	76.1	277.561	19.052	30.68	19.421	30.001	88.011	16.733	92.151	38.986	130.723	49.003	58.269	65.35	10.623
HORVU3Hr1G006440	Xylanase inhibitor	Defense genes	Chitnases	0.245283	0.920043	0.9471	0.0115847	5.28052	2.48e-57	-0.594491	0.323488	-0.960536	0.0386824	4.24505	4.06e-40	-1.7929	1.35e-08	-0.919739	0.0357426	3.6486	4.9e-30	-0.2697	0.739864	1.31165	0.000269945	3.36241	1.05e-25	none	PF14541; PF14543	IPR021109; IPR032799; IPR032861	17.407	16.955	18.721	32.188	12.414	13.646	15.627	7.14	12.138	14.65	23.41	0.118	0.742	8.42	1.08	0.437	14.755	12.566	2.013
HORVU0Hr1G016310	Endochitinase A	Defense genes	Chitnases	0.162735	1	2.62103	1.84e-10	3.98371	1.14e-24	-1.63841	0.00410278	0.559138	0.685956	3.95233	3.33e-24	1.25048	0.0122935	2.20317	1.73e-06	3.78003	2.98e-22	-0.280743	0.872208	1.35075	0.0169825	3.42862	1.25e-18	GO:0004568; GO:0006032; GO:0016998	PF00182	IPR000726; IPR023346	0.868	4.215	0.985	3.824	1.58	3.08	1.065	0.888	0.71	1.571	4.692	1.779	13.749	2.206	0.992	4.162	0.986	1.743	1.372
HORVU7Hr1G084920	Chitinase 1	Defense genes	Chitnases	1.83231	0.0290926	4.74119	1.77e-17	8.17468	5.61e-31	0.774812	0.769916	1.57586	0.0962804	8.04849	6.96e-30	1.02098	0.369355	1.3569	0.0511175	4.07458	3.28e-11	0.196494	1	0.492653	0.691085	3.89076	5.44e-10	GO:0004553; GO:0005975	PF00704	IPR000677; IPR001223; IPR001579; IPR013781; IPR017853	0.234	0.306	0.225	0.712	1.075	1.132	0.512	0.393	0.523	0.818	0.696	0.589	1.346	0.83	1.796	1.233	0.537	0.661	0.213
HORVU3Hr1G064470	Chitinase family protein	Defense genes	Chitnases	2.59683	0.00466085	3.79368	3.35e-09	9.21	4.45e-71	2.23298	0.0445586	1.16233	0.639897	8.2012	1.75e-58	1.91925	0.00135151	3.29554	8.83e-06	5.53226	2.89e-36	0.927836	0.383245	2.51711	0.00553197	5.57608	1.55e-36	GO:0004568; GO:0005975; GO:0006032; GO:0008061; GO:0016998	PF00182; PF00187	IPR000726; IPR001002; IPR016283; IPR018371; IPR023346	0.083	0.16	0	0.171	0.164	0.779	0.094	0.495	0.224	0.195	0.62	0	0.314	0.078	2.7	0.167	1.024	0.462	0.061
HORVU3Hr1G006450	Xylanase inhibitor	Defense genes	Chitnases	0.478311	0.583932	3.09895	3.05e-25	7.30241	3.43e-105	-0.502818	0.495779	-0.0153114	1	6.5002	1.97e-88	-1.19892	0.00106746	1.6684	4.82e-07	5.56012	1.76e-70	-0.255351	0.77833	1.07063	0.00630408	5.43584	8.76e-68	none	PF14541; PF14543	IPR021109; IPR032799; IPR032861	3.942	3.63	4.561	8.057	2.945	5.356	3.479	2.017	3.61	3.39	5.021	0.118	0.415	2.219	0.942	0.501	4.406	2.31	1.24
HORVU4Hr1G076040	Dirigent protein 1	Defense genes	Dirigent-like Proteins	-0.399053	0.943405	0.354448	0.821473	-2.5068	4.2e-05	-0.608079	0.782777	0.304133	0.930141	-2.18131	0.000386701	-0.0192371	1	-0.405257	0.738975	-4.50674	7.46e-08	-0.277418	0.95987	-0.581419	0.551735	-5.14943	4.35e-08	none	PF03018	IPR004265	1.571	2.314	2.449	1.332	2.541	1.096	1.793	2.828	0.784	0.844	0.278	1.125	0.415	1.531	1.821	0.231	1.236	0.105	2.613
HORVU4Hr1G090780	Disease resistance-responsive (dirigent-like protein) family protein	Defense genes	Dirigent-like Proteins	0.0405867	1	-0.788364	0.0143328	-2.0164	4.36e-14	0.307904	0.786177	0.877721	0.0102988	-0.753197	0.00888167	0.141813	1	-1.08161	0.000161339	-2.63866	1.11e-21	0.503707	0.271654	0.38233	0.421485	-1.06361	0.000169188	none	PF01419; PF03018	IPR001229; IPR004265	303.241	339.311	389.984	339.356	440.608	339.52	552.569	428.017	322.388	295.124	212.876	237.422	233.272	296.904	310.382	406.242	413.029	257.945	36.433
HORVU7Hr1G116770	Disease resistance-responsive (dirigent-like protein) family protein	Defense genes	Dirigent-like Proteins	-0.225378	1	0.100679	1	0.426167	0.422487	-0.576483	0.638674	-0.691203	0.635389	-0.30066	0.628253	0.0635265	1	-0.563033	0.509459	-1.03403	0.0213505	-0.45479	0.657856	-0.917443	0.161752	-1.05086	0.0217847	none	PF03018	IPR004265	6.629	15.359	17.44	12.989	13.779	8.679	5.151	8.941	12.113	13.676	7.791	22.607	5.157	14.673	24.512	12.061	14.43	9.406	1.393
HORVU5Hr1G094700	Disease resistance-responsive (dirigent-like protein) family protein	Defense genes	Dirigent-like Proteins	1.32977	0.00342254	2.91468	3.52e-17	3.66869	2.43e-27	-0.232235	0.973848	0.856618	0.151309	3.62465	1.23e-26	1.75399	2.29e-06	2.49229	9.91e-13	2.04166	3.69e-10	-0.261766	0.850759	1.20012	0.00379427	1.5559	3.43e-06	none	PF03018	IPR004265	1.571	6.423	3.069	4.958	7.686	14.838	1.443	4.617	2.876	2.533	8.499	2.93	34.717	8.926	14.793	5.202	5.08	4.42	3.558
HORVU5Hr1G094710	Disease resistance-responsive (dirigent-like protein) family protein	Defense genes	Dirigent-like Proteins	1.76737	0.00185821	3.02601	1.12e-12	5.14555	1.35e-33	0.0637261	1	1.16713	0.0893027	4.96873	1.4e-31	2.51974	1.09e-06	2.94936	4.57e-11	2.974	1.75e-14	0.0690967	1	1.79296	0.000465543	2.78984	8.99e-13	none	PF03018	IPR004265	0.276	0.918	0.816	0.989	1.277	3.822	0.418	0.862	0.884	0.182	1.1	0.196	3.509	1.751	2.901	0.912	0.761	0.052	0.762
HORVU7Hr1G118770	Disease resistance-responsive (dirigent-like protein) family protein	Defense genes	Dirigent-like Proteins	2.84698	1.94e-13	2.36675	1.31e-14	5.77419	4.62e-76	0.276464	0.977262	0.526205	0.532518	5.17607	3.68e-64	2.57728	1.36e-11	1.92121	2.16e-09	4.17492	1.37e-46	1.97416	2.3e-06	2.05424	1.91e-10	4.34729	1.45e-49	none	PF03018	IPR004265	0.11	0.559	0.69	1.767	0.948	6.257	0.607	0.837	0.286	0.649	0.683	0.34	3.044	2.893	4.081	1.824	2.721	1.9	1.25
HORVU2Hr1G004150	Disease resistance protein	Defense genes	LRR-domain	0.164	1	0.0464481	1	-0.966357	0.0903831	0.0361426	1	-0.220998	0.997937	-0.925152	0.116644	-6.75784	3.22e-06	NA	NA	-8.09844	3.9e-15	-6.75784	2.46e-06	NA	NA	-1.56923	0.0117742	GO:0043531	PF00931	IPR002182; IPR027417	0.041	0.053	0.267	0.237	0	0.061	0.189	0.355	0.1	0	0.038	0	0	0	0	0	0	0	0.112
HORVU7Hr1G006980	NBS-LRR disease resistance protein	Defense genes	LRR-domain	-0.99534	0.00173693	-0.594299	0.108351	-4.23848	2.36e-54	-0.502546	0.366672	-0.335169	0.679415	-3.90075	1.62e-47	-0.439807	0.511998	-0.651827	0.0515795	-2.35953	3.22e-20	-0.551847	0.190013	-0.765623	0.0177091	-2.18476	1.71e-17	GO:0043531	PF00931	IPR002182; IPR027417; IPR032675	24.946	23.232	36.302	9.455	15.182	19.695	15.25	24.592	20.417	21.676	21.07	35.441	7.157	15.037	32.813	15.915	23.106	15.191	97.344
HORVU5Hr1G122990	Disease resistance protein (CC-NBS-LRR class) family	Defense genes	LRR-domain	-0.189496	1	-0.939973	0.317876	-1.62242	0.00312925	-0.0708638	1	-0.341545	0.921446	-1.83673	0.000996963	0.0222852	1	-1.43498	0.0242859	-1.93593	0.000294596	-0.477338	0.774088	-0.792233	0.365616	-2.25679	3.37e-05	none	none	IPR032675	0.689	0.519	0.704	0.699	0.619	0.231	0.971	0.837	0.361	0.818	1.1	1.099	0.843	0.973	0.854	0.668	1.211	0.304	1.098
HORVU3Hr1G012800	Disease resistance protein (CC-NBS-LRR class) family	Defense genes	LRR-domain	0.540709	0.83771	-0.522538	0.645356	-1.88303	4.8e-05	0.522211	0.787441	-0.666664	0.592279	-1.42	0.00300172	-0.608698	0.812902	-0.640309	0.449987	-1.50853	0.00199587	-0.492978	0.715508	-0.610065	0.494997	-1.07242	0.0417837	GO:0043531	PF00931	IPR002182; IPR027417	0	0	0	0	0	0.024	0	0	0	0.013	0	0.118	0.013	0	0	0	0	0	0.03
HORVU7Hr1G006790	NBS-LRR disease resistance protein	Defense genes	LRR-domain	-0.76047	0.676572	-0.277792	0.900286	-0.631925	0.292191	0.617182	0.634929	-0.902129	0.467568	-0.56832	0.383106	0.315359	0.862051	1.05904	0.00125419	-1.45945	7.75e-07	0.982623	0.00703909	0.596653	0.175781	-0.786144	0.0160867	GO:0043531	PF00931	IPR002182; IPR027417; IPR032675	0.207	0.106	0.155	0.092	0.063	0.11	0.243	0.203	0.299	4.727	5.894	8.15	5.107	6.798	11.214	9.749	11.359	14.078	0.122
HORVU2Hr1G119780	Disease resistance protein RPM1	Defense genes	LRR-domain	-0.20216	1	-0.222448	0.854802	-1.84862	2.38e-08	-0.409913	0.756324	0.238601	0.880497	-1.44728	1.74e-05	-0.387535	0.852835	-0.190732	0.874683	-1.30143	0.000169472	-0.254472	0.826951	0.0731598	1	-0.881397	0.0183322	GO:0043531	PF00931	IPR002182; IPR027417; IPR032675	0.579	0.851	1.464	0.738	0.923	1.254	1.227	0.913	0.859	1.299	1.05	1.635	0.566	0.986	1.469	1.195	1.735	0.997	2.338
HORVU1Hr1G020240	NBS-LRR disease resistance protein homologue	Defense genes	LRR-domain	-0.355563	0.75204	-0.508586	0.243788	-1.60066	6.19e-10	-0.191293	0.914447	-0.297	0.742056	-1.22806	3.39e-06	-0.267168	0.864078	-0.32522	0.533798	-1.28363	1.41e-06	-0.0807443	1	-0.499501	0.227579	-1.07515	8.98e-05	none	none	IPR032675	51.34	36.104	60.23	38.65	43.663	33.84	41.987	41.485	28.783	54.04	52.397	33.949	31.749	35.73	28.531	37.468	37.099	45.792	56.194
HORVU2Hr1G000510	Disease resistance protein	Defense genes	LRR-domain	-0.0344253	1	-0.330052	0.721886	-1.1116	0.00221501	0.352643	0.787529	-0.553052	0.561181	-1.26653	0.000492526	-0.099224	1	-0.294441	0.74294	-1.20436	0.00121317	0.308979	0.767465	-0.451701	0.533111	-1.2485	0.000923875	GO:0043531	PF00931	IPR002182; IPR027417; IPR032675	2.026	1.676	1.9	1.609	2.061	1.802	1.955	2.778	2.901	1.961	2.074	1.727	2.063	1.842	1.909	2.659	2.372	2.876	2.043
HORVU5Hr1G022730	Disease resistance protein	Defense genes	LRR-domain	0.101304	1	-0.109974	0.983859	-1.32853	2.41e-05	0.452542	0.636149	-0.128903	1	-1.25749	8.48e-05	-0.10497	1	-0.0812188	1	-1.16383	0.00038264	0.641682	0.217547	0.229366	0.786362	-1.23666	0.000182888	GO:0043531	PF00931	IPR002182; IPR027417; IPR032675	3.184	2.367	2.632	3.125	2.68	2.52	4.342	4.401	2.54	3.649	3.073	2.342	3.61	3.451	2.047	4.56	3.42	6.656	3.436
HORVU3Hr1G112930	Disease resistance protein	Defense genes	LRR-domain	-0.114471	1	-0.472965	0.2826	-1.06975	2.97e-05	-0.13906	0.986195	-0.347276	0.639897	-1.07672	3.17e-05	-0.3715	0.665601	-0.673714	0.0391696	-1.12365	1.67e-05	-0.140833	0.93058	-0.641968	0.0631752	-0.99136	0.000219487	GO:0043531	PF00931	IPR002182; IPR027417; IPR032675	46.557	24.641	48.66	40.905	40.009	28.447	33.169	36.767	30.513	37.741	31.428	31.372	22.893	31.993	25.793	35.002	30.932	30.853	54.131
HORVU6Hr1G018960	Disease resistance protein	Defense genes	LRR-domain	-0.260424	0.88454	-0.798727	0.0281193	-1.66753	4.15e-09	-0.0810506	1	-0.901832	0.0203748	-1.75063	9.3e-10	-0.361805	0.801057	-0.627789	0.121802	-1.10434	0.000249364	0.0102665	1	-0.722071	0.0649684	-0.985807	0.00153477	GO:0043531	PF00931	IPR002182; IPR027417; IPR032675	5.155	3.205	4.659	4.22	4.134	3.664	4.193	5.936	3.548	5.195	4.363	3.074	3.799	2.919	2.436	4.29	4.182	3.968	7.614
HORVU3Hr1G113640	Disease resistance protein	Defense genes	LRR-domain	-0.0868336	1	-0.535712	0.170508	-1.00588	8.56e-05	0.133717	0.990728	-0.569769	0.217097	-1.09995	1.84e-05	-0.364901	0.680088	-0.601056	0.0817652	-1.02296	0.000100236	0.0409767	1	-0.595805	0.0979584	-0.914827	0.000728022	GO:0043531	PF00931	IPR002182; IPR027417; IPR032675	18.868	10.665	17.384	17.986	15.41	13.451	19.443	19.062	14.889	19.793	17.731	10.688	13.547	12.649	9.795	16.082	16.015	17.983	14.15
HORVU2Hr1G087730	Disease resistance protein	Defense genes	LRR-domain	-0.346145	0.744377	-0.183204	0.834679	-1.46301	5.21e-09	-0.332365	0.706853	0.0162114	1	-1.20001	2.64e-06	-0.103421	1	-0.353136	0.460084	-0.872507	0.00116196	-0.472485	0.299969	-0.381722	0.400075	-1.08353	4.16e-05	GO:0043531	PF00931	IPR002182; IPR027417; IPR032675	163.418	190.972	176.187	149.338	149.381	131.586	135.372	142.934	147.786	151.432	158.911	175.345	130.806	147.2	167.881	136.758	130.282	100.098	115.622
HORVU5Hr1G125550	Disease resistance protein	Defense genes	LRR-domain	-0.354046	0.83771	-0.428855	0.514045	-1.11268	0.000483312	-0.210342	0.942015	-0.676981	0.245596	-1.16963	0.000276593	-0.385464	0.827515	-0.419368	0.490145	-0.869943	0.0112284	-0.429828	0.563156	-0.860009	0.0356133	-0.923713	0.00756792	GO:0043531	PF00931	IPR002182; IPR027417; IPR032675	1.309	0.811	1.253	0.818	1.239	0.743	0.903	1.192	1.22	1.545	1.151	1.4	0.855	0.999	0.992	0.899	0.974	0.756	1.85
HORVU5Hr1G018350	Disease resistance protein (CC-NBS-LRR class) family	Defense genes	LRR-domain	-0.276249	0.83771	-0.193079	0.823827	-0.764429	0.00516131	-0.0402509	1	-0.336829	0.686354	-0.693307	0.0142219	-0.202735	0.984592	-0.133502	0.9153	-0.756924	0.00755915	0.2651	0.715508	-0.172368	0.819483	-0.678213	0.0217847	GO:0043531	PF00931	IPR002182; IPR008808; IPR027417; IPR032675	127.915	89.203	108.468	114.578	90.764	75.032	119.151	124.62	88.838	111.86	103.011	92.873	88.277	109.875	64.709	130.131	108.525	138.751	140.74
HORVU1Hr1G085960	disease resistance family protein / LRR family protein	Defense genes	LRR-domain	0.406318	0.730472	0.979213	0.00246473	1.20799	1.21e-05	0.273401	0.814704	0.33844	0.742056	0.974177	0.000656008	0.149766	1	0.946224	0.00451071	0.809556	0.00679317	0.124523	0.977762	0.630222	0.131207	0.700602	0.0260277	GO:0005515; GO:0043531	PF00931; PF13855	IPR001611; IPR002182; IPR003591; IPR027417; IPR032675	2.371	1.489	2.449	2.558	2.655	3.36	2.144	3.069	2.963	3.909	3.073	2.355	4.05	2.634	2.725	3.597	2.983	4.367	3.456
HORVU6Hr1G020670	Disease resistance protein (CC-NBS-LRR class) family	Defense genes	LRR-domain	0.5213	0.58998	0.714895	0.0999982	1.21489	5.87e-05	0.548775	0.47319	0.329376	0.742056	1.1126	0.000317378	0.721762	0.171906	1.22172	0.000519034	0.851047	0.00940467	0.518703	0.41665	0.795234	0.0656466	0.84853	0.0111066	GO:0005515; GO:0043531	PF00560; PF00931; PF13855	IPR001611; IPR002182; IPR003591; IPR027417; IPR032675	1.475	0.811	1.689	1.938	1.757	2.276	1.551	2.498	1.93	1.766	1.366	0.877	3.283	1.622	1.708	1.631	1.635	2.509	1.881
HORVU2Hr1G022620	Disease resistance protein	Defense genes	LRR-domain	0.533138	0.384098	0.489979	0.274371	1.34909	1.22e-07	0.397407	0.615531	0.104624	1	1.09085	3.08e-05	0.441632	0.542962	0.344907	0.515187	0.871406	0.0014137	0.400466	0.477671	0.305557	0.56152	0.85164	0.00221852	GO:0043531	PF00931	IPR002182; IPR027417; IPR032675	1.571	0.053	0.563	3.6	2.452	2.142	0.04	3.057	2.241	1.636	1.948	1.047	0.566	3.01	3.441	1.85	2.921	1.827	1.301
HORVU3Hr1G078990	Disease resistance protein	Defense genes	LRR-domain	0.58832	0.336397	0.456892	0.385884	1.15942	2.54e-05	1.04649	0.00372396	0.215012	0.865332	1.09359	9.43e-05	0.391558	0.712489	0.548171	0.196662	0.925981	0.00143538	0.734037	0.0670545	0.385385	0.479461	0.791798	0.00929619	GO:0043531	PF00931	IPR002182; IPR027417; IPR032675	5.361	4.548	4.026	4.523	7.698	9.714	7.321	9.981	13.42	4.442	5.818	5.704	8.415	5.293	7.522	6.551	9.362	11.884	5.896
HORVU3Hr1G094660	Disease resistance protein	Defense genes	LRR-domain	1.46336	0.0836952	1.13169	0.122767	1.91247	2.42e-05	0.859038	0.604208	1.68533	0.00897583	2.26347	5.75e-07	1.0728	0.337639	1.90902	0.000864248	1.38207	0.00344195	1.49863	0.0388765	2.08582	0.000273762	1.73451	0.000186066	GO:0043531	PF00931	IPR002182; IPR027417; IPR032675	0.427	0.399	0.211	0.541	0.733	0.937	0.499	0.469	0.759	0.104	0.493	0.471	1.044	0.83	0.653	0.642	0.537	1.239	0.315
HORVU5Hr1G055260	NBS-LRR type disease resistance protein RPG1-B-like	Defense genes	LRR-domain	0.338287	0.893169	0.204124	0.919018	1.81001	5.8e-07	0.0649902	1	0.028691	1	1.48582	6.26e-05	-0.112038	1	0.38787	0.683817	1.46254	0.000108722	0.648399	0.398948	0.21672	0.887546	1.17143	0.00318394	GO:0005515	PF13855	IPR001611; IPR032675	0.083	0.133	0.127	0.237	0.126	0.207	0.04	0.152	0.075	0.156	0.114	0.157	0.088	0.13	0.075	0.193	0.187	0.189	0.051
HORVU1Hr1G061260	Leucine-rich repeat (LRR) family protein	Defense genes	LRR-domain	1.48317	0.188026	1.50982	0.0510677	2.18344	1.51e-05	0.262341	1	0.195848	1	1.86371	0.000322859	0.0141859	1	3.72847	2.11e-05	1.54366	0.00386253	0.909126	0.471224	3.28147	0.00071281	1.24411	0.0299041	GO:0005515; GO:0043531	PF00931	IPR001611; IPR002182; IPR003591; IPR027417; IPR032675	0.041	0.093	0.141	0.251	0.139	0.353	0.027	0.127	0.187	0.195	0.139	0.092	0.088	0.065	0.276	0.231	0.25	0.283	0.112
HORVU6Hr1G092370	disease resistance family protein / LRR family protein	Defense genes	LRR-domain	-0.649099	1	2.31375	0.196783	2.57481	0.00265288	-0.0665367	1	1.17231	0.794744	2.2649	0.0117073	1.62536	0.6048	0.135996	1	3.45761	0.000753479	1.41366	0.566156	-0.232065	1	2.59755	0.0280335	GO:0005515; GO:0043531	PF00931; PF13855	IPR001611; IPR002182; IPR003591; IPR027417; IPR032675	0.069	0.106	0.352	0.725	0.518	0.694	0.175	0.279	0.062	0.234	0.43	0.013	1.245	0.532	0.904	0.591	0.387	0.168	0.041
HORVU7Hr1G000230	Disease resistance protein	Defense genes	Misc. (PR genes)	-2.06662	0.83771	-1.8022	0.679988	2.20072	0.260574	-2.06662	0.787441	-1.8022	0.742056	NA	NA	-8.01674	4.7e-20	NA	NA	-10.9037	2.12e-30	-10.1604	3.83e-22	NA	NA	-2.45931	5.34e-06	GO:0043531	PF00931	IPR002182; IPR003591; IPR027417; IPR032675	0	0	0	0	0	0	0	0	0	0	4.237	0	0	0	0	0	0	0	0
HORVU6Hr1G084930	Disease resistance protein	Defense genes	Misc. (PR genes)	-0.0877572	1	0.119791	0.985927	0.31525	0.465828	0.0464529	1	0.11726	1	0.294315	0.522769	-6.7111	4.96e-19	3.99322	2.85e-06	-8.66294	3.28e-42	-5.45486	2.06e-17	-1.2374	0.758878	-1.00165	0.0114932	GO:0043531	PF00931	IPR002182; IPR027417; IPR032675	3.005	2.141	3.097	2.347	3.021	2.885	2.697	2.942	3.063	0.026	1.644	0	0.025	0	0	0.026	0.025	0.021	3.588
HORVU2Hr1G004140	Disease resistance protein RPP13	Defense genes	Misc. (PR genes)	0.547105	0.877951	0.0495615	1	-1.1105	0.066837	0.00187432	1	0.170354	1	-0.944547	0.13946	-6.65041	1.13e-05	1.92179	0.700554	-7.51168	1.33e-11	-4.58594	0.000168847	NA	NA	-1.64095	0.0199964	none	none	IPR032675	2.839	0.465	2.674	3.613	2.667	2.788	1.2	2.739	1.232	0	2.959	0	0	0	0	0	0	0	4.341
HORVU1Hr1G010250	Defensin-like protein	Defense genes	Misc. (PR genes)	1.24389	0.83771	1.05746	0.787442	-2.0505	0.193563	1.04537	0.821764	0.59882	0.999128	-1.24333	0.446901	-1.65285	0.385367	-0.935701	0.741313	-6.95136	2.87e-07	-3.13429	0.0138149	-2.7047	0.224725	-2.67724	0.00651158	GO:0006952	PF00304	IPR003614; IPR008176; IPR008177	0.041	0.12	0.056	0.132	0.253	0	0.108	0	0.075	0.065	1.53	0.196	0.063	0	0.188	0.064	0.112	0.052	0.041
HORVU5Hr1G085160	Stress up-regulated Nod 19 protein	Defense genes	Misc. (PR genes)	0.530474	0.953077	-2.38126	0.000398034	-2.49814	0.169923	0.768588	0.787441	-1.6237	0.0644414	-2.49814	0.197606	-0.746474	0.882482	0.0598714	1	-6.48451	1.73e-07	-4.24403	0.0020265	0.035582	1	-2.96878	0.00103519	none	PF07712	IPR011692	0.289	0.505	0.338	0.185	0.442	1.12	1.173	0	0.261	0	0	1.007	0.176	0.104	0.766	0	0	0.073	4.544
HORVU5Hr1G085200	Stress up-regulated Nod 19 protein	Defense genes	Misc. (PR genes)	NA	NA	-3.88953	0.0834329	NA	NA	3.51483	0.435217	-1.26335	0.744684	NA	NA	0.61031	1	0.467781	0.856505	-5.87096	4.54e-05	-1.25512	0.657856	-0.455291	0.866329	-3.23617	0.00630995	none	PF07712	IPR011692	0	0	0	0	0	0	0.243	0	0	0.039	0.266	0.589	0.05	0	0.892	0.18	0.15	0.042	0.498
HORVU1Hr1G005520	Disease resistance protein	Defense genes	Misc. (PR genes)	0.00110901	1	0.277674	0.884922	0.116009	0.907237	-0.113939	1	0.0724111	1	0.0429581	0.999967	-4.55232	3.2e-07	1.89726	0.171824	-5.36337	2.37e-17	-2.33475	0.00230462	-0.0498062	1	-1.17433	0.0273858	GO:0043531	PF00931	IPR002182; IPR027417; IPR032675	0.73	0.399	0.718	0.831	0.581	0.45	0.634	0.583	0.361	0.104	0.683	0	0	0	0	0.026	0.212	0.357	0.346
HORVU7Hr1G000060	Disease resistance protein	Defense genes	Misc. (PR genes)	NA	NA	-1.76773	0.679988	NA	NA	NA	NA	-1.76773	0.742056	NA	NA	-3.1229	0.62418	1.94266	0.700554	-5.0612	0.00237879	-3.1229	0.451039	NA	NA	-3.20339	0.0383547	GO:0043531	PF00931	IPR002182; IPR027417; IPR032675	0	0	0	0	0	0	0	0	0	0	0.038	0	0	0	0	0	0	0	0
HORVU1Hr1G002100	Defensin-like protein	Defense genes	Misc. (PR genes)	-0.939775	0.227248	-0.33794	0.769282	-5.59493	1.55e-34	-0.96981	0.177255	0.0736181	1	-3.77682	9.63e-20	-1.05493	0.350535	0.413186	0.735576	-4.61702	2.39e-11	-1.62221	0.032731	-1.35093	0.085852	-5.74588	2.88e-12	GO:0006952	PF00304	IPR003614; IPR008176; IPR008177	10.861	8.391	7.531	1.503	4.589	7.608	5.906	5.936	6.075	1.896	0.683	3.428	1.145	0.895	0.402	0.899	0.1	0.304	17.637
HORVU7Hr1G119800	Disease resistance protein RPM1	Defense genes	Misc. (PR genes)	0.244722	1	-1.12427	0.53677	-3.73604	0.00135391	0.538571	0.896065	0.413561	0.965843	-5.2298	0.000170451	-0.632621	0.903003	-3.31641	0.0103713	-4.60191	0.00378006	-0.541959	0.8132	-0.703033	0.725992	-4.60191	0.00715203	GO:0043531	PF00931	IPR002182; IPR027417; IPR032675	0.083	0.066	0.521	0.396	0.303	0.292	0.58	0.241	0.473	0.234	0.164	0.667	0.239	0.272	0.402	0.18	0.3	0.357	0.163
HORVU3Hr1G107830	germin-like protein 5	Defense genes	Misc. (PR genes)	NA	NA	-1.8049	0.679988	-3.90595	0.0181545	NA	NA	-1.8049	0.742056	-3.90595	0.0250586	NA	NA	-2.37931	0.533798	-4.05292	0.0268941	NA	NA	-2.37931	0.551735	-4.05292	0.0402703	GO:0030145; GO:0045735	PF00190	IPR001929; IPR006045; IPR011051; IPR014710; IPR019780	0	0	0	0	0	0	0	0	0	0	0	0	0	0	0	0	0	0	0
HORVU2Hr1G103490	Disease resistance protein	Defense genes	Misc. (PR genes)	-0.10329	1	-0.22986	0.737691	0.213998	0.515865	-0.174891	0.931641	-0.342631	0.643676	-0.00882597	0.999967	-0.345599	0.974702	0.450265	0.680556	-3.84825	1.87e-34	1.69808	2.21e-05	-0.483103	0.680347	-1.40988	5.27e-07	GO:0043531	PF00931	IPR002182; IPR027417; IPR032675	31.01	32.46	30.474	32.65	25.434	31.211	28.827	26.025	27.999	0.052	0.278	0.353	0.138	0.169	0.226	0.193	0.986	0.136	39.818
HORVU7Hr1G115950	Disease resistance protein	Defense genes	Misc. (PR genes)	NA	NA	NA	NA	NA	NA	NA	NA	NA	NA	NA	NA	-4.61808	0.00226167	NA	NA	-3.83098	0.00124813	-6.72964	0.000166281	NA	NA	-2.50265	0.0292946	GO:0043531	PF00931	IPR002182; IPR027417	0	0	0	0	0	0	0	0	0	0.026	0.291	0	0	0.026	0	0	0	0	0
HORVU4Hr1G057000	Low temperature and salt responsive protein family	Defense genes	Misc. (PR genes)	1.08377	0.0218346	-1.71083	2.03e-06	-2.76255	3.67e-16	1.79115	3.06e-06	0.802017	0.151107	-0.719984	0.0537374	-0.103435	1	-2.88322	7.9e-16	-3.66654	1.42e-25	-1.65453	6.88e-05	-0.51054	0.388434	-4.85423	1.12e-37	GO:0016021	PF01679	IPR000612	6.891	17.819	10.346	10.075	17.811	30.87	74.603	8.713	39.95	13.195	7.348	12.468	6.264	2.569	15.107	2.171	3.508	2.971	8.62
HORVU7Hr1G111700	Disease resistance protein	Defense genes	Misc. (PR genes)	-0.288125	0.993713	-0.831163	0.24497	-1.747	7.91e-05	-0.119698	1	0.0587252	1	-1.1919	0.0105645	-2.27119	5.48e-05	0.553359	0.700554	-3.51133	2.24e-12	-2.64655	2.45e-06	0.441309	0.800136	-1.2452	0.0127681	GO:0043531	PF00931	IPR002182; IPR027417; IPR032675	1.544	0.984	1.365	1.015	1.403	1.108	1.631	0.824	1.021	0.039	2.302	0.039	0.226	0.117	0.113	0.077	0.1	0.115	2.145
HORVU2Hr1G005510	Stress responsive A/B Barrel Domain	Defense genes	Misc. (PR genes)	0.320445	0.962444	-0.108458	1	-0.512892	0.370209	0.194069	1	0.0524742	1	-0.722413	0.201333	-0.265136	1	0.901138	0.203755	-3.27191	2.15e-08	-0.238339	0.944623	-0.731645	0.415016	-2.01188	0.000327329	none	PF07876	IPR011008; IPR013097	5.885	9.043	6.039	12.831	5.625	9.519	10.989	6.303	8.49	3.364	5.729	5.469	3.12	3.282	1.545	4.804	3.433	4.304	4.168
HORVU7Hr1G002390	MLO-like protein 1	Defense genes	Misc. (PR genes)	0.358585	0.730472	0.533237	0.200585	-2.01656	1.11e-15	-0.0883066	1	0.568186	0.253171	-1.61543	1.66e-10	0.384919	0.62418	1.31801	1.43e-06	-3.09702	3.52e-33	0.740119	0.0294252	1.6946	2.79e-10	-1.78291	2.1e-12	GO:0006952; GO:0016021	PF03094	IPR004326	27.909	23.285	16.145	78.724	13.855	17.419	19.429	26.177	19.695	60.404	48.742	18.381	91.019	54.814	31.582	58.803	72.949	66.819	8.071
HORVU1Hr1G002850	Disease resistance protein	Defense genes	Misc. (PR genes)	-1.24672	0.929049	-0.474256	0.966869	-2.13959	0.14376	0.135262	1	-1.564	0.742056	-2.06111	0.181526	-4.27697	1.68e-14	0.14938	1	-2.64688	2.7e-07	-3.5447	5.82e-11	0.911847	0.325733	-2.39539	4.29e-06	GO:0043531	PF00931	IPR002182; IPR027417; IPR032675	0	0	0	0	0	0	0.013	0	0	0.532	9.422	0.445	0.365	0.35	0	0.218	0	0.714	0
HORVU6Hr1G093470	Disease resistance protein	Defense genes	Misc. (PR genes)	-0.0973518	1	-0.110378	1	-0.796268	0.237818	-0.309259	1	-0.309788	0.962698	-0.484853	0.518999	-0.699875	0.859321	0.242554	0.969986	-2.55284	2.12e-05	-0.79798	0.625378	0.457566	0.785223	-1.45339	0.0206627	GO:0003677; GO:0043531	PF00931; PF02892	IPR002182; IPR003656; IPR006553; IPR027417; IPR032675	0.083	0	0.127	0.132	0.088	0.17	0.081	0.114	0.05	0.13	0.316	0.262	0.302	0.104	0.088	0.206	0.337	0.22	0.325
HORVU1Hr1G002620	Disease resistance protein RPM1	Defense genes	Misc. (PR genes)	NA	NA	-2.55	0.460562	-1.69198	0.366427	3.00817	0.601192	-2.55	0.610679	-1.69198	0.403996	-0.99386	0.413896	0.216894	0.969763	-2.21698	9.51e-05	-0.774049	0.510896	-0.23009	0.957163	-1.77028	0.00253671	none	none	IPR032675	0	0	0	0	0	0	0	0	0	0.403	2.024	0.144	0.302	0.623	0.126	0.128	0.337	0.63	0
HORVU7Hr1G023770	Disease resistance protein	Defense genes	Misc. (PR genes)	0.249318	1	0.0388154	1	-1.14935	0.0320959	0.0327098	1	0.25224	0.977989	-0.368313	0.59052	-0.528103	0.935758	0.916107	0.271046	-2.1882	8.98e-06	-0.6678	0.682789	0.17734	0.99349	-1.32325	0.0115308	GO:0043531	PF00931	IPR002182; IPR027417; IPR032675	0.11	0.053	0.028	0	0.354	0.207	0.162	0	0.1	0.117	0.316	0	0.038	0.221	0.025	0	0.087	0.063	0.234
HORVU0Hr1G027050	oxidative stress 3	Defense genes	Misc. (PR genes)	-0.639098	0.39729	-0.22145	0.860939	-1.9584	1.28e-07	-0.887452	0.0766219	-0.889731	0.0889898	-2.76747	2.29e-12	-0.16969	1	-0.685659	0.145663	-1.9943	6.59e-09	-0.195419	0.90611	-0.932997	0.0266263	-1.92427	3.03e-08	none	none	none	20.66	12.035	6.024	20.637	8.128	9.117	17.299	10.501	9.063	20.169	15.897	20.37	12.013	23.015	11.678	26.756	9.699	20.104	4.788
HORVU3Hr1G108500	Disease resistance protein	Defense genes	Misc. (PR genes)	0.729574	0.727694	0.010134	1	-1.14432	0.0519549	0.481526	0.813297	-0.779308	0.62592	-1.78533	0.00218258	-0.281607	1	0.328246	0.881506	-1.98444	0.000729856	0.459254	0.737323	-0.330829	0.876049	-1.66022	0.00625169	GO:0005515; GO:0043531	PF00931; PF13855	IPR001611; IPR002182; IPR027417; IPR032675	0.455	0.293	0.38	0.712	0.493	0.548	0.485	0.647	0.448	0.61	0.468	0.471	0.465	0.363	0.352	0.642	0.612	0.84	0.224
HORVU3Hr1G068410	Disease resistance protein RGA2	Defense genes	Misc. (PR genes)	-0.276224	0.83771	0.279694	0.679988	-2.47244	8.74e-22	-0.211294	0.881345	-0.145279	0.962698	-2.5658	4.43e-23	-0.421705	0.559888	-0.478832	0.243538	-1.97759	2.43e-14	0.0126441	1	-0.575364	0.133367	-2.19985	3.78e-17	GO:0043531	PF00931	IPR002182; IPR027417	16.815	9.761	17.44	12.54	13.096	11.747	12.081	13.317	12.711	13.13	9.561	12.154	4.906	12.273	7.823	11.971	11.135	12.073	10.348
HORVU2Hr1G002720	PLANT CADMIUM RESISTANCE 1	Defense genes	Misc. (PR genes)	0.58507	0.354938	0.0888243	0.995874	-2.43025	7.13e-19	0.0377326	1	0.0509917	1	-1.54534	1.71e-08	0.920421	0.0296769	-0.429291	0.374296	-1.95172	2.78e-12	-0.0891474	1	-0.124084	0.93677	-2.22678	2.87e-15	none	PF04749	IPR006461	9.593	11.077	22.24	10.048	16.37	38.38	9.91	14.775	10.582	0.948	2.074	4.657	0.906	5.423	19.816	2.042	5.218	4.745	64.744
HORVU1Hr1G005710	Disease resistance protein	Defense genes	Misc. (PR genes)	0.0230664	1	-0.176939	0.950736	-1.79295	4.47e-06	0.311609	0.88235	0.350968	0.792547	-1.14342	0.00533087	-0.784853	0.303124	0.29171	0.79498	-1.78086	1.62e-05	-0.610712	0.442978	0.359384	0.692488	-0.928688	0.0414741	GO:0043531	PF00931	IPR002182; IPR027417; IPR032675	1.309	0.691	1.323	0.989	1.517	1.339	1.2	1.674	1.071	1.078	2.087	0.863	0.616	0.765	1.067	0.861	0.961	0.934	1.474
HORVU2Hr1G005590	Stress responsive A/B Barrel Domain	Defense genes	Misc. (PR genes)	-0.276967	0.988866	-0.395921	0.69842	-0.208002	0.751866	-0.525283	0.743204	-0.0582042	1	0.155997	0.846888	-2.1581	0.000947105	-0.582578	0.690206	-1.72446	0.000892164	-2.62362	5.58e-05	-0.355218	0.858771	-1.16048	0.0362622	none	PF07876	IPR011008; IPR013097	12.418	21.716	18.031	13.556	17.571	14.303	14.076	7.838	19.745	1.156	9.119	0	2.063	0	2.474	0.257	0.262	0.451	37.876
HORVU6Hr1G066340	oxidative stress 3	Defense genes	Misc. (PR genes)	-1.67346	0.00131014	0.118578	1	-2.19086	7.35e-05	-1.59334	0.00324243	-0.747025	0.498643	-2.47578	1.93e-05	-0.516707	0.822547	-0.946913	0.103164	-1.72218	0.000487833	-0.822381	0.266387	-1.52843	0.00244973	-2.15124	2.35e-05	none	none	none	68.292	138.472	73.349	67.673	41.741	31.685	47.852	27.242	43.983	77.352	84.192	71.444	28.78	69.695	57.488	60.807	57.845	44.585	34.562
HORVU5Hr1G022570	Stress responsive alpha-beta barrel domain protein	Defense genes	Misc. (PR genes)	-0.216749	0.91609	-0.806735	0.00847561	-2.72459	2.92e-26	-0.216446	0.865451	-0.493295	0.356974	-2.4152	3.4e-21	-0.118575	1	-0.835606	0.00534593	-1.70324	3.52e-11	-0.241968	0.725158	-0.925323	0.00201213	-1.82123	2.07e-12	none	PF07876	IPR011008; IPR013097	42.588	31.436	43.339	37.041	40.136	30.943	38.131	40.217	34.323	26.637	22.449	31.254	24.692	26.661	25.429	25.818	27.911	18.928	47.615
HORVU7Hr1G115990	Disease resistance protein	Defense genes	Misc. (PR genes)	-2.27713	0.0929498	-1.267	0.679988	0.905435	0.413624	-1.11212	0.591112	-1.10027	0.777343	1.16596	0.273595	-0.272714	0.864078	-0.801158	0.00988954	-1.69045	6.59e-11	0.154762	0.908302	-0.480294	0.249032	-1.14445	2.05e-05	GO:0043531	PF00931	IPR002182; IPR027417; IPR032675	0.055	0.133	0.07	0.013	0.013	0	0.067	0.051	0	34.598	30.53	27.709	17.497	24.546	20.079	32.317	26.688	35.41	0.03
HORVU3Hr1G030150	Cold induced 16	Defense genes	Misc. (PR genes)	0.0942528	1	-0.390975	0.476292	-2.56871	1.31e-22	0.543964	0.307629	-0.098716	1	-1.85634	1.16e-12	0.215708	0.960873	-0.201574	0.772235	-1.66231	2.67e-10	0.602752	0.141316	0.189124	0.793065	-1.28981	1.79e-06	none	none	none	492.13	397.237	401.569	544.473	466.143	434.746	720.853	571.915	666.002	423.906	388.721	425.562	459.676	556.885	393.036	710.792	633.262	553.704	290.579
HORVU0Hr1G017790	Disease resistance protein	Defense genes	Misc. (PR genes)	0.00680314	1	0.043593	1	-0.347094	0.528817	-0.542057	0.752086	0.460701	0.742056	-0.345936	0.551289	-0.147933	1	-0.491917	0.57099	-1.5417	0.000551339	-0.465585	0.69444	0.361314	0.718636	-0.988121	0.0425142	GO:0043531	PF00931	IPR002182; IPR027417; IPR032675	0.538	1.157	0.69	0.382	0.948	1.071	0.526	0.368	0.199	0.442	0.847	1.073	0.063	0.869	1.206	0.668	0.574	0.336	0.356
HORVU7Hr1G000630	Disease resistance protein RPP13	Defense genes	Misc. (PR genes)	-0.651081	0.239813	-0.110077	0.976753	-1.82587	2.25e-10	0.221751	0.897354	-0.168466	0.956142	-1.69939	4.82e-09	-0.41382	0.688719	-0.371307	0.533798	-1.48878	8.3e-07	0.957197	0.00815389	-0.221504	0.782452	-0.9755	0.00227453	GO:0043531	PF00931	IPR002182; IPR027417; IPR032675	19.13	6.769	12.274	14.017	7.673	4.723	24.796	12.099	10.42	11.961	5.261	5.115	8.981	6.565	2.122	17.109	10.71	19.463	4.696
HORVU2Hr1G122140	Disease resistance protein RGA2	Defense genes	Misc. (PR genes)	0.794043	0.872992	-0.0497132	1	-1.17344	0.0514388	1.25312	0.607895	0.405635	0.947987	-1.20372	0.0503152	-0.192953	1	2.86206	0.0965983	-1.47245	0.015751	-0.323016	1	2.69816	0.158014	-1.91141	0.00157751	none	none	none	0.289	0.16	0.169	0	0.303	0.743	0.364	0.507	0.212	0.091	0.177	0.262	0.352	0	0.1	0.18	0.1	0.157	0.834
HORVU7Hr1G036720	germin-like protein 1	Defense genes	Misc. (PR genes)	-0.241235	0.8682	-0.281234	0.7346	-1.71235	7.73e-08	1.85146	6.51e-12	2.24148	6.94e-15	-1.16702	0.000308065	0.746177	0.0289395	0.0328049	1	-1.44928	3.55e-05	1.63558	6.95e-10	1.13383	0.000189249	-1.42552	8.06e-05	GO:0030145; GO:0045735	PF00190	IPR001929; IPR006045; IPR011051; IPR014710; IPR019780	67.727	37.58	44.761	48.632	42.361	42.604	234.487	161.185	174.664	97.678	49.994	92.677	220.869	98.198	77.279	257.41	257.644	247.321	0.59
HORVU7Hr1G002350	Disease resistance protein	Defense genes	Misc. (PR genes)	-0.058502	1	-0.311949	0.679988	-1.28583	3.03e-06	-0.300455	0.787441	-0.537807	0.35031	-1.11795	7.25e-05	-0.945029	0.00807092	0.0135041	1	-1.40077	6.31e-07	-1.00608	0.00407121	-0.291325	0.636106	-1.00889	0.000630641	GO:0043531	PF00931	IPR002182; IPR027417; IPR032675	4.383	1.489	4.504	3.56	3.122	3.445	1.807	2.968	3.025	1.61	4.275	1.308	1.484	1.803	1.381	2.042	1.211	0.987	10.074
HORVU7Hr1G113020	Low temperature and salt responsive protein family	Defense genes	Misc. (PR genes)	-0.410664	0.756668	-0.350568	0.669875	-2.13146	2.1e-12	-0.590446	0.37456	-0.570081	0.398013	-2.28892	8.11e-14	-0.292888	0.87908	-0.284484	0.700554	-1.37802	1.02e-05	-0.301806	0.715508	-0.420629	0.476697	-1.55403	6.95e-07	GO:0016021	PF01679	IPR000612	19.723	24.841	27.589	23.287	18.696	16.981	19.928	14.788	15.562	22.403	20.627	23.784	15.711	17.605	16.626	19.884	15.691	14.351	18.227
HORVU2Hr1G093700	oxidative stress 3 .	Defense genes	Misc. (PR genes)	-0.45617	0.65754	-0.00287823	1	-1.7026	9.8e-09	-0.460524	0.568894	-1.31998	0.000151461	-1.983	4.19e-11	-0.285483	0.869138	-1.00056	0.00381085	-1.32385	1.17e-05	-0.0441328	1	-1.10674	0.00145272	-1.34255	1.1e-05	none	none	none	132.449	81.596	81.837	130.02	51.627	52.026	114.526	71.404	47.992	20.13	27.824	15.437	10.226	21.147	13.776	18.92	19.685	21.92	40.641
HORVU7Hr1G116000	Disease resistance protein	Defense genes	Misc. (PR genes)	-0.455482	1	-1.89312	0.297211	1.48374	0.234146	-0.435266	0.995184	-1.22188	0.712947	0.318524	0.924699	-0.243349	0.900234	-0.465194	0.277196	-1.32344	8.34e-07	0.134061	0.950517	-0.559119	0.15761	-1.05001	0.00016407	GO:0043531	PF00931	IPR002182; IPR027417; IPR032675	0	0.08	0.07	0.04	0.051	0.012	0.013	0.127	0	29.247	20.223	20.33	13.006	23.963	19.69	25.034	27.587	24.817	0.051
HORVU6Hr1G057110	Disease resistance protein	Defense genes	Misc. (PR genes)	0.113969	1	-0.257418	0.696029	-0.434439	0.155756	0.16154	0.96839	-0.259837	0.759103	-0.458459	0.139319	-0.101821	1	-0.154291	0.911636	-1.29198	2.51e-06	0.222864	0.839749	-0.232459	0.756667	-0.768098	0.0102247	GO:0043531	PF00931	IPR002182; IPR027417; IPR032675	15.836	8.511	15.413	13.648	16.851	14.23	14.778	18.339	13.806	1.052	1.341	0.72	0.893	0.856	1.067	1.117	1.323	1.155	15.777
HORVU7Hr1G002540	Disease resistance protein	Defense genes	Misc. (PR genes)	0.0268736	1	0.446029	0.679988	-0.765249	0.101067	-0.362069	0.861123	0.66416	0.54748	-0.61742	0.217251	-0.327702	0.97897	-0.363813	0.719416	-1.2745	0.0038052	-0.338604	0.799135	-0.0592151	1	-1.51655	0.000559383	GO:0043531	PF00931	IPR002182; IPR027417; IPR032675	0.648	0.731	0.676	0.409	0.885	0.584	0.526	0.406	0.722	1.091	0.885	0.863	0.591	0.986	0.791	0.771	0.549	0.745	0.356
HORVU4Hr1G003040	regulatory protein (NPR1)	Defense genes	Misc. (PR genes)	-0.186918	0.967001	-0.219757	0.768104	-0.623576	0.0248656	-0.258334	0.78973	-0.728612	0.0568548	-0.904083	0.000700377	-0.404364	0.617537	0.102738	0.964565	-1.25729	1.42e-06	-0.623951	0.112383	-0.421309	0.345538	-2.08393	6.76e-16	GO:0005515	PF00651; PF11900; PF12313; PF13637	IPR000210; IPR002110; IPR011333; IPR020683; IPR021094; IPR024228	9.083	15.013	9.304	12.277	9.62	7.949	10.436	8.434	10.134	10.234	20.273	12.324	14.038	8.342	11.339	8.619	13.207	6.383	17.85
HORVU7Hr1G118440	Disease resistance protein	Defense genes	Misc. (PR genes)	-0.175938	0.976881	-0.504021	0.217813	-1.08441	2.1e-05	-0.219379	0.855498	-0.376495	0.60276	-1.27702	5.16e-07	-0.487129	0.368192	-0.670631	0.0390012	-1.18556	4.84e-06	-0.329668	0.584268	-0.574758	0.113889	-1.02816	0.000116544	GO:0043531	PF00931	IPR002182; IPR027417; IPR032675	25.015	25.386	25.956	24.276	19.581	23.396	22.018	20.33	17.466	25.494	23.524	20.291	13.774	19.175	16.563	18.06	19.423	17.227	28.28
HORVU3Hr1G010990	Disease resistance protein RPP13	Defense genes	Misc. (PR genes)	-1.3724	0.730472	-0.478891	0.961679	0.632597	0.57898	-1.87291	0.460979	-3.4538	0.291211	0.281221	0.88956	-1.36733	5.42e-06	0.212412	0.770298	-1.16932	3.44e-05	-1.37569	6.21e-06	0.287033	0.634899	-0.865233	0.00381459	GO:0043531	PF00931	IPR002182; IPR027417; IPR032675	0.028	0.04	0.042	0	0.025	0.037	0.04	0	0	16.624	18.819	10.584	5.572	7.499	5.488	0.013	17.925	0.01	0.02
HORVU3Hr1G004440	response to salt stress.	Defense genes	Misc. (PR genes)	-0.231997	1	-0.265645	0.859906	-1.5195	0.000164875	0.197829	1	-0.684192	0.470875	-1.46364	0.000361652	-0.253696	1	0.161865	0.959951	-1.14023	0.00870994	-0.0171802	1	-0.239362	0.857055	-1.03091	0.0227365	none	none	none	3.129	3.923	4.406	3.046	4.538	5.843	3.924	5.213	5.017	4.494	3.554	3.768	3.057	2.906	5.086	2.929	4.019	4.22	3.914
HORVU0Hr1G018690	Disease resistance protein RPM1	Defense genes	Misc. (PR genes)	0.138958	1	-0.132447	0.960966	-1.45936	2.03e-06	0.0271984	1	0.0128202	1	-0.95511	0.00320233	-0.143715	1	-0.0315857	1	-1.12495	0.000465908	0.114097	1	0.304043	0.66785	-0.740573	0.0360465	none	none	IPR032675	6.216	6.37	6.841	7.846	6.042	6.78	6.782	9.106	4.818	6.766	5.628	5.639	4.843	7.123	5.048	8.028	7.789	5.616	11.385
HORVU7Hr1G100250	Disease resistance protein	Defense genes	Misc. (PR genes)	-0.226354	0.894057	-0.389557	0.453315	-1.05448	3.55e-05	-0.149427	0.97669	-0.335758	0.667106	-1.03402	6.27e-05	-0.657888	0.0799768	-0.373721	0.414039	-1.06195	4.77e-05	-0.569919	0.153371	-0.47812	0.236483	-0.83958	0.00216504	GO:0043531	PF00931	IPR002182; IPR027417; IPR027443; IPR032675	59.168	56.064	57.711	50.808	48.706	49.117	59.232	56.806	45.266	54.858	60.099	43.133	45.032	51.039	40.523	51.251	48.495	51.136	62.477
HORVU3Hr1G095300	stress enhanced protein 1	Defense genes	Misc. (PR genes)	-0.203358	0.938488	-0.400232	0.427326	-1.68756	3.2e-11	-0.344628	0.66792	-0.136685	0.968595	-1.44058	2.09e-08	0.127586	1	-0.549206	0.128334	-1.04004	9.19e-05	-0.337491	0.567108	-0.507641	0.19559	-1.21771	4.21e-06	none	none	IPR023329	373.16	518.82	427.933	389.452	390.65	347.115	333.332	329.32	352.105	276.695	314.255	389.023	341.021	312.654	376.07	269.214	256.42	169.206	256.687
HORVU1Hr1G078890	Regulator of chromosome condensation (RCC1) family protein	Defense genes	Misc. (PR genes)	-0.477931	0.463077	-0.681677	0.0404041	-1.26266	7.16e-07	-0.358598	0.655703	-0.455711	0.436226	-1.04372	6.52e-05	-0.37199	0.675179	-0.8192	0.00652497	-1.01904	0.000134199	-0.335079	0.582424	-1.03706	0.000321768	-0.858825	0.00199007	GO:0046872	PF00415; PF01363; PF08381	IPR000306; IPR000408; IPR009091; IPR011011; IPR011993; IPR013083; IPR013591; IPR017455	13.92	9.242	12.978	9.573	9.089	8.436	10.058	11.021	8.391	9.442	10.333	6.908	7.157	7.629	6.517	7.399	7.889	6.593	26.867
HORVU4Hr1G057020	Low temperature and salt responsive protein family	Defense genes	Misc. (PR genes)	0.0415634	1	-0.202337	0.799346	-1.21027	1.62e-06	-0.242603	0.810787	-0.304391	0.742056	-1.38815	3.94e-08	0.0810558	1	-0.360195	0.443427	-0.948828	0.000331791	-0.513233	0.240389	-0.453214	0.277552	-1.31779	3.29e-07	GO:0016021	PF01679	IPR000612	192.554	246.597	244.877	209.785	184.801	219.108	239.907	193.183	210.668	195.836	213.091	327.508	191.07	233.553	318.507	168.228	208.175	142.195	332.603
HORVU6Hr1G033290	MLO-like protein 1	Defense genes	Misc. (PR genes)	-0.457271	0.549581	-0.339222	0.580259	-2.0167	7.61e-15	-0.922712	0.00816867	-0.220887	0.833487	-1.72562	3.66e-11	-0.281296	0.864078	-0.321097	0.533798	-0.895929	0.0013124	-0.768587	0.0288541	-0.684652	0.0505642	-1.03131	0.000195633	GO:0006952; GO:0016021	PF03094	IPR004326	192.568	167.993	215.81	146.147	152.326	151.233	108.594	119.941	99.395	198.108	154.725	178.433	95.334	166.142	167.529	103.568	125.352	89.222	541.055
HORVU7Hr1G095100	stress enhanced protein 1	Defense genes	Misc. (PR genes)	-0.157946	1	-0.418625	0.385186	-1.95162	9.28e-15	0.0800092	1	-0.111425	0.997838	-1.31461	2.61e-07	0.219904	0.928618	-0.560479	0.116142	-0.895296	0.000868736	0.104218	0.987454	-0.39584	0.374712	-0.850788	0.00199835	none	none	IPR023329	171.826	166.796	177.763	195.689	144.034	176.029	226.316	163.189	191.732	164.315	150.412	172.964	206.517	188.781	185.599	225.786	213.642	127.729	70.446
HORVU3Hr1G113790	Disease resistance protein RPM1	Defense genes	Misc. (PR genes)	-0.253171	0.89824	-0.230021	0.795513	-0.509049	0.117779	-0.22312	0.896065	0.0646574	1	-0.670341	0.0341378	-0.707271	0.123236	-0.508111	0.288551	-0.775648	0.0140235	-0.507917	0.355911	-0.399568	0.483027	-0.809423	0.0112275	GO:0043531	PF00931	IPR002182; IPR027417	10.13	6.051	9.037	7.754	3.299	6.646	7.2	7.927	6.349	3.922	9.397	3.218	2.805	3.84	2.612	4.868	3.021	3.212	5.916
HORVU1Hr1G061230	resistance to phytophthora 1	Defense genes	Misc. (PR genes)	-0.329261	0.788456	-0.341825	0.539743	-1.52744	1.03e-09	-0.318731	0.743204	-0.0821235	1	-1.11851	1.34e-05	-0.0687719	1	-0.364178	0.434313	-0.747383	0.00673615	-0.368928	0.505463	-0.197688	0.759718	-0.745462	0.00792659	none	none	none	137.425	149.775	130.469	124.56	119.661	118.525	111.142	130.137	111.496	117.535	123.322	135.012	122.252	116.452	115.692	106.381	116.277	77.359	112.206
HORVU7Hr1G118430	Disease resistance RPP13-like protein 4	Defense genes	Misc. (PR genes)	-0.355209	0.83771	-0.467355	0.458432	-0.992295	0.00155718	0.00477251	1	-0.211601	0.903969	-0.982022	0.00206459	-0.219303	1	-0.266097	0.713636	-0.720421	0.0362564	0.152444	0.953696	-0.31965	0.635399	-0.759184	0.0288484	none	none	none	7.525	6.676	6.658	5.459	4.766	5.806	8.319	7.293	5.328	7.091	7.221	6.293	5.182	5.488	5.073	7.373	7.128	8.535	6.099
HORVU2Hr1G076180	Regulator of chromosome condensation (RCC1) family protein	Defense genes	Misc. (PR genes)	-0.163496	1	-0.355011	0.513814	-1.01114	9.53e-05	0.0339143	1	-0.174228	0.908945	-0.968928	0.000234957	-0.0960315	1	-0.353552	0.468365	-0.609907	0.0363264	0.11188	0.976717	-0.183401	0.793845	-0.629092	0.033062	none	PF00415	IPR000408; IPR009091	141.628	132.501	131.496	130.072	129.812	119.024	151.336	153.385	135.748	112.873	93.399	99.833	99.321	99.846	89.547	132.931	116.302	116.748	100.882
HORVU3Hr1G085860	Regulator of chromosome condensation (RCC1) family protein	Defense genes	Misc. (PR genes)	-0.246379	0.867129	-0.150916	0.897	-1.03303	5.4e-05	-1.18595	0.000149343	-0.212493	0.832817	-1.38841	4.08e-08	-0.414168	0.585729	-0.321994	0.533798	-0.605304	0.0357081	-1.32291	4.16e-06	-0.629236	0.0677578	-1.07987	4.41e-05	none	PF00415	IPR000408; IPR009091	9.675	8.883	10.458	9.086	7.61	8.363	4.018	4.756	4.756	9.715	11.307	8.556	4.252	7.888	9.707	3.712	4.506	3.895	56.276
HORVU2Hr1G031910	Stress responsive alpha-beta barrel domain protein	Defense genes	Misc. (PR genes)	-0.074977	1	0.396863	0.477001	0.978969	0.000355369	-0.0500585	1	0.135128	0.97835	1.00894	0.000265228	0.2342	0.937011	0.048534	1	0.935804	0.000953371	0.0445476	1	0.246976	0.680347	0.76088	0.0111078	none	PF07876	IPR011008; IPR013097	23.003	31.263	26.674	24.751	27.532	30.943	33.236	22.119	27.874	18.104	27.495	29.776	28.994	28.62	29.359	24.392	24.241	23.578	33.79
HORVU4Hr1G005440	germin-like protein 4	Defense genes	Misc. (PR genes)	2.19364	3.82e-13	2.39413	5.3e-16	1.94788	3.72e-12	0.58261	0.358171	1.02321	0.00866399	1.93933	6.25e-12	1.46281	2.26e-06	2.8108	4.94e-19	0.953242	0.00133427	1.82886	1.17e-09	2.94506	2.2e-20	0.791571	0.0114394	GO:0030145; GO:0045735	PF00190	IPR001929; IPR006045; IPR011051; IPR014710; IPR019780	4.3	7.221	12.823	21.283	10.265	84.003	8.737	13.469	15.761	19.338	17.858	2.8	35.422	21.108	57.563	16.069	50.355	77.338	5.052
HORVU6Hr1G014450	BAX inhibitor 1	Defense genes	Misc. (PR genes)	-0.0973762	1	0.446932	0.345069	1.26826	7.58e-07	-0.354598	0.663956	0.0829797	1	0.800156	0.00338527	0.656837	0.092647	0.556975	0.130838	1.01871	0.000139481	0.017045	1	0.0581231	1	0.592286	0.0496626	none	PF01027	IPR006214	97.828	106.543	87.861	113.246	86.048	91.319	87.398	70.414	84.705	110.418	116.556	124.533	293.436	127.973	109.451	126.341	120.359	100.423	155.572
HORVU3Hr1G077670	Disease resistance protein	Defense genes	Misc. (PR genes)	1.32283	0.00345971	2.02517	3.12e-09	1.82192	9.59e-09	-0.028429	1	0.76692	0.21158	1.68317	1.6e-07	0.742385	0.228998	2.30546	7.33e-11	1.07609	0.00144238	0.430938	0.614124	1.67025	1.1e-05	0.754415	0.0415815	GO:0005515; GO:0043531	PF00931; PF13855	IPR001611; IPR002182; IPR003591; IPR027417; IPR032675	0.496	0.412	0.521	1.266	0.935	1.485	0.499	0.533	0.523	1.234	1.48	0.353	2.289	1.596	0.929	1.207	0.736	2.016	0.823
HORVU2Hr1G031470	inter-alpha-trypsin inhibitor heavy chain-related	Defense genes	Misc. (PR genes)	0.0473992	1	0.344074	0.68437	0.950413	0.00758732	0.265619	0.904899	0.727448	0.274731	0.942212	0.00943859	0.0696113	1	0.0425374	1	1.2712	0.000317183	0.188757	0.939572	0.311528	0.700325	1.42757	5.16e-05	none	PF13768	IPR002035	2.288	1.915	2.491	0.778	2.554	2.532	2.157	2.486	2.589	3.948	2.087	2.303	4.226	2.932	3.001	3.198	3.133	3.338	1.942
HORVU0Hr1G009410	germin-like protein 2	Defense genes	Misc. (PR genes)	-0.939551	0.83771	1.35128	0.0981796	3.25027	1.18e-08	0.203366	1	0.312468	0.973427	3.65342	2.02e-10	-1.14656	0.864078	2.57128	0.0117696	1.30628	0.0429012	-4.64311	0.0512479	2.14386	0.0747426	1.88751	0.00183886	GO:0030145; GO:0045735	PF00190	IPR001929; IPR006045; IPR011051; IPR014710; IPR019780	0.455	1.09	1.337	0.448	0.329	0.463	0.593	0.304	1.245	0.169	1.379	0.235	0.201	0	1.13	0	0.399	0.325	1.769
HORVU7Hr1G040730	Cysteine-rich venom protein	Defense genes	Misc. (PR genes)	0.317138	0.815892	0.929674	0.00144676	2.41216	1.14e-20	0.0408384	1	0.891326	0.0068966	1.85805	9.69e-13	0.192256	0.992208	0.00853581	1	1.32734	5.76e-07	0.19467	0.824304	0.793489	0.0123066	1.70724	7.79e-11	GO:0005576	PF00188	IPR001283; IPR002413; IPR014044; IPR018244	67.975	71.383	76.657	116.925	81.864	77.82	69.708	77.352	83.224	72.365	71.987	77.75	60.893	92.931	96.893	76.157	83.397	90.839	13.357
HORVU5Hr1G062410	Hypersensitive-induced response protein 1	Defense genes	Misc. (PR genes)	0.328912	0.820426	0.573425	0.149863	2.38745	4.33e-20	-0.0624935	1	0.0223354	1	1.70009	6.32e-11	0.845843	0.0116675	1.00064	0.000680744	1.33315	4.9e-07	0.517686	0.258131	0.475253	0.27024	1.14694	2.47e-05	none	PF01145	IPR001107	61.373	34.335	53.319	74.227	50.451	69.542	42.715	60.953	47.868	94.249	73.682	51.14	91.56	127.454	135.533	74.23	134.252	96.476	58.909
HORVU1Hr1G093890	Pathogen-related protein	Defense genes	Misc. (PR genes)	1.86	1.32e-11	1.31869	9.02e-07	1.88225	5.61e-14	0.500956	0.407784	0.316139	0.728444	1.84678	2.19e-13	2.5267	4.81e-21	1.56202	3.33e-09	1.37249	8.17e-08	0.340383	0.60816	1.0182	0.000502936	1.10485	2.88e-05	none	none	IPR032710	6.202	10.093	9.74	15.732	17.344	59.001	12.526	14.433	12.4	6.714	13.596	5.861	55.346	22.224	50.895	9.004	12.695	9.48	20.615
HORVU0Hr1G009460	germin-like protein 9	Defense genes	Misc. (PR genes)	-0.91073	0.83771	1.38223	0.0634142	3.07401	1.51e-08	-0.391801	1	0.0631441	1	3.33356	1.11e-09	1.14713	1	2.13785	0.0262386	1.3962	0.0213974	-0.271039	1	1.89924	0.0795494	2.61554	2.37e-06	GO:0030145; GO:0045735	PF00190	IPR001929; IPR006045; IPR011051; IPR014710; IPR019780	0	0.824	0.901	0	0.847	0.596	1.065	0.406	0.349	0	0.063	0.733	0.101	0.545	0	0	0	0	1.108
HORVU2Hr1G027430	Low temperature and salt responsive protein family	Defense genes	Misc. (PR genes)	-0.0141939	1	0.767452	0.0145256	1.84026	1.35e-13	0.0966712	1	0.26807	0.742056	1.43507	1.18e-08	0.0637084	1	0.110311	0.948583	1.47554	5.55e-09	0.29257	0.657856	0.493105	0.214827	1.16828	7.38e-06	GO:0016021	PF01679	IPR000612	71.173	70.785	60.526	65.181	66.733	69.372	84.297	71.683	66.953	87.119	96.965	68.553	77.535	83.266	69.016	92.123	94.07	95.3	34.603
HORVU6Hr1G025830	Wound-responsive family protein	Defense genes	Misc. (PR genes)	0.523026	0.835812	3.48061	6.17e-17	0.94591	0.0365767	0.0315228	1	4.85565	3.14e-30	3.28585	7.64e-17	2.64169	1.8e-11	3.2577	2.48e-14	1.56377	0.000100501	-0.147999	1	5.05785	1.02e-31	3.65397	3.57e-21	none	PF12609	IPR022251	0.62	0.745	0.38	1.78	0.367	0.475	0.728	0.444	0.622	1.766	1.454	1.112	23.082	2.257	0.64	1.207	0.587	1.753	0.295
HORVU0Hr1G009470	germin-like protein 2	Defense genes	Misc. (PR genes)	-0.494721	0.906202	0.903218	0.289605	3.56346	1.19e-12	-0.874946	0.618578	0.571178	0.742056	3.62454	7.06e-13	-1.99784	0.0525834	1.60452	0.0663003	1.6274	0.00177944	-3.43443	0.000563987	1.78942	0.0355243	2.71879	4.75e-08	GO:0030145; GO:0045735	PF00190	IPR001929; IPR006045; IPR011051; IPR014710; IPR019780	0.551	1.197	1.239	0.435	0.683	0.706	0.431	0.469	0.871	0.182	0.949	1.112	0	0.039	0.339	0.064	0	0.052	1.464
HORVU3Hr1G002000	germin-like protein 9	Defense genes	Misc. (PR genes)	-0.0781444	1	0.992193	0.463848	4.68534	4.5e-11	-1.49193	0.488233	-0.783558	0.742056	4.23862	4.28e-09	-0.499021	1	1.60595	0.297397	1.63393	0.0183802	-2.65824	0.0999017	2.21521	0.0708758	1.69049	0.0165651	GO:0030145; GO:0045735	PF00190	IPR001929; IPR006045; IPR011051; IPR014710; IPR019780	0.193	0.585	0.155	0.369	0.265	0.463	0	0.216	0.224	0.558	0	0.235	0.667	0	0	0.283	0	0	0.152
HORVU5Hr1G079610	Disease resistance protein	Defense genes	Misc. (PR genes)	2.25689	0.0729648	2.9765	2.7e-11	3.58565	1.42e-21	0.137829	1	1.06465	0.241607	3.52942	6.95e-21	1.41965	0.283029	3.37096	9.5e-12	1.73258	2.7e-06	-0.481784	0.927088	1.4162	0.0489615	1.43926	0.000161151	GO:0043531	PF00931	IPR002182; IPR027417; IPR032675	0.014	0.053	0	0.066	0.038	0.28	0.054	0.038	0.037	0.078	0.126	0.026	0.302	0.13	0.063	0.051	0.025	0.073	0.213
HORVU1Hr1G000250	Disease resistance protein	Defense genes	Misc. (PR genes)	0.330605	0.925179	0.368924	0.722678	0.541719	0.247896	-0.0407152	1	0.19288	0.983823	0.386543	0.446901	-0.837577	0.565031	2.54143	4.45e-05	1.76533	9.19e-05	-0.964735	0.299953	1.47225	0.0926295	1.93015	2.02e-05	GO:0043531	PF00931	IPR002182; IPR027417; IPR032675	0.662	0.918	0.619	1.332	0.885	0.974	0.822	0.507	0.996	0	0.354	0	0	0.026	0.013	0.026	0.025	0.01	0.823
HORVU1Hr1G000210	Disease resistance protein	Defense genes	Misc. (PR genes)	0.376858	0.816794	0.297268	0.68437	0.454797	0.192124	0.0597386	1	0.204378	0.907102	0.463306	0.198127	0.517034	0.521242	1.23231	0.000480255	1.76871	5.21e-09	0.766167	0.0846066	0.388085	0.551735	1.47829	1.93e-06	GO:0043531	PF00931	IPR002182; IPR027417; IPR032675	5.954	3.205	6.095	8.228	5.398	6.305	5.164	4.896	4.843	3.182	3.579	3.545	6.352	5.306	4.646	5.523	3.994	9.228	6.364
HORVU4Hr1G077480	Cold regulated gene 27; putative isoform 2	Defense genes	Misc. (PR genes)	-0.0756402	1	0.205945	0.996511	2.46245	1.96e-06	1.73998	0.0651487	0.214361	1	3.26051	3.36e-10	-0.151246	1	0.155186	1	2.02248	0.000172043	1.36975	0.132747	0.00406598	1	2.96216	1.81e-08	none	none	none	0.083	0.226	0.436	0.369	0.152	0.329	0.661	0.495	0.946	0.403	0.152	0.772	0.868	0.117	0.301	0.45	1.436	1.239	0.091
HORVU3Hr1G035470	drought-induced 21	Defense genes	Misc. (PR genes)	0.165928	1	-0.0714313	1	2.59626	1.24e-23	0.15381	0.97618	-0.0156383	1	2.91666	9.13e-29	1.026	0.000690636	0.291516	0.584295	2.04036	2.88e-15	0.591062	0.147178	0.386136	0.410727	1.73239	3.11e-11	GO:0006950	PF03242	IPR004926	120.142	163.937	94.055	198.708	120.698	139.146	124.167	241.707	82.041	122.925	129.898	60.415	266.203	235.045	130.987	190.552	154.536	141.029	93.38
HORVU5Hr1G010880	germin-like protein 2	Defense genes	Misc. (PR genes)	0.936961	0.172337	-1.4521	0.00924806	2.43526	5.45e-09	0.157922	1	-0.17929	1	2.16736	3.38e-07	-0.128762	1	-1.47453	0.0140611	2.04709	4.05e-05	0.899807	0.141407	-0.623299	0.501083	1.61094	0.00302113	GO:0030145; GO:0045735	PF00190	IPR001929; IPR006045; IPR011051; IPR014710; IPR019780	14.747	7.899	16.595	52.931	22.135	3.652	13.632	10.73	21.052	14.026	5.236	2.852	13.333	3.866	2.348	3.597	18.237	16.009	1.576
HORVU7Hr1G040740	Cysteine-rich venom protein	Defense genes	Misc. (PR genes)	0.833598	0.0145195	0.455272	0.321305	3.58378	7.85e-39	0.423168	0.514485	0.316895	0.726112	3.22796	4.45e-32	0.69815	0.0495095	-0.125796	0.9255	2.10889	2.47e-15	0.758325	0.0229435	0.677541	0.0451782	3.08905	1.03e-30	GO:0005576	PF00188	IPR001283; IPR014044; IPR018244	136.35	139.828	135.071	388.503	175.965	183.284	166.127	172.764	231.147	125.172	168.953	138.492	201.875	258.619	223.523	200.661	239.768	275.078	22.74
HORVU3Hr1G011990	germin-like protein 2	Defense genes	Misc. (PR genes)	-1.84136	0.0109425	-0.0857374	1	3.18647	2.5e-09	0.0472081	1	0.548712	0.922401	2.45548	7.44e-06	-1.45414	0.0337197	0.0753232	1	2.11338	0.000593781	-0.489054	0.715508	-1.25925	0.548313	2.28239	0.000219272	GO:0030145; GO:0045735	PF00190	IPR001929; IPR006045; IPR011051; IPR014710; IPR019780	11.302	1.915	1.253	0.29	4.917	0.706	7.888	6.189	15.089	15.845	6.134	8.739	3.698	12.247	3.328	8.837	8.401	6.141	0.864
HORVU4Hr1G070970	Vicilin-like antimicrobial peptides 2-2	Defense genes	Misc. (PR genes)	3.51377	0.483898	0.712491	0.955009	5.46383	1.06e-08	NA	NA	0.0695103	1	3.91024	0.000163125	-0.162194	1	1.73543	0.540371	2.11676	0.0171184	-0.252865	1	0.372025	1	2.14067	0.0187155	GO:0045735	PF00190	IPR006045; IPR011051; IPR014710	0	0	0	0.026	0.088	0.024	0	0	0	0	0.089	0	0.025	0	0.025	0.077	0.075	0	0.01
HORVU2Hr1G089020	Disease resistance protein	Defense genes	Misc. (PR genes)	0.813894	0.0509488	2.16921	9.8e-15	3.37	3.12e-34	-0.246394	0.857766	0.485242	0.473953	2.98151	1.27e-27	0.594784	0.237371	2.19927	4.28e-14	2.21319	1.71e-16	0.429806	0.448494	1.20951	0.000234312	1.81756	2.05e-11	GO:0005515; GO:0043531	PF00931; PF13855	IPR001611; IPR002182; IPR003591; IPR003593; IPR027417; IPR032675	1.861	3.045	1.83	6.369	2.933	3.567	1.658	2.055	1.594	3.325	7.272	1.596	11.233	3.114	2.838	7.476	2.871	5.459	1.454
HORVU2Hr1G116730	Wound-responsive family protein	Defense genes	Misc. (PR genes)	1.93269	0.000127151	9.13202	7.69e-76	4.64666	1.19e-20	-2.09999	0.0303518	9.70258	1.21e-84	6.90819	5.94e-49	1.35761	0.00330845	6.181	7.06e-47	2.49878	1.47e-07	-0.741865	0.376454	7.49606	4.73e-66	6.59209	5.05e-55	none	PF12609	IPR022251	0.73	0.625	0.352	4.431	0.177	0.377	0.162	0.165	0.087	2.844	0.215	0.379	9.887	0.467	0.527	0.488	0.836	1.659	0
HORVU1Hr1G038810	Hypersensitive-induced response protein 1	Defense genes	Misc. (PR genes)	NA	NA	1.69682	0.679988	4.71076	0.00330278	NA	NA	NA	NA	4.10612	0.018807	-1.48496	0.894546	4.60815	0.0818111	2.57435	0.0224616	-1.56498	0.715508	3.3303	0.376161	2.82621	0.0115012	none	PF01145	IPR001107	0	0	0	0	0	0	0	0	0	0.065	0.051	0	0.088	0	0	0	0.075	0	0
HORVU5Hr1G115870	PLANT CADMIUM RESISTANCE 2	Defense genes	Misc. (PR genes)	1.26716	0.00752517	3.26864	3.16e-33	4.87632	7.99e-69	0.734573	0.38485	0.796041	0.0495905	4.51885	4.96e-61	1.95676	1.23e-10	2.78811	1.33e-25	2.61394	1.4e-24	0.341703	0.675076	1.4733	1.47e-07	1.95697	1.64e-14	none	PF04749	IPR006461	0.551	0.931	1.196	1.24	1.176	3.494	1.389	1.535	0.983	3.481	2.327	2.185	13.208	6.227	8.74	2.8	4.194	2.666	4.188
HORVU6Hr1G005420	Germin-like protein 2-4	Defense genes	Misc. (PR genes)	1.0527	0.0818684	3.88176	9.75e-20	3.6364	2.66e-20	-0.599721	0.61873	1.21216	0.0913754	3.16562	8.37e-16	1.08294	0.0359694	3.22807	7.89e-14	2.61604	3.45e-12	0.846615	0.154061	1.93845	6.06e-05	1.53659	9.83e-05	GO:0030145; GO:0045735	PF00190	IPR001929; IPR006045; IPR011051; IPR014710	0.317	0.838	1.548	2.888	1.53	2.641	0.418	0.304	1.867	1.143	4.325	0.379	9.195	2.361	1.658	4.714	2.522	2.666	0.335
HORVU5Hr1G109190	germin-like protein 4	Defense genes	Misc. (PR genes)	1.27932	8.99e-05	2.67216	1.13e-23	4.22377	3.54e-56	-0.0390322	1	1.18394	0.000172345	3.95968	1.76e-50	2.37131	6.66e-18	2.57651	7.25e-22	2.62467	2.82e-25	0.47487	0.393878	1.93106	2.2e-12	2.32641	2.9e-20	GO:0030145; GO:0045735	PF00190	IPR001929; IPR006045; IPR011051; IPR014710; IPR019780	1.213	4.282	2.111	5.908	4.399	8.022	2.009	3.374	2.116	3.351	5.641	2.342	41.749	7.499	8.577	5.51	6.504	3.59	3.385
HORVU7Hr1G091800	germin-like protein 2	Defense genes	Misc. (PR genes)	0.795696	0.767975	0.256571	1	3.14406	2.15e-07	-0.298984	1	0.0408172	1	2.94259	1.78e-06	0.00471005	1	1.72326	0.292894	2.86247	6.12e-06	-0.551225	0.734925	0.713964	0.834851	2.28552	0.000651906	GO:0030145; GO:0045735	PF00190	IPR001929; IPR006045; IPR011051; IPR014710; IPR019780	1.199	1.423	1.464	1.688	2.541	2.325	1.766	0.685	0.996	3.325	1.986	1.426	0.906	1.518	3.855	1.374	1.411	1.911	0.122
HORVU4Hr1G005380	germin-like protein 4	Defense genes	Misc. (PR genes)	4.25338	1.59e-13	3.30051	1.65e-09	5.28038	8.46e-14	0.00209533	1	0.336169	0.963082	5.0949	1.34e-12	1.17603	0.124774	2.68724	0.000101023	2.99522	6.8e-09	1.76882	0.0023692	2.41527	0.00114411	2.35756	1.17e-05	GO:0030145; GO:0045735	PF00190	IPR001929; IPR006045; IPR011051; IPR014710; IPR019780	0.138	0.532	0.45	0.699	1.087	14.108	0.337	0.292	0.61	0.987	3.238	0.065	2.34	0.454	6.756	0.706	3.383	10.897	0.559
HORVU2Hr1G116740	Wound-responsive family protein	Defense genes	Misc. (PR genes)	1.54321	0.0250374	8.686	1.01e-88	3.57255	1.19e-18	-1.28281	0.442024	9.98866	4.13e-113	6.36468	8.46e-60	3.49131	5.47e-14	8.46425	9.05e-64	3.04502	7.54e-13	0.452505	0.838801	10.3999	6.41e-99	7.10096	2.57e-72	none	PF12609	IPR022251	0.138	0.386	0.563	2.954	0.076	0.122	0.121	0.279	0.075	0.247	0.139	0.523	9.434	0.272	0.063	0	0.137	1.081	0.081
HORVU7Hr1G101580	Wound-responsive family protein	Defense genes	Misc. (PR genes)	0.504902	1	5.46043	2.74e-17	2.61436	0.000414454	-1.11636	0.787441	5.98627	6.73e-20	4.98773	1.89e-14	3.39451	0.000116422	3.95751	2.38e-09	3.14746	1.76e-05	1.42607	0.451127	4.92187	3.44e-14	5.18554	4.4e-15	none	PF12609	IPR022251	0.124	0.16	0.084	0.316	0.038	0.146	0.081	0.038	0	0.117	0	0.065	1.233	0.195	0.088	0.116	0.087	0.262	0.02
HORVU7Hr1G033620	Cysteine-rich venom protein	Defense genes	Misc. (PR genes)	3.6233	4.26e-38	4.18181	1.09e-52	8.23819	1.83e-140	1.72909	7.63e-09	2.20653	2.85e-16	7.72888	1.75e-128	2.42064	6.67e-20	4.20891	1.36e-52	3.31733	2.46e-37	0.129501	0.960171	3.32993	4.19e-35	4.23054	1.35e-55	GO:0005576	PF00188	IPR001283; IPR002413; IPR014044; IPR018244	1.378	2.54	7.418	17.775	13.602	111.514	7.146	27.458	3.635	1.481	28.582	2.028	34.327	40.712	93.955	4.894	22.02	10.015	1.769
HORVU5Hr1G115750	PLANT CADMIUM RESISTANCE 2	Defense genes	Misc. (PR genes)	1.17112	0.36013	2.40889	1.61e-05	4.30219	2.12e-15	-0.829269	0.769265	0.240375	1	4.08601	6.33e-14	2.57354	4.26e-06	3.44007	1.65e-07	3.32118	2.01e-10	-0.435305	0.825775	2.48502	0.00107196	2.99859	1.64e-08	none	PF04749	IPR006461	0.62	0.904	0.338	1.754	0.581	1.4	0.229	0.609	0.324	0.364	1.948	0.157	13.862	0.701	0.691	0.873	0.462	0.388	0.59
HORVU5Hr1G106010	Cysteine-rich secretory protein 3	Defense genes	Misc. (PR genes)	2.72432	4.86e-18	3.0792	4.67e-29	7.11863	2.92e-116	1.07	0.0194078	1.20415	0.000225072	6.48053	7.33e-102	2.86328	1.8e-21	2.93974	1.4e-26	3.33959	9.54e-37	0.528278	0.423179	1.67246	5.55e-09	3.31822	3.53e-36	GO:0005576	PF00188	IPR001283; IPR002413; IPR014044; IPR018244	1.089	1.37	1.351	4.22	2.844	16.324	1.793	4.325	1.706	0.753	3.25	1.975	3.925	13.428	25.366	2.196	4.918	1.932	2.582
HORVU7Hr1G033530	Cysteine-rich venom protein	Defense genes	Misc. (PR genes)	3.42777	7.55e-30	4.47047	3.66e-53	8.39726	4.21e-130	1.66493	1.84e-06	2.42529	1.33e-16	7.93327	2.36e-119	2.23583	2.52e-15	4.33332	7.43e-50	3.37983	1.57e-36	-0.205837	0.868899	3.32822	7.6e-31	4.37094	7.25e-56	GO:0005576	PF00188	IPR001283; IPR002413; IPR014044; IPR018244	0.496	1.476	3.294	5.604	5.385	46.877	2.805	12.188	0.996	0.584	12.078	0.968	12.025	16.529	34.759	1.028	7.14	3.38	0.752
HORVU5Hr1G055950	Cysteine-rich venom protein	Defense genes	Misc. (PR genes)	3.02147	1.3e-26	3.7643	4.23e-42	7.50039	7.64e-121	1.41776	8.41e-06	1.70978	1.51e-09	7.17326	1.24e-113	2.69536	1.29e-22	3.87705	6.5e-44	3.56539	1.05e-39	-0.140901	0.94984	2.42822	4.99e-19	3.87474	2.33e-45	GO:0005576	PF00188	IPR001283; IPR002413; IPR014044; IPR018244	3.694	4.016	15.821	26.492	18.747	152.779	13.348	44.072	4.619	3.442	43.152	5.39	38.088	76.999	175.264	8.323	16.552	16.66	10.115
HORVU2Hr1G013760	MLO-like protein 1	Defense genes	Misc. (PR genes)	1.00397	0.505295	3.24657	6.92e-06	4.88763	1.85e-16	-0.0258853	1	1.56852	0.315065	4.25913	1.23e-12	0.827605	0.565018	2.93741	1.69e-05	3.67338	8.3e-12	0.655127	0.594816	1.90658	0.0261329	3.54834	6.54e-11	GO:0006952; GO:0016021	PF03094	IPR004326	2.371	5.239	3.012	10.075	2.301	5.636	4.139	3.044	3.834	2.805	8.145	3.598	22.717	4.515	7.409	8.195	5.617	8.703	0.661
HORVU3Hr1G113120	Wound-induced protein	Defense genes	Misc. (PR genes)	2.44016	3.66e-17	3.7393	6.01e-41	7.7619	1.26e-118	0.0794962	1	1.75886	1.55e-09	7.43831	2.46e-111	1.25292	5.13e-05	3.64182	3.53e-35	3.71934	3.92e-42	-0.0895455	1	3.0673	3.17e-25	3.53676	1.79e-38	GO:0042742; GO:0050832	PF00967	IPR001153; IPR009009; IPR018226	0.551	3.896	4.884	4.009	8.052	28.801	2.09	6.532	2.453	0	6.829	0	5.937	1.245	20.469	0	4.519	0.126	2.785
HORVU7Hr1G122430	Disease resistance protein RPM1	Defense genes	Misc. (PR genes)	NA	NA	3.61798	0.168229	5.89185	5.68e-05	NA	NA	NA	NA	4.70104	0.00411149	NA	NA	4.65295	0.0766889	3.83311	0.00387224	NA	NA	2.85146	0.515744	3.19974	0.0317999	GO:0043531	PF00931	IPR002182; IPR027417; IPR032675	0	0	0	0	0	0	0	0	0	0	0	0	0	0	0	0	0	0	0
HORVU5Hr1G115880	PLANT CADMIUM RESISTANCE 2	Defense genes	Misc. (PR genes)	2.16569	0.83771	2.23202	0.00804077	5.78161	2.17e-21	NA	NA	-2.63083	0.272531	5.72641	6.73e-21	-2.3232	0.852835	3.08912	0.00155944	3.8791	1.21e-12	-2.3232	0.657856	2.02759	0.145162	3.77682	7.09e-12	none	PF04749	IPR006461	0	0	0	0.066	0	0	0	0	0	0	0	0.092	0	0	0	0	0	0	0
HORVU5Hr1G115900	PLANT CADMIUM RESISTANCE 2	Defense genes	Misc. (PR genes)	-0.794325	1	4.80979	8.36e-11	6.66404	1.73e-50	0.676921	0.941547	2.74109	0.0461457	6.13915	9.08e-44	5.40702	0.00591069	3.33861	3.84e-14	3.88043	6.94e-27	5.41069	0.00583312	1.6868	0.00206817	3.4433	7.4e-22	none	PF04749	IPR006461	0	0.199	0	0.079	0.076	0	0.256	0	0	0	0	0	0.377	0.052	0.289	0.128	0.412	0.22	0.041
HORVU5Hr1G056040	Cysteine-rich venom protein	Defense genes	Misc. (PR genes)	3.37949	1.98e-31	4.09151	5.28e-50	8.02237	7.95e-137	1.57347	1.67e-06	2.10576	1.49e-14	7.64524	5.15e-128	2.34223	8.23e-18	4.06602	3.42e-49	3.99047	4.11e-50	-0.475031	0.400112	2.61455	2.67e-22	4.49204	2.37e-60	GO:0005576	PF00188	IPR001283; IPR002413; IPR014044; IPR018244	1.172	1.37	7.066	8.809	8.229	84.003	3.87	20.939	2.166	1.208	22.107	1.596	19.182	27.401	74.667	2.98	8.8	6.057	3.395
HORVU5Hr1G023730	Pathogenesis-related protein STH-21	Defense genes	Misc. (PR genes)	2.86201	1.07e-23	1.37384	4.48e-07	6.15395	1.47e-97	0.401491	0.686249	0.111714	1	5.49947	1.25e-82	2.66872	1.87e-20	2.66774	1.31e-23	4.04248	9.86e-52	1.15762	0.000907115	2.28803	2.02e-17	4.01893	4.58e-51	GO:0006952; GO:0009607	PF00407	IPR000916; IPR023393	1.709	7.42	7.502	14.65	11.857	80.985	3.883	11.96	3.884	3.182	7.512	1.544	21.799	10.535	43.273	6.435	11.884	5.816	7.939
HORVU6Hr1G092630	Wound-induced protein	Defense genes	Misc. (PR genes)	3.45047	2.59e-10	4.88718	1.84e-40	9.15827	1.23e-120	1.28336	0.409795	2.13151	5.65e-06	8.54477	3.48e-108	3.43559	7.3e-10	4.38639	6.41e-36	4.07934	8.39e-45	1.19827	0.379903	3.31467	3.99e-20	3.35434	4.15e-32	GO:0042742; GO:0050832	PF00967	IPR001153; IPR009009; IPR018226	0	0	0	0.673	0.594	3.177	0	0	0	0	0	0	0.692	1.492	1.557	0	0	0	0
HORVU2Hr1G108730	Wound-responsive family protein	Defense genes	Misc. (PR genes)	4.68328	0.0626796	7.71723	2.94e-24	1.43729	0.0578854	4.67826	0.0607465	9.39556	3.08e-37	4.18839	3.71e-13	2.41741	0.000193172	4.84068	1.35e-15	4.09481	1.25e-06	1.936	0.00833335	7.03756	5.42e-32	7.06911	1.79e-24	none	PF12609	IPR022251	0	0	0	0.448	0	0	0.27	0	0.349	0.714	0.354	0.379	6.088	0.804	0.339	2.633	0.562	1.659	0
HORVU3Hr1G111600	Pathogenesis-related protein	Defense genes	Misc. (PR genes)	3.67791	1.76e-31	4.19097	5.06e-48	9.47263	1.24e-161	1.78482	1.29e-06	2.09251	1.67e-12	8.99135	1.62e-150	3.43628	5.38e-31	3.75355	6.34e-41	4.46576	4.34e-59	1.34863	0.000105077	3.59495	1.5e-37	4.84957	5.18e-67	none	none	none	0.593	1.356	0.239	4.259	5.233	20.438	1.888	6.646	0.635	0.481	4.009	0.353	7.686	5.721	35.086	1.554	6.404	3.412	1.443
HORVU3Hr1G113620	Wound-induced protein	Defense genes	Misc. (PR genes)	2.37624	5.98e-18	4.25599	5.03e-52	7.49189	1.04e-121	0.443312	0.5385	2.16634	2.68e-15	7.24822	3.29e-116	2.35638	6.63e-18	3.41222	1.84e-35	4.54873	3.48e-59	0.469606	0.372202	2.50949	3.21e-20	4.27303	1.62e-53	GO:0042742; GO:0050832	PF00967	IPR001153; IPR009009; IPR018226	8.173	12.141	13.006	22.074	32.399	116.663	9.856	27.293	8.951	3.792	23.005	3.153	26.151	28.296	85.692	9.762	14.218	14.487	6.963
HORVU5Hr1G023720	Pathogenesis-related protein STH-2	Defense genes	Misc. (PR genes)	3.03518	3.05e-16	1.18334	0.000389454	6.65256	1.21e-95	0.228431	1	-0.0117817	1	6.08038	2.01e-83	1.73351	1.3e-05	3.11381	6.07e-23	4.75087	3.1e-60	0.248634	0.9021	2.35769	7.79e-13	4.71677	2.18e-59	GO:0006952; GO:0009607	PF00407	IPR000916; IPR023393	1.737	2.793	6.517	3.758	1.681	33.998	1.793	2.93	2.814	1.247	4.73	0.667	8.541	4.411	13.625	2.222	6.366	3.233	2.602
HORVU0Hr1G008830	MLO-like protein 1	Defense genes	Misc. (PR genes)	1.379	0.00594513	3.75119	8.29e-19	5.795	8.15e-41	0.72117	0.441541	1.74558	0.00138947	5.31624	3.91e-35	1.06152	0.0384775	2.70576	7.2e-11	5.14444	5.09e-36	0.379422	0.715508	1.59016	0.000881374	4.86649	1.24e-32	GO:0006952; GO:0016021	PF03094	IPR004326	4.741	8.059	6.362	16.945	10.631	19.16	10.544	8.624	10.794	9	15.708	8.569	58.503	12.364	14.717	15.401	11.234	16.545	1.789
HORVU2Hr1G039670	Disease resistance protein (TIR-NBS class)	Defense genes	Misc. (PR genes)	NA	NA	5.38833	0.000704191	8.9456	9.2e-17	NA	NA	NA	NA	8.60933	3.4e-15	NA	NA	4.78091	0.0435577	7.84945	1.12e-12	NA	NA	2.76267	0.519774	6.76085	1.77e-08	GO:0005515; GO:0007165	PF01582	IPR000157	0	0	0	0	0	0	0	0	0	0	0	0	0	0	0	0	0	0	0
HORVU6Hr1G066380	germin-like protein 1	Defense genes	Misc. (PR genes)	0.12818	1	5.67045	0.000187761	9.1052	2.72e-17	-2.04035	0.787441	1.84972	0.742056	8.22764	1.59e-13	2.14622	0.864078	3.63024	0.266653	8.00035	3.54e-13	NA	NA	NA	NA	5.43159	8.69e-05	GO:0030145; GO:0045735	PF00190	IPR001929; IPR006045; IPR011051; IPR014710; IPR019780	0.055	0	0	0.092	0	0	0	0	0	0	0	0	0.088	0	0	0	0	0	0
HORVU5Hr1G106020	Cysteine-rich venom protein	Defense genes	Misc. (PR genes)	4.42542	0.106949	7.47682	9.7e-41	10.6613	1.47e-71	2.17968	0.787441	-0.306091	1	10.6603	1.85e-71	NA	NA	3.02851	0.000639926	8.28806	4.04e-43	2.06262	0.715508	-0.953824	0.790696	6.5771	1.06e-24	GO:0005576	PF00188	IPR001283; IPR002413; IPR014044; IPR018244	0	0	0	0	0	0.475	0	0	0.112	0	0	0	0	0	0	0.103	0	0	0.061
HORVU7Hr1G000040	Disease resistance protein (CC-NBS-LRR class) family	Defense genes	NB-ARC domain	-1.89281	0.117959	-0.710264	0.679988	0.612621	0.753063	-0.0573815	1	-1.25865	0.4623	0.336226	0.923549	-6.27318	1.16e-18	-3.24514	0.293201	-6.19947	1.55e-18	-7.31204	3.1e-21	-0.475013	0.99974	-1.19407	0.0499451	GO:0043531	PF00931	IPR002182; IPR027417; IPR032675	0.813	0.093	0.014	0	0.013	0.864	0	0	0	0.052	4.566	0	2.113	0.078	0	0.141	0	0.084	0
HORVU7Hr1G000760	Disease resistance protein (CC-NBS-LRR class) family	Defense genes	NB-ARC domain	NA	NA	NA	NA	NA	NA	NA	NA	NA	NA	1.59122	0.446901	-2.29914	0.852835	NA	NA	-4.96695	0.00287257	-2.29914	0.657856	NA	NA	-4.96695	0.00527345	GO:0043531	PF00931	IPR002182; IPR027417; IPR032675	0	0	0	0	0	0	0	0	0	0	0.025	0	0	0	0	0	0	0	0
HORVU2Hr1G000700	Disease resistance protein	Defense genes	NB-ARC domain	0.807827	0.578553	-0.935639	0.193135	-1.98772	3.25e-05	0.583716	0.769916	-0.930584	0.310823	-2.02376	3.02e-05	-0.732312	0.661583	-0.788684	0.340323	-2.29809	2.78e-05	-0.567012	0.657856	-1.27038	0.0635711	-1.55466	0.00560218	GO:0043531	PF00931	IPR002182; IPR027417; IPR032675	0	0	0	0	0.999	0.438	0.189	0.089	0	0	0	0.092	0	0	0	0.039	0	0.063	1.322
HORVU2Hr1G000770	Disease resistance protein	Defense genes	NB-ARC domain	-0.164157	1	-0.219068	0.856132	-1.34655	3.44e-05	-0.260662	0.894736	-0.0591562	1	-1.13899	0.000658456	-0.329365	0.864078	-0.353918	0.606067	-1.65507	5.16e-07	-0.398033	0.657123	-0.141828	0.942746	-1.32617	9.47e-05	GO:0043531	PF00931	IPR002182; IPR027417; IPR032675	0.165	7.66	4.955	0.897	4.235	1.68	5.029	3.196	5.465	1.468	0.658	6.528	1.157	2.219	6.228	3.828	4.332	3.653	11.273
HORVU5Hr1G116990	Disease resistance protein	Defense genes	NB-ARC domain	0.382554	0.943061	-0.378792	0.801768	-1.17274	0.0229304	0.914477	0.386317	-1.06814	0.251338	-1.36416	0.0084985	-0.371454	0.990098	-0.180797	0.979403	-1.4509	0.0058269	0.308827	0.886153	-0.363732	0.790004	-1.16579	0.0361784	GO:0043531	PF00931	IPR002182; IPR027417; IPR032675	0.028	0	0.436	0.132	0.139	0.097	0.701	0.647	0.012	0.494	0.101	0.353	0.377	0.35	0.44	0.514	0.749	0.85	0.091
HORVU5Hr1G122960	Disease resistance protein	Defense genes	NB-ARC domain	0.0198559	1	-1.44258	0.0401441	-2.26551	3.85e-05	0.592354	0.787441	-0.323637	0.937827	-2.06816	0.000215164	-0.566341	0.864078	-1.62616	0.0130638	-1.22099	0.0496398	-0.064785	1	-1.24681	0.0984753	-1.69449	0.00567142	GO:0043531	PF00931	IPR002182; IPR027417	0.372	0.253	0.282	0.277	0.367	0.097	0.512	0.317	0.237	0.532	0.392	0.51	0.226	0.311	0.289	0.411	0.35	0.441	0.661
HORVU3Hr1G012760	Disease resistance protein (CC-NBS-LRR class) family	Defense genes	NB-ARC domain	-0.371196	1	0.933595	0.467919	-0.829287	0.360374	-0.0440604	1	-0.0893581	1	-0.577229	0.558449	-0.34809	0.972064	-0.459184	0.637777	-1.15699	0.0151131	-0.37948	0.765972	-0.329894	0.777824	-1.1066	0.0241277	GO:0043531	PF00931	IPR002182; IPR027417	0.028	0	0.042	0.053	0	0	0	0.101	0	0	0.177	1.675	0.239	0.999	0.691	0.103	0.724	0.115	0.03
HORVU7Hr1G001670	Rp1-like protein	Defense genes	NB-ARC domain	-0.127875	1	-0.483184	0.305189	-1.28536	1.39e-06	0.0836884	1	-0.362966	0.641498	-1.32618	7.87e-07	-0.3882	0.671677	-0.275994	0.646575	-1.05124	0.000159887	-0.368127	0.556557	-0.62352	0.103612	-0.890382	0.00209856	GO:0043531	PF00931	IPR002182; IPR027417; IPR032675	8.297	8.125	6.953	7.292	6.763	6.683	7.456	7.622	7.345	7.364	8.916	5.979	4.415	4.943	6.731	6.165	5.705	5.186	8.488
HORVU1Hr1G021390	Disease resistance protein	Defense genes	NB-ARC domain	-0.122123	1	-0.531571	0.192732	-1.49167	5.07e-09	-0.120348	1	-0.473506	0.416486	-1.54231	1.9e-09	-0.163118	1	-0.146806	0.886477	-0.945174	0.000491311	-0.0924388	1	-0.478501	0.251737	-0.977185	0.000355522	GO:0043531	PF00931	IPR002182; IPR027417; IPR032675	57.238	39.029	49.857	46.562	45.041	45.075	43.376	51.555	44.805	54.988	49.387	45.462	40.768	55.58	43.662	48.926	47.934	50.758	84.221
HORVU6Hr1G005690	Disease resistance protein	Defense genes	NB-ARC domain	0.0507373	1	-0.469088	0.340706	-1.0058	0.00026359	-0.00443307	1	-0.361503	0.657092	-1.16392	2.35e-05	-0.529975	0.339924	-0.547965	0.17378	-0.927133	0.00134817	-0.254459	0.724227	-0.753446	0.0334474	-0.868402	0.00352513	GO:0043531	PF00931	IPR002182; IPR027417; IPR032675	7.387	2.699	6.461	7.213	5.992	4.954	6.566	5.771	5.515	7.26	6.994	5.246	2.918	5.618	3.29	5.51	6.553	4.882	4.961
HORVU3Hr1G012650	Disease resistance protein (CC-NBS-LRR class) family	Defense genes	NB-ARC domain	0.237757	0.872282	-0.156713	0.88672	-0.949231	0.000223887	0.0571743	1	-0.314567	0.72026	-1.06311	3.55e-05	-0.0634485	1	0.125479	0.923579	-0.736675	0.00752915	-0.010241	1	-0.0934146	0.977017	-0.861411	0.00155991	GO:0043531	PF00931	IPR002182; IPR027417	20.288	19.016	20.227	22.457	21.25	24.187	19.456	22.093	17.939	14.455	21.487	14.823	14.906	15.945	15.609	15.285	16.914	17.721	33.505
HORVU2Hr1G126380	Disease resistance protein (NBS-LRR class) family	Defense genes	NB-ARC domain	0.742584	0.27368	0.628859	0.275357	0.493943	0.196855	0.741706	0.248721	0.546428	0.525577	0.394727	0.345758	0.417699	0.829196	0.859788	0.0574789	1.06097	0.00231518	0.908568	0.0559105	0.66844	0.215671	0.809482	0.0312679	GO:0005515	PF00560	IPR001611; IPR003591; IPR006553; IPR032675	1.847	0.226	2.548	2.637	3.261	3.445	2.265	1.877	0.809	3	2.289	5.979	4.742	2.958	2.599	4.187	1.448	5.05	1.027
HORVU5Hr1G121640	Rust resistance-like protein RP1	Defense genes	NB-ARC domain	2.36266	0.550821	0.731856	0.694372	3.28466	2.91e-06	2.15575	0.604208	-0.135285	1	2.99971	3.06e-05	4.18023	0.228314	1.18763	0.417637	2.32855	0.000608751	5.15342	0.024266	0.0610616	1	2.72112	5.47e-05	GO:0043531	PF00931	IPR002182; IPR027417; IPR032675	0	0.013	0	0	0.051	0.037	0	0.025	0.025	0	0	0	0.025	0.013	0.05	0.026	0.087	0.031	0.041
HORVU2Hr1G012010	Disease resistance protein	Defense genes	NB-ARC domain	2.98746	0.699754	1.15485	0.679988	6.70329	5.28e-12	2.18228	0.787441	-1.26161	0.829817	6.18164	4.95e-10	-0.159521	1	0.350019	1	4.6551	2.1e-07	-2.30185	0.657856	0.455576	1	4.05392	1.76e-05	GO:0043531	PF00931; PF01419	IPR001229; IPR002182; IPR027417; IPR032675	0	0	0	0	0	0	0	0	0	0	0.025	0	0	0	0	0	0	0	0
HORVU7Hr1G001700	Rp1-like protein	Defense genes	NB-ARC domain	NA	NA	1.6976	0.679989	6.75292	8.63e-07	NA	NA	1.84787	0.742056	5.29504	0.000570079	NA	NA	2.70259	0.533798	5.54546	0.000154408	NA	NA	NA	NA	6.81087	6.83e-07	GO:0043531	PF00931	IPR002182; IPR027417; IPR032675	0	0	0	0	0	0	0	0	0	0	0	0	0	0	0	0	0	0	0
HORVU7Hr1G117800	BURP domain-containing protein 11	Defense genes	Other Stress Responses	0.494393	1	0.536144	0.882945	-5.00825	0.000347637	-3.40539	0.498445	0.391101	0.995598	-5.00825	0.00061128	-3.20375	0.00215002	-2.37629	0.183586	-5.96613	2.02e-08	-7.66968	1.67e-07	0.995149	0.590764	-3.39532	0.000112276	none	PF03181	IPR004873	0.014	0	0	0.026	0.088	0.024	0	0	0	0	1.252	0.275	0.088	0	0.075	0	0	0	0.051
HORVU3Hr1G069650	BURP domain-containing protein	Defense genes	Other Stress Responses	0.30591	0.83771	-1.45564	1.13e-05	-3.59862	7.45e-12	0.368831	0.709789	0.124966	1	-4.22563	4.99e-13	-0.743764	0.0698465	-3.15345	2.09e-25	-5.15451	2.78e-19	-0.585028	0.210287	-1.72453	1.52e-08	-6.26945	7.45e-20	none	PF03181	IPR004873	76.107	98.618	137.69	189.029	151.34	64.734	184.221	64.923	177.092	251.85	110.738	191.816	126.089	142.27	112.176	176.333	133.665	158.057	7.583
HORVU1Hr1G001860	DNAJ heat shock N-terminal domain-containing protein	Defense genes	Other Stress Responses	NA	NA	NA	NA	NA	NA	NA	NA	NA	NA	NA	NA	NA	NA	-4.18008	0.0993176	-5.0385	0.00229362	NA	NA	-0.900425	0.815897	-3.18054	0.0377011	none	PF11926	IPR024593	0	0	0	0	0	0	0	0	0	0	0	0	0	0	0	0	0	0	0
HORVU7Hr1G045400	BURP domain-containing protein 11	Defense genes	Other Stress Responses	-2.07876	0.83771	NA	NA	NA	NA	-2.07876	0.787441	NA	NA	NA	NA	2.14755	0.864078	NA	NA	-4.04011	0.0259653	NA	NA	NA	NA	-4.04011	0.0391331	none	PF03181	IPR004873	0	0.08	0	0	0	0	0	0	0	0	0	0	0	0	0.038	0	0	0	0
HORVU0Hr1G000620	Chaperone protein dnaJ 3	Defense genes	Other Stress Responses	-0.00864676	1	0.805746	0.021474	-4.94289	9.72e-47	-0.518773	0.414289	0.781093	0.0597051	-3.62257	5.04e-31	-0.338198	0.827121	0.541612	0.194027	-3.86906	4.7e-34	-1.07675	0.00107076	0.426497	0.384632	-2.90204	5.26e-22	GO:0006457; GO:0051082	PF01556	IPR002939; IPR008971	22.355	26.849	28.644	21.309	23.336	31.625	16.53	16.183	20.019	32.962	35.298	45.383	22.755	25.922	33.893	15.786	19.585	12.314	10.968
HORVU4Hr1G086500	respiratory burst oxidase homolog B	Defense genes	Other Stress Responses	-0.164333	1	-0.845725	0.313769	-3.64901	1.16e-10	0.255273	1	-0.995188	0.283883	-2.49817	3.2e-06	-0.326555	1	-0.997921	0.161774	-3.21633	1.35e-08	0.112954	1	-1.37967	0.0310392	-2.68552	1.45e-06	GO:0004601; GO:0005509; GO:0016020; GO:0016491; GO:0050664; GO:0055114	PF01794; PF08022; PF08030; PF08414	IPR000778; IPR002048; IPR011992; IPR013112; IPR013121; IPR013130; IPR013623; IPR017927; IPR017938; IPR018247	0.221	0.771	0.31	0.501	0.19	0.584	0.499	0.406	0.373	0.649	0.291	0.484	0.289	0.117	0.326	0.257	0.499	0.357	1.87
HORVU2Hr1G106880	chloroplastic lipocalin	Defense genes	Other Stress Responses	-0.393095	0.696033	-0.48683	0.265481	-1.63009	4.15e-10	-0.268698	0.787441	0.222258	0.823237	-1.06674	7.28e-05	-0.223242	0.92941	-0.723037	0.0244831	-2.391	1.68e-19	-0.380515	0.489667	-0.468558	0.264155	-1.20934	7.42e-06	none	PF08212	IPR000566; IPR011038; IPR012674; IPR022272	45.399	65.945	61.511	42.5	47.379	45.039	58.692	38.898	45.141	52.196	61.035	51.689	43.698	44.279	54.135	53.088	46.286	30.811	35.874
HORVU1Hr1G071180	Chaperone protein DnaJ	Defense genes	Other Stress Responses	-0.235071	0.922187	0.21775	0.81224	-3.0799	1.64e-27	-0.0972089	1	0.35343	0.714968	-2.61487	9.61e-21	-0.226533	0.969773	-0.0401584	1	-2.29012	4.39e-16	-0.130849	0.967664	-0.117521	0.955575	-2.59537	8.68e-20	none	PF00226	IPR001623; IPR018253	48.197	41.397	36.189	48.803	37.405	36.189	31.254	45.569	44.519	35.144	31.82	44.114	34.126	34.393	23.934	46.074	27.849	23.757	19.426
HORVU3Hr1G000870	Adenine nucleotide alpha hydrolases-like superfamily protein	Defense genes	Other Stress Responses	-0.0969171	1	-0.577138	0.569399	-1.93165	3.27e-05	0.230485	0.986767	-0.0729032	1	-2.21803	3.06e-06	-0.717656	0.535889	-1.36091	0.0121684	-1.82224	0.00019361	-0.488281	0.657856	-0.514221	0.552053	-1.69971	0.000706229	GO:0006950	PF00582	IPR006016; IPR014729	0.841	0.758	0.816	0.554	1.163	0.645	1.173	1.103	0.946	1.117	0.847	1.518	1.031	0.649	1.306	0.591	0.874	0.64	0.498
HORVU6Hr1G015130	18.1 kDa class I heat shock protein	Defense genes	Other Stress Responses	-0.415938	0.605856	0.514807	0.202292	-1.74467	2.53e-12	-0.151743	0.973807	0.495328	0.350527	-1.22819	1.37e-06	-0.127663	1	0.0938172	0.97822	-1.74603	4.64e-12	-0.522486	0.217786	0.66934	0.0480528	-1.47777	8.05e-09	none	PF00011	IPR002068; IPR008978	110.039	149.243	121.038	65.735	143.237	94.898	109.646	103.44	142.981	83.015	104.351	129.099	83.95	98.613	102.532	72.393	88.752	53.991	49.953
HORVU6Hr1G035970	respiratory burst oxidase protein F	Defense genes	Other Stress Responses	-0.386996	0.902355	-0.795392	0.359318	-2.15172	3.24e-05	-0.62078	0.655703	-0.271204	0.954159	-1.6964	0.00121822	-0.846438	0.386923	-1.3422	0.0270999	-1.56448	0.00366906	-0.783907	0.356264	-0.763947	0.352665	-2.15122	0.000104709	GO:0004601; GO:0005509; GO:0016020; GO:0016491; GO:0050664; GO:0055114	PF01794; PF08022; PF08030; PF08414	IPR000778; IPR002048; IPR011992; IPR013112; IPR013121; IPR013130; IPR013623; IPR017927; IPR017938	2.067	2.753	4.364	2.268	2.945	2.386	3.573	1.839	1.718	2.455	3.212	4.775	1.887	2.244	1.595	2.235	3.146	1.774	1.23
HORVU4Hr1G016510	Chaperone protein DnaJ	Defense genes	Other Stress Responses	-0.369331	0.730472	-0.267629	0.679988	-2.3178	6.97e-19	-0.595755	0.218989	-0.235815	0.812542	-1.98571	2.9e-14	-0.0782354	1	-0.4265	0.335878	-1.53337	6.44e-09	-0.467555	0.342967	-0.53456	0.18565	-1.81157	7.36e-12	none	PF00226	IPR001623	499.586	482.636	454.212	423.183	380.221	384.851	293.597	364.045	368.675	451.452	375.935	474.818	341.801	454.471	415.89	328.647	362.337	265.199	518.05
HORVU3Hr1G037600	respiratory burst oxidase homologue D	Defense genes	Other Stress Responses	0.0090352	1	-0.395877	0.679988	-1.23805	0.00155443	-0.0160166	1	0.035051	1	-1.70215	1.22e-05	-0.711053	0.39223	-0.985499	0.0420986	-1.45745	0.000274393	-0.188638	0.951493	-0.181846	0.913797	-1.72541	1.95e-05	GO:0016020; GO:0016491; GO:0055114	PF01794; PF08022; PF08030	IPR000778; IPR013112; IPR013121; IPR013130; IPR017927; IPR017938	2.371	1.942	2.294	1.701	2.895	2.167	2.697	2.219	1.556	3.714	2.428	3.624	0.931	1.22	3.34	1.747	2.222	2.53	2.623
HORVU5Hr1G048300	Double Clp-N motif-containing P-loop nucleoside triphosphate hydrolases superfamily protein	Defense genes	Other Stress Responses	-0.0722894	1	0.0686194	1	-1.61092	2.29e-10	-0.229926	0.840973	0.222107	0.824138	-1.41476	3.71e-08	0.00131169	1	-0.296035	0.56687	-1.02315	0.000132643	-0.0454328	1	-0.191074	0.780974	-0.746665	0.00915554	GO:0005524; GO:0019538	PF07724	IPR003959; IPR004176; IPR027417	71.49	71.556	95.533	72.618	82.876	77.54	66.809	61.093	81.257	62.547	59.985	46.037	28.73	73.354	67.371	59.099	43.465	62.935	99.204
HORVU3Hr1G087210	respiratory burst oxidase protein F	Defense genes	Other Stress Responses	-0.91137	0.00478964	-0.0508291	1	-1.01365	8.15e-05	-0.59211	0.188256	-0.0210139	1	-0.784655	0.00357601	-0.810152	0.0120639	-0.659977	0.0435577	-1.00669	0.000144898	-0.641181	0.0801251	-0.0151054	1	-0.72367	0.0109708	GO:0004601; GO:0005509; GO:0016020; GO:0016491; GO:0050664; GO:0055114	PF01794; PF08022; PF08030; PF08414	IPR000778; IPR002048; IPR011992; IPR013112; IPR013121; IPR013130; IPR013623; IPR017927; IPR017938; IPR018247	94.451	67.181	78.67	51.111	51.386	34.303	71.812	60.053	35.941	113.042	78.867	59.761	48.768	67.723	29.686	66.6	57.208	48.721	34.959
HORVU3Hr1G081940	DNAJ homologue 3	Defense genes	Other Stress Responses	0.0732154	1	0.461681	0.409522	-1.67196	3e-09	0.321551	0.787441	0.729338	0.116024	-1.03598	0.00042099	0.251889	0.921702	0.691788	0.0745615	-0.971816	0.00119767	0.346149	0.641271	0.795195	0.0345791	-0.724269	0.0249984	GO:0006457; GO:0051082	PF00226; PF01556	IPR001623; IPR002939; IPR008971	14.168	22.301	20.438	15.165	14.183	24.126	23.029	19.823	17.168	20.182	25.142	23.405	23.925	22.393	22.176	30.686	38.072	18.287	9.738
HORVU3Hr1G089210	S-adenosyl-L-methionine-dependent methyltransferases superfamily protein	Defense genes	Other Stress Responses	-0.0418116	1	-0.108857	0.978844	-1.4449	5.34e-07	0.0958962	1	0.263263	0.806566	-1.49905	2.45e-07	-0.0384509	1	-0.306861	0.639523	-0.966466	0.00178892	0.129624	0.975019	0.282571	0.680347	-1.16307	0.000149092	GO:0008168	PF03141	IPR004159; IPR029063	11.15	10.798	10.205	10.932	11.314	8.874	11.798	13.406	12.599	10.442	8.651	8.778	7.711	9.652	8.489	9.762	10.623	10.655	11.558
HORVU3Hr1G069290	Chaperone protein DnaJ	Defense genes	Other Stress Responses	-0.222164	0.921933	-0.0422348	1	-1.46863	2.15e-08	-0.103109	1	0.137719	0.973876	-1.20026	7.46e-06	0.136327	1	-0.157361	0.871061	-0.940149	0.000758801	0.0433598	1	-0.126926	0.919956	-0.906393	0.00147839	GO:0005506; GO:0009055	PF00226; PF13370	IPR001080; IPR001623; IPR017896	840.756	599.299	733.012	744.329	641.161	599.613	659.599	856.198	631.679	605.325	577.277	504.712	591.286	646.884	568.626	634.674	597.711	527.837	576.745
HORVU7Hr1G116890	Chaperone protein DnaJ 1	Defense genes	Other Stress Responses	-0.383019	0.699754	-0.45791	0.309892	-0.459515	0.113007	-0.387697	0.609669	-1.37159	8.63e-07	-0.907897	0.000562732	-0.0496451	1	-1.04353	0.000173447	-0.891472	0.000832912	0.0700541	1	-1.626	7.15e-10	-1.22439	2.49e-06	none	PF00226	IPR001623; IPR018253	39.459	38.112	44.86	42.474	26.723	21.631	35.946	28.561	27.127	23.273	17.466	32.445	8.981	41.827	17.568	29.633	24.99	19.579	33.241
HORVU3Hr1G086480	HSP20-like chaperones superfamily protein	Defense genes	Other Stress Responses	-0.0162324	1	-0.149603	0.899439	-0.957594	0.000192812	-0.0135641	1	-0.639151	0.12051	-1.02866	6.63e-05	0.0215445	1	-0.0891832	0.985398	-0.885316	0.000902353	-0.12371	0.960307	-0.420378	0.335698	-0.917555	0.000656195	none	none	none	34.525	33.631	36.71	26.32	36.798	45.623	31.47	41.473	39.066	31.429	29.012	42.387	24.478	29.982	45.872	30.712	36.637	26.801	138.768
HORVU3Hr1G069780	respiratory burst oxidase protein F	Defense genes	Other Stress Responses	-0.0509322	1	0.0293886	1	-0.982784	0.000210333	-0.488647	0.437766	0.294175	0.742056	-0.76893	0.00573085	0.0033682	1	-0.416175	0.358895	-0.817257	0.00353728	-0.817024	0.0264811	-0.357195	0.485534	-0.988064	0.000348862	GO:0004601; GO:0005509; GO:0016020; GO:0016491; GO:0050664; GO:0055114	PF01794; PF08022; PF08030; PF08414	IPR000778; IPR002048; IPR011992; IPR013112; IPR013121; IPR013130; IPR013623; IPR017927; IPR017938; IPR018247	6.175	9.521	7.038	5.327	10.252	7.364	4.153	7.495	5.789	3.247	4.591	6.777	2.868	4.956	5.927	2.235	3.27	2.016	25.78
HORVU2Hr1G120010	Chaperone protein DnaJ	Defense genes	Other Stress Responses	0.689121	0.120335	-0.0539856	1	1.06463	4.19e-05	2.00186	7.31e-13	-0.763193	0.0495641	1.40417	4.59e-08	0.96318	0.00489571	0.200585	0.892817	0.672267	0.0199864	1.96618	4.15e-12	0.375152	0.625934	0.853362	0.00230531	none	PF00226; PF13370	IPR001623	8.573	5.279	4.181	13.543	7.989	7.194	27.614	18.111	21.587	1.403	4.717	1.112	8.151	3.749	1.507	12.241	8.651	7.422	10.826
HORVU5Hr1G048030	TRICHOME BIREFRINGENCE-LIKE 28	Defense genes	Other Stress Responses	-9.93e-05	1	0.656531	0.0801064	1.22645	4.13e-06	-0.184419	0.937264	0.341087	0.707299	1.04459	0.000134832	0.231624	0.942993	0.451527	0.313705	0.67759	0.0234561	0.173837	0.890963	0.465336	0.310955	0.716731	0.0173708	none	PF13839; PF14416	IPR025846; IPR026057	9.372	7.806	9.22	9.956	8.09	9.969	8.44	7.648	8.453	9.922	6.589	5.913	10.528	8.913	6.228	8.131	6.94	10.183	8.336
HORVU3Hr1G090970	S-adenosyl-L-methionine-dependent methyltransferases superfamily protein	Defense genes	Other Stress Responses	0.331603	0.884012	0.799255	0.106909	1.08183	0.00236869	-0.44476	0.78226	0.643853	0.398767	1.44291	3.46e-05	0.0179213	1	0.98965	0.0298125	0.87441	0.0226866	-1.09945	0.0389253	1.23956	0.00384975	1.06138	0.00467715	GO:0008168	PF03141	IPR004159; IPR029063	1.888	0.811	1.914	1.464	1.871	2.155	1.51	1.408	0.523	1.247	0.86	1.845	1.258	1.518	1.419	0.398	0.487	0.745	2.552
HORVU2Hr1G031740	GTP pyrophosphokinase	Defense genes	Other Stress Responses	0.215117	0.995779	0.645366	0.192555	1.17047	0.000180975	0.150528	1	0.453773	0.614015	0.800521	0.0171933	0.357946	0.855181	0.839062	0.0426634	0.926282	0.0053388	0.270248	0.794314	0.84274	0.04868	0.926591	0.00619089	GO:0015969	PF04607; PF13328	IPR003607; IPR007685	2.646	3.271	3.209	4.431	3.211	3.007	2.764	4.097	2.801	2.948	4.237	2.093	5.535	4.307	2.612	4.085	4.019	3.422	4.93
HORVU1Hr1G044000	Plant basic secretory protein (BSP) family protein	Defense genes	Other Stress Responses	0.531166	0.616441	1.51756	1.91e-05	1.93477	6.82e-09	-0.516504	0.587165	0.616776	0.409224	1.81192	8.19e-08	0.814458	0.105298	1.6589	5.09e-06	0.939206	0.0121098	0.382243	0.657856	1.88686	2.02e-07	1.0597	0.00445217	none	PF04450	IPR007541	10.447	16.41	12.401	15.204	12.085	26.877	9.56	7.28	8.254	11.377	21.437	6.136	38.277	13.441	12.633	14.091	16.852	17.437	3.568
HORVU3Hr1G096340	DNAJ heat shock N-terminal domain-containing protein	Defense genes	Other Stress Responses	0.028769	1	0.431285	0.476417	1.37674	1.68e-06	-0.00102082	1	0.0176535	1	1.29742	8.75e-06	0.0684236	1	0.28784	0.679099	0.94433	0.00207057	0.330596	0.657856	0.189797	0.831881	0.712296	0.0317786	none	PF11926	IPR001623; IPR024593	7.511	6.13	7.671	8.795	7.42	7.218	7.16	8.054	7.544	6.611	4.831	7.588	5.434	7.408	9.004	7.925	6.029	9.291	5.337
HORVU1Hr1G018260	HXXXD-type acyl-transferase family protein	Defense genes	Other Stress Responses	0.118402	1	0.0688342	1	1.00235	0.000410162	0.00684382	1	-0.0365647	1	0.740401	0.0142937	0.33214	0.852835	-0.283048	0.652902	0.950727	0.00119495	0.025615	1	-0.19752	0.796496	0.687707	0.0313681	GO:0016747	PF02458	IPR003480; IPR023213	15.56	10.931	12.612	14.096	14.537	15.167	9.236	14.801	10.009	14.572	10.156	15.019	12.365	17.891	13.637	12.036	14.031	13.259	10.389
HORVU5Hr1G059430	Beta-glucan-binding protein 4	Defense genes	Other Stress Responses	0.0428382	1	0.187301	0.826976	1.08797	1.95e-05	-0.0757607	1	0.213295	0.83441	1.40011	2.9e-08	0.192246	0.993079	-0.00111929	1	0.97515	0.000217333	0.0247364	1	0.306759	0.551735	0.933079	0.0005276	GO:0052861	PF03639	IPR005200	31.383	27.7	29.503	49.542	26.053	22.763	30.85	25.784	32.02	39.157	54.37	28.795	81.548	31.526	25.617	44.623	35.326	47.062	12.514
HORVU3Hr1G055650	loricrin-related	Defense genes	Other Stress Responses	0.263852	0.83771	0.18767	0.830383	1.20573	2.67e-06	-0.109842	1	0.428931	0.493727	1.3933	5.71e-08	0.124259	1	0.447437	0.283608	1.0375	9.9e-05	-0.45041	0.357611	0.128697	0.906393	1.03197	0.000132688	none	none	none	57.404	55.466	64.186	63.216	76.378	74.667	46.976	55.259	65.546	57.326	69.825	59.251	64.692	64.246	81.812	53.845	46.224	43.608	53.49
HORVU2Hr1G019500	Adenine nucleotide alpha hydrolases-like superfamily protein	Defense genes	Other Stress Responses	0.158406	1	1.85067	1e-11	1.17927	9.63e-06	-0.0617134	1	3.13213	5.03e-30	2.07571	2.7e-15	1.38904	4.54e-06	1.98843	9.69e-13	1.06807	0.000103078	0.673639	0.11492	3.61179	2.33e-37	2.33294	1.12e-18	GO:0006950	PF00582	IPR006015; IPR006016; IPR014729	12.184	8.936	12.176	20.228	8.04	13.086	10.854	13.71	8.677	10.766	10.712	6.672	58.944	14.297	8.577	13.346	13.419	20.607	20.483
HORVU5Hr1G074270	Chaperone protein dnaJ 10	Defense genes	Other Stress Responses	-0.24884	0.948094	0.272661	0.761056	1.63028	1.77e-07	0.301599	0.811805	-0.107474	1	1.62104	2.71e-07	0.697046	0.197137	0.221933	0.805597	1.08078	0.000899453	0.460744	0.491895	0.267489	0.718037	0.92443	0.00661119	none	PF00226; PF14308	IPR001623; IPR018253; IPR026894	4.259	3.564	4.392	4.338	3.995	3.579	8.306	3.082	4.146	7.208	5.931	6.267	22.365	8.07	5.098	8.876	7.627	11.842	4.229
HORVU5Hr1G111870	DCD (Development and Cell Death) domain protein	Defense genes	Other Stress Responses	0.353388	0.761544	0.64913	0.0746751	1.00225	0.000175933	0.00259952	1	0.408531	0.5674	0.929278	0.000663396	0.496451	0.386524	0.671702	0.0502616	1.10088	4.87e-05	0.142567	0.936371	0.409131	0.37677	0.877553	0.00198448	none	PF10539	IPR013989	110.645	178.232	118.476	272.922	147.371	171.196	151.808	122.807	167.02	202.16	284.281	138.505	514.582	163.871	169.626	248.02	177.729	222.651	143.485
HORVU1Hr1G045700	HXXXD-type acyl-transferase family protein	Defense genes	Other Stress Responses	-0.788113	0.368839	1.89467	5.19e-08	1.35368	3.14e-05	0.118758	1	0.323985	0.7889	1.56289	1.51e-06	0.697161	0.334988	1.66719	2.16e-06	1.2874	9.5e-05	0.208915	0.916324	0.179991	0.890643	0.87915	0.0138826	GO:0016747	PF02458	IPR003480; IPR023213	0.648	0.798	2.154	0.765	0.607	1.047	1.2	1.509	1.469	2.247	1.391	1.452	2.377	2.776	3.001	1.323	2.571	1.554	1.149
HORVU1Hr1G051470	S-adenosyl-L-methionine-dependent methyltransferases superfamily protein	Defense genes	Other Stress Responses	-0.416794	0.730472	-0.466525	0.426952	1.70786	3.71e-09	0.365271	0.748483	-0.0983783	1	1.57912	7.08e-08	-0.401443	0.723923	-0.901601	0.0113542	1.28843	1.84e-05	-0.0280193	1	-0.471963	0.353837	0.796098	0.0165099	GO:0008168	PF03141	IPR004159; IPR029063	6.133	8.019	10.318	7.239	5.891	5.648	18.337	7.736	13.358	10.351	4.97	11.473	8.164	4.709	7.987	12.036	9.687	7.338	4.117
HORVU4Hr1G010580	Pollen Ole e 1 allergen and extensin family protein	Defense genes	Other Stress Responses	0.0418099	1	0.145318	0.969612	1.91308	3.11e-08	0.369386	0.787441	0.270765	0.874884	1.43875	5.21e-05	-0.174525	1	0.383532	0.623713	1.31522	0.000270474	-0.135601	0.999726	0.411232	0.575087	1.20596	0.00117305	none	PF01190	none	2.136	1.981	3.04	2.031	2.655	3.384	3.721	3.31	3.374	4.559	4.414	3.702	4.39	2.543	3.667	3.789	4.818	2.698	2.287
HORVU2Hr1G092190	Hsp70-Hsp90 organizing protein	Defense genes	Other Stress Responses	0.661858	0.287829	0.833143	0.0267367	1.1716	5.92e-05	0.159143	0.995924	0.774869	0.0955093	0.811454	0.00915024	0.138964	1	0.957354	0.00632447	1.33327	6.12e-06	-0.139322	0.970613	0.898117	0.0157424	1.11926	0.000241942	GO:0005515	PF00515; PF13181; PF13414	IPR001440; IPR006636; IPR011990; IPR013026; IPR019734	4.879	2.806	3.42	8.756	7.534	4.553	3.694	3.97	4.345	4.831	5.894	8.962	7.346	8.394	5.236	5.074	4.881	6.887	5.886
HORVU3Hr1G117910	PLAC8 family protein	Defense genes	Other Stress Responses	0.875595	0.150963	0.963466	0.0274864	2.0572	1.55e-10	0.230321	0.955492	0.0123519	1	1.58165	1.32e-06	0.12083	1	1.28897	0.00183887	1.42277	1.9e-05	-0.165232	0.963089	0.771656	0.161397	1.07746	0.00210981	none	PF04749; PF11204	IPR006461; IPR021369	0.73	0.984	1.239	2.492	0.999	1.972	0.903	1.129	1.407	1.533	2.239	1.348	2.088	1.544	1.896	1.773	1.648	1.732	1.118
HORVU4Hr1G000850	Calcium-dependent lipid-binding (CaLB domain) family protein	Defense genes	Other Stress Responses	0.00561793	1	1.63209	3.4e-10	1.52894	1.01e-09	-0.109682	1	1.13252	0.00012624	1.30223	3e-07	0.116553	1	0.981729	0.000561353	1.51423	2.57e-09	-0.0653681	1	0.74394	0.0216989	1.34412	2.02e-07	GO:0005515	PF00168	IPR000008	70.277	71.437	64.087	84.921	52.094	64.88	70.719	53.065	65.347	96.171	98.559	86.554	142.101	79.244	73.072	86.086	70.602	91.374	33.973
HORVU2Hr1G111600	Adenine nucleotide alpha hydrolases-like superfamily protein	Defense genes	Other Stress Responses	0.0659105	1	-0.0348906	1	2.14141	3.77e-17	0.0392219	1	0.046728	1	1.88874	1.39e-13	0.449874	0.480889	-0.341387	0.507409	1.59137	6.47e-10	0.79195	0.0182252	0.110323	0.947538	1.7291	2.31e-11	GO:0006950	PF00582	IPR006015; IPR006016; IPR014729	37.612	37.713	39.694	59.762	40.047	28.447	48.553	38.72	37.871	40.494	35.538	28.52	53.082	54.399	35.726	60.91	52.016	73.538	28.524
HORVU0Hr1G039530	Reticulon family protein	Defense genes	Other Stress Responses	-0.810213	1	0.924725	0.559612	1.80298	0.0127051	-0.251564	1	-0.00820781	1	2.29719	0.00112449	-0.765253	1	1.16941	0.42112	1.8027	0.0232354	-0.807848	0.916316	1.01501	0.533756	2.16138	0.00541457	none	PF02453	IPR003388	0	0.053	0.099	0	0.051	0.049	0	0.101	0.062	0	0.076	0.065	0	0.091	0	0	0.112	0	0.112
HORVU2Hr1G063620	ERD (early-responsive to dehydration stress) family protein	Defense genes	Other Stress Responses	0.415736	0.801004	0.88126	0.0364035	2.31528	3.46e-14	0.169969	0.994227	0.283475	0.82386	2.11115	6.06e-12	0.29117	0.91764	1.05149	0.00765586	1.97647	1.48e-10	0.529082	0.427338	0.558222	0.333021	2.06493	2.97e-11	GO:0016020	PF02714; PF13967; PF14703	IPR003864; IPR027815; IPR032880	1.475	1.29	1.928	3.138	1.34	1.509	1.335	2.245	1.668	1.558	1.644	1.112	2.201	1.661	1.658	2.171	2.06	1.963	1.047
HORVU3Hr1G071120	Chaperone protein ClpB	Defense genes	Other Stress Responses	1.42611	0.0722797	2.81245	7.68e-12	2.56874	8.99e-12	-0.137503	1	1.34143	0.0153119	1.83461	1.58e-06	0.842031	0.544557	2.14691	3.23e-07	2.07004	5.55e-08	-0.536459	0.725562	0.935513	0.107998	1.23422	0.00260762	GO:0005524; GO:0019538	PF00004; PF02861; PF07724; PF10431	IPR001270; IPR003593; IPR003959; IPR004176; IPR018368; IPR019489; IPR027417; IPR028299	0.193	0.279	0.225	0.185	0.493	0.645	0.539	0.114	0.1	0.208	0.354	0.89	0.566	0.467	0.527	0.334	0.175	0.094	0.437
HORVU1Hr1G051200	ERD (early-responsive to dehydration stress) family protein	Defense genes	Other Stress Responses	0.476853	0.671361	0.943455	0.0130755	2.9261	7.73e-24	1.68965	3.97e-07	1.12892	0.00370791	2.97739	2e-24	1.77085	2.05e-08	1.46504	4.7e-05	2.1726	5.91e-14	2.08399	2.14e-11	1.8089	2.19e-07	2.471	2.03e-17	GO:0016020	PF02714; PF13967; PF14703	IPR003864; IPR027815; IPR032880	2.467	1.037	1.675	2.571	2.01	2.763	6.917	4.832	4.967	2.143	1.922	2.002	13.371	3.477	3.102	8.966	7.165	7.601	0.905
HORVU1Hr1G043920	Plant basic secretory protein (BSP) family protein	Defense genes	Other Stress Responses	1.56068	6.97e-07	1.9066	1.54e-10	3.18395	5.38e-29	0.916123	0.0235589	1.07671	0.00391505	2.68811	1.73e-21	0.935996	0.00984764	2.16779	3.64e-13	2.27376	4.71e-16	0.753168	0.0645261	0.284728	0.680347	1.44318	5.29e-07	none	PF04450	IPR007541	10.585	5.146	4.251	18.949	20.201	22.665	10.045	9.55	19.471	8.65	15.594	5.625	15.51	20.083	18.572	19.087	14.218	15.432	4.188
HORVU2Hr1G019520	Adenine nucleotide alpha hydrolases-like superfamily protein	Defense genes	Other Stress Responses	-1.9267	0.305079	2.23409	0.000863488	0.46721	0.557042	-0.07788	1	3.54631	1.44e-08	1.67641	0.00609569	0.513127	1	1.71303	0.0157322	2.38666	4.25e-05	0.685174	0.824423	2.64287	2.77e-05	3.3299	5.84e-09	GO:0006950	PF00582	IPR006015; IPR006016; IPR014729	0.11	0.146	0	0	0	0	0.121	0	0.336	0.169	0	0	0.075	0.221	0	0.295	0.512	0.073	0
HORVU1Hr1G043910	Plant basic secretory protein (BSP) family protein	Defense genes	Other Stress Responses	2.26715	2.59e-17	3.41055	1.82e-37	5.48186	2.25e-83	0.42907	0.554065	1.83048	2.66e-11	5.16695	3.63e-76	1.75701	7.5e-11	1.90829	1.39e-12	2.76776	1.34e-27	-0.0782021	1	2.08683	1.4e-14	2.70095	2.88e-26	none	PF04450	IPR007541	8.104	9.721	9.952	13.107	22.704	103.346	7.578	22.36	9.636	5.039	21.07	5.573	17.61	16.853	67.986	8.452	14.056	7.506	4.869
HORVU6Hr1G020750	Calcium-dependent lipid-binding (CaLB domain) family protein	Defense genes	Other Stress Responses	0.118741	1	0.823926	0.115463	2.32367	1.06e-11	-0.741954	0.344207	0.89496	0.134347	2.23813	7.87e-11	1.12493	0.0144397	1.09124	0.016423	2.93165	2.9e-17	-0.241803	0.883247	1.02033	0.0356788	2.80367	8.14e-16	GO:0005515	PF00168	IPR000008	15.74	33.644	13.907	33.085	21.92	30.699	20.077	9.893	11.628	12.767	30.581	15.895	105.837	38.324	23.106	23.968	12.32	33.383	10.257
HORVU5Hr1G078630	respiratory burst oxidase homologue D	Defense genes	Other Stress Responses	-0.0742615	1	1.72557	2.33e-05	2.95205	5.43e-16	-0.933827	0.169723	0.261754	0.919959	2.55468	2.49e-12	1.15382	0.0152957	1.86671	1.03e-05	2.94445	8.88e-16	-0.223895	0.910222	1.02825	0.060023	2.1515	6.36e-09	GO:0004601; GO:0005509; GO:0016491; GO:0050664; GO:0055114	PF01794; PF08022; PF08414	IPR002048; IPR011992; IPR013112; IPR013130; IPR013623; IPR017927; IPR017938; IPR018247	1.613	5.226	2.14	4.576	2.364	2.97	1.578	0.977	1.905	3.494	4.679	3.415	19.749	2.958	3.579	4.688	2.509	2.436	1.179
HORVU3Hr1G020390	17.6 kDa class II heat shock protein	Defense genes	Other Stress Responses	-0.0434753	1	2.97207	0.0028399	4.50969	2.95e-09	-0.838569	0.766945	0.607584	0.960774	3.93752	4.79e-07	0.727633	0.852835	0.316404	0.991627	2.9978	7.55e-05	-0.641343	0.735253	1.42956	0.334332	3.13855	4.11e-05	none	PF00011	IPR002068; IPR008978	0.358	0.718	0.535	0.396	0.898	0.316	0.378	0.101	0.373	0.377	0.759	0.471	1.635	0.415	0.414	0.578	0.2	0.241	0.03
HORVU2Hr1G122780	Heat shock 70 kDa protein C	Defense genes	Other Stress Responses	NA	NA	0.670199	0.96287	6.78281	6.26e-07	2.18397	0.787441	-1.80418	0.742056	6.6748	1.43e-06	4.11289	0.276965	-2.39096	0.533798	3.13075	0.0106649	NA	NA	-2.39096	0.551735	3.1071	0.0148772	none	PF00012	IPR013126; IPR018181; IPR029047; IPR029048	0	0	0	0	0	0	0.054	0	0	0	0	0	0	0.195	0.402	0	0.137	0	0
HORVU5Hr1G047230	unknown function	Defense genes	Other Stress Responses	2.07412	0.532633	0.67842	0.818717	4.83168	5.89e-08	1.57463	0.743031	-0.0430073	1	3.77794	6.29e-05	0.0510389	1	4.73152	0.0519201	3.46459	0.000104204	0.459345	0.959788	3.96687	0.203028	2.8636	0.00303139	none	PF04749; PF11204	IPR006461; IPR021369	0	0.013	0	0.026	0	0.134	0.04	0.025	0.05	0.039	0.089	0	0.088	0	0.025	0.026	0.037	0.105	0.061
HORVU6Hr1G013710	Plant basic secretory protein (BSP) family protein	Defense genes	Other Stress Responses	2.55591	6.89e-20	5.22553	1.46e-72	6.85754	9.77e-111	0.0678582	1	3.22636	4.73e-31	6.90716	8.9e-112	1.76063	1.21e-10	2.24551	4.43e-18	3.6709	1.85e-44	0.184893	0.874567	2.26209	5.64e-18	3.7736	2.32e-46	none	PF04450	IPR007541	1.351	4.402	4.181	5.024	9.329	48.058	2.387	7.318	1.282	5.273	12.887	3.545	17.283	16.308	34.37	7.501	8.189	6.131	1.84
HORVU1Hr1G081410	Chaperone protein DnaJ	Defense genes	Other Stress Responses	1.06163	0.00124463	1.50142	1.29e-07	5.21348	5.56e-77	4.9031	4.73e-67	0.137567	0.986296	4.46916	2.27e-60	0.90426	0.00350728	1.04752	0.000946321	5.22462	2.3e-75	0.904934	0.003905	1.32525	1.39e-05	4.85995	4.42e-67	GO:0005506; GO:0009055	PF00226; PF13370	IPR001080; IPR001623; IPR017896; IPR017900	6.161	1.21	3.463	2.136	3.906	15.338	167.691	15.93	130.021	27.26	0.708	27.447	63.686	4.943	40.008	55.618	23.867	28.848	1.494
HORVU2Hr1G119500	Late embryogenesis abundant (LEA) hydroxyproline-rich glycoprotein family	Defense genes	Other Stress Responses	2.12044	0.0353914	2.95335	6.08e-13	6.66485	2.72e-65	0.730095	0.861072	0.453452	0.788016	5.90585	5.5e-54	3.63285	2.78e-07	2.60659	2.94e-08	5.48533	2.33e-49	1.86895	0.138681	1.73956	0.00202681	4.98238	4.45e-42	none	PF03168	IPR004864	0.028	0	0	0.145	0.063	0.463	0.054	0.038	0.137	0.065	0	0.105	0.881	0.415	0.427	0.09	0.312	0.126	0.122
HORVU2Hr1G122760	Heat shock 70 kDa protein C	Defense genes	Other Stress Responses	NA	NA	1.71303	0.329869	6.12497	1.17e-11	2.18232	0.787441	-3.42237	0.332097	5.79756	2.29e-10	3.81479	0.373693	-0.450285	1	5.8653	8.14e-06	NA	NA	-2.38049	0.551735	5.51576	7.87e-05	none	PF00012	IPR013126; IPR018181; IPR029047; IPR029048	0	0	0	0	0.114	0.024	0	0	0.037	0	0	0	0.088	0.052	0	0	0	0	0.183
HORVU4Hr1G064280	serpin 2	Defense genes	SERPIN	-0.737539	1	1.66271	0.367221	1.85577	0.0180737	0.107736	1	0.787714	0.885931	1.44179	0.0908074	2.14291	0.864078	0.153344	1	2.21526	0.0105883	NA	NA	0.83164	0.789817	2.71627	0.00128595	none	PF00079	IPR023796	0	0	0.099	0.079	0	0	0	0	0.05	0	0	0	0	0	0.05	0	0	0	0.081
HORVU3Hr1G104270	serpin 2	Defense genes	SERPIN	2.1651	0.83771	NA	NA	3.25682	0.0194925	NA	NA	1.84373	0.742056	2.36605	0.145621	NA	NA	NA	NA	3.84123	0.0309333	NA	NA	1.95593	0.680347	4.06304	0.0240076	none	PF00079	IPR023796	0	0	0	0	0.164	0	0	0	0	0	0	0	0	0	0	0	0	0	0
HORVU6Hr1G068720	carotenoid cleavage dioxygenase 1	Hormones	ABA	-0.287472	0.83771	0.166458	0.887789	-3.55302	1.75e-37	0.0770949	1	0.0547058	1	-2.73291	6.21e-24	-0.077888	1	-0.137175	0.916955	-1.9865	1.53e-13	0.100975	1	-0.203992	0.77421	-1.80008	3.28e-11	none	PF03055	IPR004294	495.713	233.579	391.603	361.391	298.066	299.642	349.337	515.819	374.488	300.007	207.033	276.421	176.064	328.197	235.892	295.019	298.749	293.071	594.535
HORVU2Hr1G046600	Protein phosphatase 2C family protein	Hormones	ABA	2.96254	0.699754	4.81728	0.0110569	1.32941	0.383193	2.18103	0.787441	2.62585	0.60276	2.76883	0.0231485	1.7263	0.716882	1.38104	0.459978	-1.96411	0.0306209	-1.07567	0.887615	0.416265	0.962817	-2.1912	0.0189236	GO:0003824	PF00481	IPR001932	0	0	0	0	0	0.11	0	0.076	0	0	0.215	0	0.365	0	0	0.064	0	0	0
HORVU1Hr1G094840	Protein phosphatase 2C family protein	Hormones	ABA	-0.432453	0.74094	-0.48726	0.433136	-1.89814	1.36e-09	-0.417918	0.69575	-0.655256	0.277778	-1.76255	2.45e-08	-0.287285	0.90791	-0.702595	0.103498	-1.6653	1.55e-07	-0.625613	0.259872	-0.901236	0.0239068	-1.76913	3.26e-08	GO:0003824; GO:0043169	PF00481	IPR000222; IPR001932	9.827	14.548	12.035	9.323	8.545	10.103	8.319	8.256	10.893	9.429	13.494	10.845	6.918	8.576	8.815	7.951	7.839	5.49	21.317
HORVU3Hr1G071170	carotenoid cleavage dioxygenase 8	Hormones	ABA	2.14968	0.83771	-1.32902	0.729109	-0.520744	0.511921	NA	NA	1.00016	0.81607	-0.787645	0.315744	-1.95793	0.744619	2.72828	0.533798	-1.46469	0.0327223	-4.09953	0.160462	4.00564	0.190556	-2.45176	0.000275236	none	PF03055	IPR004294	0	0	0	0	0	0.061	0	0	0	0.065	0.076	0.209	0	0	0.063	0	0	0	0.081
HORVU5Hr1G016810	HVA22 homologue E	Hormones	ABA	-0.16825	1	-0.499204	0.443652	-1.68698	1.2e-07	-0.246217	0.915793	-0.19606	0.945384	-1.39022	1.9e-05	0.550814	0.584392	-0.201095	0.860004	-1.42729	1.39e-05	0.156132	0.972409	-0.265687	0.743979	-1.57353	1.84e-06	none	PF03134	IPR004345	5.375	4.854	4.434	5.565	2.301	3.737	3.87	4.781	3.274	2.857	3.617	2.224	4	3.723	3.428	2.864	2.871	3.674	10.999
HORVU5Hr1G068330	Cytochrome P450 superfamily protein	Hormones	ABA	0.0950554	1	0.0950221	0.995874	-0.975454	0.0011636	0.918893	0.0223226	0.0746618	1	-1.00333	0.000958743	0.315903	0.853009	0.203815	0.81123	-0.950898	0.00204903	0.665203	0.136293	-0.447339	0.398645	-1.22005	5.75e-05	GO:0005506; GO:0016705; GO:0020037; GO:0055114	PF00067	IPR001128; IPR002401; IPR017972	10.957	9.335	7.151	16.852	6.814	8.545	24.108	13.431	19.172	11.611	19.097	11.225	24.377	13.752	11.879	23.776	26.925	16.986	4.961
HORVU2Hr1G068610	violaxanthin de-epoxidase-related	Hormones	ABA	-0.217585	0.921881	-0.549535	0.169918	-1.89522	1.6e-13	-0.290631	0.787441	-0.225127	0.822266	-1.82469	1.62e-12	-0.202102	0.984471	-0.536373	0.158242	-0.822045	0.00328881	-0.582929	0.154061	-0.653419	0.0638676	-1.1808	1.19e-05	GO:0009507; GO:0046422; GO:0055114	PF07137	IPR010788; IPR011038; IPR012674	228.375	254.337	262.514	201.926	254.404	223.137	202.073	207.743	219.967	192.225	251.93	256.797	193.699	175.82	231.635	169.115	185.156	115.288	151.821
HORVU4Hr1G062930	HVA22-like protein G	Hormones	ABA	0.083257	1	0.42385	0.665499	1.32858	0.00029871	0.0624465	1	0.467282	0.699753	1.24867	0.000880703	-0.136237	1	0.491552	0.513289	0.990995	0.0126734	0.203414	0.924412	1.1426	0.0136909	1.62615	1.3e-05	none	PF03134	IPR004345	3.005	3.963	4.307	5.38	4.184	3.226	5.097	4.946	3.361	4.52	4.249	4.108	5.409	5.241	3.24	5.292	4.906	4.598	1.728
HORVU5Hr1G115100	GRAM domain-containing protein / ABA-responsive protein-related	Hormones	ABA	-0.0372216	1	-0.0593874	1	1.3501	1.64e-07	-0.467448	0.490445	-0.56169	0.266018	1.16986	8.75e-06	1.84134	1.23e-11	-0.579119	0.115586	1.30668	6.71e-07	0.227391	0.777177	-1.0437	0.000478934	0.784346	0.00622044	none	PF02893	IPR004182	5.086	14.973	7.967	13.437	9.152	8.509	10.8	6.151	6.872	12.948	15.796	8.87	88.353	15.192	19.828	18.496	10.473	9.805	22.089
HORVU5Hr1G008050	nine-cis-epoxycarotenoid dioxygenase 3	Hormones	ABA	-1.04747	0.730027	-0.250718	0.973537	3.23996	2.1e-09	0.437916	0.933442	-0.558646	0.83535	2.63899	1.49e-06	1.89619	0.0135765	-0.740893	0.542959	1.39883	0.0176973	0.517525	0.79525	-1.525	0.116316	-2.15664	0.00198809	none	PF03055	IPR004294	0.152	0.093	0.169	0.066	0.038	0.024	0.324	0.165	0.398	0.208	0.24	0.105	1.723	0.078	0.201	0.334	0.287	0.178	0.122
HORVU5Hr1G040210	HVA22-like protein J	Hormones	ABA	0.182318	1	1.08368	0.00182762	2.19078	3.12e-14	0.316855	0.787441	0.672576	0.237227	1.88518	8.3e-11	0.62231	0.28615	1.25637	0.000257503	1.52768	2.12e-07	0.687513	0.146671	1.11276	0.00252965	1.45793	1.06e-06	none	PF03134	IPR004345	7.718	4.096	5.349	8.782	8.002	6.257	7.173	5.796	8.129	7.416	4.831	5.848	13.421	12.286	8.125	12.203	10.473	8.892	4.574
HORVU1Hr1G044780	LanC-like protein 2	Hormones	ABA	-0.0685202	1	-0.466549	0.717448	1.78059	0.000173445	0.18396	1	-0.637638	0.703989	1.73131	0.000326681	-0.562206	0.864078	-0.174302	0.989744	1.74277	0.000442722	-0.161402	1	-0.652199	0.538008	1.38597	0.00853906	none	PF05147	IPR007822; IPR020464	0.91	0.545	1.013	0.725	0.771	0.596	0.701	0.913	0.784	0.974	1.088	0.837	0.843	0.752	0.59	1.374	1.211	0.63	0.976
HORVU3Hr1G047220	ABA-responsive protein	Hormones	ABA	-0.243501	1	1.70641	0.00345011	2.53223	1.8e-08	-1.72329	0.0398279	0.22808	1	2.66049	4.38e-09	1.55099	0.0203137	2.04974	0.00247979	1.91791	3.09e-05	-0.575243	0.715508	0.754597	0.551735	1.639	0.00057792	none	none	none	0.069	1.316	0.239	0.58	0.215	0.475	0.202	0.114	0.224	0.481	0.683	0.327	1.421	0.675	0.201	0.578	0.1	0.063	0.183
HORVU3Hr1G108100	carotenoid cleavage dioxygenase 1	Hormones	ABA	0.55913	0.335097	0.565742	0.147032	2.67887	3.1e-26	-0.245281	0.838736	0.054228	1	2.66796	6.69e-26	1.51362	2.24e-07	1.49466	1.48e-08	2.16462	5.41e-18	0.780822	0.0419956	1.17814	2.64e-05	2.08531	1.1e-16	none	PF03055	IPR004294	4.824	5.785	6.024	5.578	6.991	8.825	3.951	4.16	5.851	3.61	3.212	1.766	7.157	8.809	7.384	3.828	4.993	3.391	6.973
HORVU3Hr1G112030	Abscisic stress-ripening protein 2	Hormones	ABA	1.20195	0.830754	4.67833	3.73e-12	6.01953	1.97e-24	-0.775357	0.972847	1.31707	0.546254	5.91471	1.39e-23	-2.30326	0.852835	5.94996	0.000567333	2.28207	0.000121612	-2.30326	0.657856	5.24184	0.0120908	2.48101	3.02e-05	GO:0006950	PF02496	IPR003496	0.083	0	0.239	0.119	0.405	0.499	0	0.114	0.124	0	0	0	0	0	0	0	0	0	0.061
HORVU5Hr1G055740	carotenoid cleavage dioxygenase 1	Hormones	ABA	-0.427406	0.849213	0.11747	0.998661	2.69548	3.22e-13	0.331464	0.893261	-0.958381	0.126264	2.31394	4.7e-10	-1.03814	0.181307	-0.151695	0.969744	2.28796	1.49e-09	-0.541669	0.625116	-0.916042	0.107566	2.11602	3.45e-08	none	PF03055	IPR004294	0.786	0.824	0.802	0.092	1.049	0.779	1.267	0.621	1.469	0.545	0.923	1.23	0.918	0.389	1.105	0.719	0.574	0.63	2.907
HORVU3Hr1G112090	Abscisic stress-ripening protein 2	Hormones	ABA	2.1683	0.83771	6.74965	2.48e-07	5.95154	2.22e-13	NA	NA	3.53933	0.280384	5.94673	3.27e-13	NA	NA	2.36276	0.274382	3.01102	0.000196807	2.06507	0.715508	0.375503	1	2.18606	0.0183279	GO:0006950	PF02496	IPR003496	0	0	0	0	0	0	0	0	0	0	0	0	0	0	0	0	0	0	0
HORVU3Hr1G112140	Abscisic stress-ripening protein 1	Hormones	ABA	-1.26041	0.929049	5.19774	2.87e-10	5.66845	7.73e-15	-1.24641	0.883873	-0.451324	1	5.54233	4.24e-14	2.95482	0.708401	3.01772	0.0145799	3.09533	1.66e-05	2.05219	0.715508	0.90784	0.785223	2.96676	6.07e-05	GO:0006950	PF02496	IPR003496	0	0	0.253	0.132	0	0	0	0	0.124	0	0	0	0	0.091	0.126	0	0	0	0
HORVU2Hr1G090690	GRAM domain-containing protein / ABA-responsive protein-related	Hormones	ABA	0.0407241	1	3.0572	0.000445853	9.05583	2.94e-22	0.592692	0.739678	1.27179	0.651389	7.95733	1.73e-15	0.092368	1	-0.330895	0.956078	5.76981	4.73e-16	0.283071	0.907185	0.225226	1	4.64293	1.36e-09	none	PF02893	IPR004182	0.703	2.686	1.633	2.598	1.896	0.974	5.164	0.571	1.432	2.039	1.91	1.792	2.73	1.635	1.143	2.685	2.01	1.606	0
HORVU4Hr1G077550	carotenoid cleavage dioxygenase 1	Hormones	ABA	3.51713	0.462018	3.47722	0.0101328	6.55472	2.52e-21	NA	NA	0.812777	0.969648	6.46642	1.12e-20	2.97029	0.701922	5.38578	0.00666539	6.16732	9.06e-18	2.05327	0.715508	2.77112	0.515744	4.61034	1.24e-09	none	PF03055	IPR004294	0	0	0	0.079	0	0.024	0	0	0	0	0	0	0	0	0	0	0	0.031	0
HORVU6Hr1G061220	Aldehyde dehydrogenase family 3 member F1	Hormones	Auxin	0.999051	0.244999	0.326726	0.821098	-2.17365	2.04e-06	0.595595	0.683751	0.000236595	1	-1.62902	0.00048548	-0.897917	0.978378	-5.81363	0.000146637	-6.88504	2.12e-10	-0.286101	1	-1.10744	0.467182	-5.03094	5.17e-08	GO:0008152; GO:0016491; GO:0055114	PF00171	IPR015590; IPR016161; IPR016162	2.701	2.221	1.928	7.899	3.325	2.69	2.885	3.386	3.15	0.078	0.101	0.078	0	0.13	0.05	0.09	0.162	0.042	2.785
HORVU7Hr1G017470	Glutamyl-tRNA(Gln) amidotransferase subunit A-like protein	Hormones	Auxin	-0.187676	1	-0.33778	0.922987	-0.845538	0.299944	-0.397535	0.97754	-0.344292	0.969977	-0.772728	0.378727	-5.67526	0.00309314	4.21374	0.129352	-4.8998	3.66e-06	-5.67526	0.00261423	NA	NA	-2.1463	0.0150353	none	none	none	0.662	0.319	0.267	0.514	0.303	0.268	0.202	0.571	0.411	0	0.177	0	0.05	0	0	0	0	0	0.264
HORVU5Hr1G076690	SAUR-like auxin-responsive protein family	Hormones	Auxin	1.56027	0.746153	1.06263	0.613847	-2.46304	0.00934756	0.132809	1	0.368325	1	-1.74314	0.0734077	0.624441	1	0.961852	0.698429	-3.19107	0.00308363	-2.30079	0.657856	-0.0594543	1	-4.36256	0.000439546	GO:0009733	PF02519	IPR003676	0.028	0.066	0.084	0.079	0.405	0.426	0.04	0	0.05	0	0.076	0	0	0.597	0	0	0	0	0.112
HORVU4Hr1G021650	auxin response factor 17	Hormones	Auxin	0.0802328	1	-0.952312	0.741108	-3.00617	0.0312427	0.492736	1	-4.81396	0.0399399	-2.19065	0.118538	-0.330516	1	1.30109	0.746522	-3.01686	0.0186746	-0.887489	0.906312	-0.417263	1	-3.60222	0.0111078	GO:0003677	PF02362	IPR003340; IPR015300	0	0.08	0.042	0	0.114	0	0	0	0.087	0	0.063	0.078	0	0.091	0	0.051	0	0	0.091
HORVU6Hr1G072260	O-fucosyltransferase family protein	Hormones	Auxin	0.0720692	1	-0.145417	1	-2.44238	0.00188085	-0.340594	0.998919	0.398623	0.844075	-1.39365	0.0774071	0.227748	1	-0.855924	0.300585	-2.79397	0.00012154	-0.855724	0.715508	0.269284	0.880796	-2.474	0.000757658	none	PF10250	IPR019378	0.248	0.412	0.31	0.132	0.215	0.511	0.27	0.19	0.286	0.221	0.215	0.183	0.352	0.104	0.352	0.103	0.137	0.084	0.803
HORVU4Hr1G002600	SAUR-like auxin-responsive protein family	Hormones	Auxin	0.31463	1	-1.19273	0.0775665	-2.76143	2.71e-05	0.0570204	1	-1.29065	0.0938166	-1.8981	0.00341028	0.838802	0.712489	-1.69034	0.00320973	-2.6777	0.000875701	0.662554	0.677203	-1.29413	0.0471081	-1.68342	0.0370041	GO:0009733	PF02519	IPR003676	1.42	0.918	1.9	1.741	1.656	2.118	1.16	3.006	0.51	0.766	0.443	0.327	0.516	1.051	0.703	0.912	0.612	0.829	2.887
HORVU5Hr1G076060	Auxin efflux carrier family protein	Hormones	Auxin	-1.06405	0.480169	-0.314105	0.892523	-3.68056	8.09e-14	-0.350035	0.95812	-0.313601	0.950376	-3.15009	7.9e-11	0.135775	1	0.457849	0.748031	-2.35465	9.01e-07	-0.654361	0.715508	-1.36135	0.159017	-2.40408	6.83e-07	GO:0016021; GO:0055085	PF03547	IPR004776; IPR014024	0.427	1.556	0.479	0.158	0.405	0.56	0.175	0.837	1.17	0.429	0.316	0.85	0.365	0.558	0.942	0.039	0.574	0.22	1.433
HORVU1Hr1G068020	Aldehyde dehydrogenase family 2 member C4	Hormones	Auxin	0.223652	0.968064	0.0346931	1	0.881677	0.00760022	0.448216	0.646992	0.393705	0.72026	0.621047	0.0844407	-3.29454	2.3e-16	3.46636	1.13e-09	-2.24818	5.11e-10	-4.05479	1.62e-21	1.91238	0.0192697	1.07083	0.00228228	GO:0008152; GO:0016491; GO:0016620; GO:0055114	PF00171	IPR015590; IPR016160; IPR016161; IPR016162; IPR016163; IPR029510	31.796	21.769	33.346	36.711	33.069	32.744	41.056	41.067	41.543	2.39	19.173	2.316	2.604	2.712	2.085	2.941	2.634	2.32	10.897
HORVU5Hr1G125560	Flavin-containing monooxygenase family protein	Hormones	Auxin	-0.224716	1	-0.489511	0.873989	-3.17404	0.0123795	-0.775985	0.787441	-0.0307469	1	-1.52496	0.214214	-1.47574	0.463433	-0.71829	0.692278	-2.18252	0.0456659	-0.97957	0.62829	-0.72767	0.680347	-3.71618	0.00356391	GO:0004499; GO:0016491; GO:0050660; GO:0050661; GO:0055114	PF00743	IPR000103; IPR016040; IPR020946; IPR023753	2.922	2.886	3.04	2.294	1.985	2.203	3.465	1.535	1.942	4.312	2.517	4.775	1.723	1.92	1.72	1.696	2.01	2.184	1.87
HORVU1Hr1G076690	Auxin response factor 14	Hormones	Auxin	-0.00319501	1	-0.245325	0.929284	-1.79027	0.000332896	-0.891221	0.499265	0.0458227	1	-2.05307	4.9e-05	0.0294715	1	-0.905417	0.24441	-2.12457	4.88e-05	-0.00879832	1	-0.573611	0.557879	-1.78661	0.000833563	none	none	none	0.372	0.625	1.126	0.87	0.923	0.949	0.243	0.38	0.722	0.403	0.569	1.047	0.742	0.389	0.578	0.565	0.225	0.724	0.823
HORVU6Hr1G061270	Aldehyde dehydrogenase family 3 member F1	Hormones	Auxin	0.00984219	1	-0.367406	0.510873	-2.83945	5.21e-27	-0.235322	0.837017	0.12024	0.992336	-2.28556	1.78e-18	-0.28067	0.864078	-0.656358	0.0590205	-2.00885	2.36e-14	-0.351895	0.566156	0.206037	0.757832	-1.81682	7.48e-12	GO:0004030; GO:0006081; GO:0008152; GO:0016491; GO:0016620; GO:0055114	PF00171	IPR012394; IPR015590; IPR016161; IPR016162; IPR016163	17.697	26.862	32.135	29.024	29.783	23.335	28.247	16.107	24.065	21.468	17.706	23.98	17.409	16.256	16.84	15.979	17.638	14.729	26.278
HORVU5Hr1G094270	Auxin-responsive protein IAA13	Hormones	Auxin	-0.0523092	1	-0.085552	1	-2.20421	5.19e-14	0.0421798	1	0.440807	0.591897	-2.07127	1.88e-12	-0.386932	0.744619	-0.665542	0.102709	-1.90685	2.18e-10	-0.164035	0.924755	-0.171296	0.864068	-1.71226	1.77e-08	GO:0005515; GO:0005634; GO:0006355	PF02309	IPR000270; IPR003311	92.218	93.724	113.93	128.2	86.756	86.888	98.711	94.702	107.5	104.976	90.389	122.767	58.78	76.234	87.287	98.044	92.035	73.496	53.704
HORVU1Hr1G017770	Auxin-responsive protein IAA4	Hormones	Auxin	-0.65131	0.609159	-0.856056	0.157373	-2.14875	1.58e-07	-0.224137	0.98131	-0.825867	0.29441	-2.32475	2.38e-08	-0.347909	0.929853	-0.982676	0.0645064	-1.79396	2.16e-05	-0.170911	0.981134	-0.985031	0.075103	-1.87287	1.23e-05	GO:0005515; GO:0005634; GO:0006355	PF02309	IPR000270; IPR003311	6.133	7.886	7.136	5.354	4.677	4.82	6.324	5.339	6.623	5.779	6.298	5.469	4.164	4.567	5.689	6.23	5.355	4.451	4.93
HORVU5Hr1G094220	Auxin-responsive protein IAA13	Hormones	Auxin	-0.180499	1	-0.0319334	1	-2.22774	8.38e-13	-0.11557	1	0.6257	0.310395	-2.08109	2.88e-11	-0.442698	0.67902	-0.705305	0.100481	-1.7292	7.63e-08	-0.285995	0.729773	-0.292862	0.680347	-1.78648	3.94e-08	GO:0005515; GO:0005634; GO:0006355	PF02309	IPR000270; IPR003311	26.945	24.787	35.513	31.753	31.944	21.363	28.517	28.587	33.987	33.183	23.549	41.72	19.736	20.46	27.187	25.022	25.178	23.085	17.911
HORVU4Hr1G070720	Auxilin-related protein 2	Hormones	Auxin	-0.292395	0.83771	-0.501837	0.249668	-1.68221	5.75e-11	-0.488118	0.409795	-0.394892	0.590943	-1.59201	7.74e-10	-0.263016	0.864078	-0.712401	0.0306159	-1.33835	3.77e-07	-0.323868	0.621754	-0.675001	0.0526323	-1.24701	3.23e-06	none	none	IPR001623	150.477	116.543	160.07	137.905	142.251	114.094	118.207	127.322	91.714	150.653	125.181	99.99	88.931	121.733	91.054	97.325	107.788	101.137	223.192
HORVU3Hr1G016490	tryptophan aminotransferase related 2	Hormones	Auxin	-0.282189	0.868388	0.0107128	1	-2.42991	4.03e-16	0.329644	0.787441	0.450712	0.576345	-1.59421	8.81e-08	-0.671289	0.194637	-0.00420805	1	-1.33292	1.58e-05	-0.491479	0.418563	0.0224508	1	-1.06919	0.000861487	GO:0003824; GO:0016846	PF04864	IPR006947; IPR006948; IPR015421; IPR015422; IPR015424	10.378	10.027	13.527	8.598	10.821	7.961	14.238	13.291	12.922	9.987	10.067	17.884	11.258	4.632	7.647	7.887	12.87	8.766	15.014
HORVU2Hr1G001820	Flavin-containing monooxygenase family protein	Hormones	Auxin	-0.899734	0.234353	-0.255074	0.859045	-2.82451	4.84e-13	0.278631	0.914447	0.249038	0.918707	-1.91072	7.38e-07	-0.313758	0.965009	0.0291955	1	-1.24311	0.00233288	0.0260981	1	-0.121565	1	-0.972739	0.0249467	GO:0004499; GO:0016491; GO:0050660; GO:0050661; GO:0055114	PF00743	IPR000103; IPR020946; IPR023753	2.839	0.971	1.576	1.055	1.125	1.01	1.537	1.382	3.199	1.299	1.518	3.532	1.094	0.376	2.298	1.708	2.06	2.152	2.928
HORVU3Hr1G031460	Auxin-responsive protein IAA17	Hormones	Auxin	-0.194583	0.949884	-0.385151	0.461138	-1.32218	1.58e-07	-0.148773	0.977051	0.0557407	1	-0.986207	0.000157838	-0.458749	0.433411	-0.729052	0.0205187	-1.215	2.6e-06	-0.320212	0.607438	-0.110225	0.943853	-0.818968	0.00302653	GO:0005515; GO:0005634; GO:0006355	PF02309	IPR000270; IPR003311	79.58	111.211	93.604	94.614	86.099	72.184	94.935	61.004	102.047	89.924	70.444	87.915	67.095	57.98	61.079	59.381	63.999	76.31	51.346
HORVU2Hr1G072230	Auxin response factor 13	Hormones	Auxin	-0.522119	0.83771	-0.916315	0.179668	-1.3267	0.00553748	-0.974582	0.254642	-0.563244	0.688537	-1.57502	0.00107595	-0.213144	1	-0.560386	0.533798	-1.17822	0.0243193	-0.139549	1	-0.729366	0.342058	-1.29524	0.0145072	none	none	none	2.067	3.005	2.055	1.213	1.707	1.522	1.106	1.294	1.643	1.857	1.657	1.845	1.535	1.401	1.381	1.477	2.047	1.302	2.135
HORVU1Hr1G086070	Auxin-responsive protein IAA19	Hormones	Auxin	0.00601658	1	0.490347	0.245224	-1.65213	3.33e-11	-0.290903	0.787441	0.181237	0.894472	-1.36047	7.13e-08	0.114033	1	0.258932	0.650378	-1.17595	5.08e-06	-0.658456	0.0688693	-0.0821319	0.998965	-0.996822	0.000179117	GO:0005515; GO:0005634; GO:0006355	PF02309	IPR000270; IPR003311	55.157	54.163	66.353	48.355	65.582	65.769	54.958	60.027	57.914	68.69	65.31	74.688	119.082	51.973	60.062	35.824	54.575	40.113	60.108
HORVU5Hr1G014290	Auxin-responsive protein IAA31	Hormones	Auxin	-0.318502	0.820642	0.0732004	1	-1.76734	2.16e-12	-0.747308	0.0484634	-0.119475	0.990087	-1.59883	2.89e-10	-0.303567	0.849846	-0.322133	0.533798	-1.10973	2.33e-05	-0.283811	0.662414	-0.486992	0.227579	-1.23404	2.53e-06	GO:0005515; GO:0005634; GO:0006355	PF02309	IPR000270; IPR003311	142.317	132.394	138.661	159.162	109.384	81.63	95.124	80.992	81.854	181.121	139.181	160.85	110.24	163.638	111.422	147.844	126.176	122.249	94.294
HORVU6Hr1G091260	Auxin-responsive protein IAA10	Hormones	Auxin	-0.341688	0.757882	-0.333998	0.560152	-1.38217	3.33e-08	-0.673601	0.0943078	-0.234002	0.795325	-1.4816	3.86e-09	-0.227316	0.913594	-0.692111	0.0303498	-1.07745	3.64e-05	-0.306228	0.646179	-0.76916	0.0148477	-1.0549	6.74e-05	GO:0005515; GO:0005634; GO:0006355	PF02309	IPR000270; IPR003311	207.701	215.586	226.902	183.676	182.362	174.227	142.558	175.301	117.808	231.044	159.088	211.401	129.435	206.568	200.254	159.558	220.008	122.658	276.896
HORVU5Hr1G014300	Auxin-responsive protein IAA30	Hormones	Auxin	-0.0450542	1	0.0683073	1	-1.35105	8.19e-08	-0.277716	0.787441	0.577478	0.205502	-1.05755	4.41e-05	-0.131975	1	-0.290791	0.565965	-1.03492	7.81e-05	-0.109419	0.979541	0.181813	0.792269	-0.90647	0.000803678	GO:0005515; GO:0005634; GO:0006355	PF02309	IPR000270; IPR003311	72.427	97.727	105.808	112.31	91.56	80.4	80.023	75.082	87.469	127.159	93.513	113.779	109.825	105.84	89.371	99.984	103.008	118.322	55.442
HORVU6Hr1G058890	auxin response factor 16	Hormones	Auxin	0.0639617	1	0.522121	0.456684	-1.44613	2.28e-05	0.0148922	1	0.846436	0.132711	-1.28567	0.000227741	-0.109592	1	0.450954	0.516029	-0.95192	0.0100415	-0.113717	1	0.497641	0.436025	-1.04849	0.00464877	GO:0003677; GO:0005515; GO:0005634; GO:0006355; GO:0009725	PF02362; PF06507	IPR000270; IPR003340; IPR010525; IPR015300	4.865	4.149	4.729	4.668	4.715	6.05	3.991	5.187	4.332	5.753	5.084	6.751	4.704	4.307	6.153	5.536	6.179	4.399	3.609
HORVU3Hr1G019750	Auxin-responsive protein IAA2	Hormones	Auxin	-0.356911	0.83771	-0.226932	0.842631	-1.31315	6.08e-05	0.405165	0.729895	0.47783	0.599057	-1.3465	4.76e-05	-0.764752	0.128855	-0.46221	0.42568	-0.894584	0.0108299	-0.372696	0.657856	-0.220112	0.802951	-1.1468	0.000854308	GO:0005515; GO:0005634; GO:0006355	PF02309	IPR000270; IPR003311	7.498	7.793	5.504	4.378	5.246	7.9	7.834	4.794	12.126	10.195	13.064	13.697	7.648	5.021	8.288	8.953	7.677	7.894	4.28
HORVU4Hr1G051230	O-fucosyltransferase family protein	Hormones	Auxin	-0.327097	0.831112	-0.539796	0.20016	-1.20328	6.71e-06	-0.394408	0.617333	-0.504985	0.376222	-1.12472	3.5e-05	-0.262796	0.864078	-0.582616	0.122901	-0.876925	0.00219381	-0.220087	0.793798	-0.714315	0.0426501	-0.802102	0.00676323	none	PF10250	IPR019378; IPR024709	24.491	20.306	26.519	20.017	19.619	18.016	22.652	23.958	16.022	19.754	18.895	18.316	12.654	18.565	16.777	20.141	17.988	15.159	23.563
HORVU7Hr1G019510	Dormancy/auxin associated family protein	Hormones	Auxin	-0.121162	1	-0.346047	0.533811	-1.0656	3.54e-05	-0.191585	0.903777	-0.445837	0.452661	-1.08146	3.23e-05	0.1448	1	-0.454933	0.262617	-0.847344	0.00179914	-0.0157472	1	-0.451715	0.283309	-0.89036	0.00114073	none	PF05564	IPR008406	157.147	162.528	149.767	174.379	133.744	137.953	125.3	159.181	122.203	135.665	146.871	118.122	121.07	176.534	137.353	146.443	133.877	129.377	135.566
HORVU3Hr1G022540	Auxin-responsive protein IAA1	Hormones	Auxin	-0.238772	0.908031	-0.214777	0.806603	-0.7575	0.00975642	-0.192503	0.928963	-0.186562	0.909665	-0.601122	0.053842	-0.0172207	1	-0.680866	0.0621821	-0.79405	0.00882377	0.0339993	1	-0.139188	0.903873	-0.697372	0.0284305	GO:0005515; GO:0005634; GO:0006355	PF02309	IPR000270; IPR003311	15.505	15.958	14.54	16.18	14.778	10.408	17.056	12.683	11.964	16.026	15.91	13.03	17.182	13.116	12.043	17.122	16.128	14.172	21.032
HORVU3Hr1G029670	Auxin-responsive GH3 family protein	Hormones	Auxin	-0.186427	0.959995	-0.300334	0.649556	-0.623551	0.0227669	-0.224781	0.84423	-0.346923	0.637482	-1.00295	0.000112443	-0.181749	1	-0.591655	0.0872603	-0.762835	0.00552195	-0.188262	0.842763	-0.435514	0.307604	-0.614938	0.0361902	none	PF03321	IPR004993	31.948	28.83	32.783	28.206	23.778	19.574	25.497	19.874	27.326	33.546	26.268	29.593	19.925	30.385	27.601	25.805	24.441	26.35	25.719
HORVU7Hr1G096460	auxin response factor 19	Hormones	Auxin	0.41011	0.648728	0.31381	0.623877	0.173972	0.632642	0.176006	0.937073	0.469067	0.417582	0.427384	0.166798	0.634407	0.117599	0.437612	0.303005	0.625567	0.0321246	0.224981	0.768708	0.428512	0.334349	0.725327	0.0117127	GO:0003677; GO:0005515; GO:0005634; GO:0006355; GO:0009725	PF02309; PF02362; PF06507	IPR000270; IPR003311; IPR003340; IPR010525; IPR015300	8.256	8.537	9.262	11.921	10.568	12.708	7.537	12.645	8.764	7.598	9.814	4.867	12.453	12.273	11.189	8.812	9.724	8.818	10.938
HORVU3Hr1G048560	IAA-amino acid hydrolase ILR1-like 1	Hormones	Auxin	-0.0198079	1	0.122559	0.943751	0.891058	0.000574464	-0.167845	0.94828	0.110604	0.997937	0.728797	0.0071094	0.171257	1	0.127274	0.920726	0.662868	0.018492	-0.0951446	1	0.154503	0.849762	0.629522	0.0301302	GO:0008152; GO:0016787	PF01546; PF07687	IPR002933; IPR011650; IPR017439	45.854	51.024	38.244	45.797	37.178	47.181	41.65	41.713	41.17	36.767	39.042	35.611	39.975	42.113	43.323	40.949	38.085	28.155	67.753
HORVU2Hr1G006180	Glutamyl-tRNA(Gln) amidotransferase subunit A	Hormones	Auxin	0.175838	0.977589	-0.2218	0.757727	0.852575	0.00107676	-0.0377652	1	-0.255007	0.746864	0.664671	0.0159863	0.344406	0.723923	-0.105358	0.95634	0.726614	0.00863527	0.484811	0.283442	0.00160654	1	1.11828	1.98e-05	none	PF01425	IPR020556; IPR023631	40.782	27.992	36.259	52.469	39.15	35.021	35.973	34.345	35.705	39.884	33.755	29.423	47.623	47.873	32.762	41.951	40.282	63.523	38.852
HORVU6Hr1G020330	auxin response factor 19	Hormones	Auxin	-0.50086	0.58789	-0.0790249	1	0.951025	0.00236085	-0.135819	1	0.475168	0.581617	0.801592	0.0143744	-0.765641	0.0915292	0.193621	0.860004	0.85687	0.00902015	-0.148574	0.954654	0.82301	0.0488769	1.0376	0.00128109	GO:0003677; GO:0005515; GO:0005634; GO:0006355; GO:0009725	PF02309; PF02362; PF06507	IPR000270; IPR003311; IPR003340; IPR010525; IPR015300	4.769	5.891	7.193	5.341	4.715	2.568	7.348	3.881	5.938	8.247	6.033	5.351	4.591	3.023	3.077	4.688	4.531	7.58	1.281
HORVU2Hr1G089670	auxin response factor 10	Hormones	Auxin	1.07783	0.129871	1.20052	0.00532261	1.46063	3.79e-05	0.452395	0.787441	0.993262	0.0763432	1.26867	0.000495164	0.797385	0.314889	0.543578	0.408232	0.973269	0.0114331	0.390621	0.715508	0.70338	0.220647	1.04716	0.00669561	GO:0003677; GO:0005634; GO:0006355; GO:0009725	PF02362; PF06507	IPR003340; IPR010525; IPR015300	1.24	1.09	0.619	0.976	1.58	2.593	0.782	0.596	0.971	1.455	1.353	0.667	3.623	1.92	1.796	1.272	0.899	1.816	2.633
HORVU2Hr1G118550	Aluminium induced protein with YGL and LRDR motifs	Hormones	Auxin	-0.743106	0.0720175	0.765258	0.0468805	1.19238	1.23e-05	-0.172502	0.952672	1.76671	5.39e-09	1.24454	5.86e-06	0.334769	0.800867	-0.18194	0.838793	0.993355	0.00044622	0.693454	0.0659524	1.01303	0.00177603	1.57724	6.6e-09	none	PF12481	IPR024286; IPR029055	59.733	66.689	81.569	81.559	32.222	17.127	102.028	32.658	51.49	100.704	87.012	36.134	175.724	78.206	25.014	116.168	66.471	168.734	5.693
HORVU7Hr1G033820	auxin response factor 19	Hormones	Auxin	0.0473231	1	0.225509	0.819084	0.869864	0.00521694	-0.00578487	1	0.471696	0.55028	1.01305	0.00104241	0.643406	0.274939	0.272707	0.700554	1.00384	0.00142295	-0.140962	0.972389	0.286439	0.680347	1.04593	0.000991358	GO:0005515; GO:0005634; GO:0006355	PF02309	IPR000270; IPR003311	1.668	1.981	2.224	1.846	3.489	2.361	2.171	1.966	2.091	2.13	2.833	2.002	6.805	2.024	1.808	1.952	2.671	2.572	4.879
HORVU4Hr1G017450	Aldehyde dehydrogenase family 3 member H1	Hormones	Auxin	0.138606	1	0.663607	0.0571062	1.05283	4.97e-05	0.773326	0.0389833	0.802705	0.0248235	0.996449	0.000160945	0.471214	0.424499	0.665433	0.048812	1.03485	0.000102503	0.715607	0.0439805	1.03453	0.000440074	1.08377	5.26e-05	GO:0004030; GO:0006081; GO:0008152; GO:0016491; GO:0016620; GO:0055114	PF00171	IPR012394; IPR015590; IPR016161; IPR016162; IPR016163	59.444	29.668	48.815	56.399	49.022	58.721	93.209	86.255	71.87	64.729	48.83	40.176	78.516	74.573	56.019	90.453	84.109	90.188	26.735
HORVU5Hr1G103890	aldehyde oxidase 1	Hormones	Auxin	0.111439	1	-0.09926	0.976638	1.25046	1.47e-06	0.0431962	1	-0.491649	0.388717	0.949559	0.000429069	0.251901	0.878505	0.0319696	1	1.16591	1.24e-05	-0.186811	0.859844	-0.59638	0.111551	0.740016	0.0109035	GO:0003824; GO:0005506; GO:0009055; GO:0016491; GO:0016614; GO:0046872; GO:0050660; GO:0051536; GO:0051537; GO:0055114	PF00111; PF00941; PF01315; PF01799; PF02738; PF03450	IPR000674; IPR001041; IPR002346; IPR002888; IPR005107; IPR006058; IPR008274; IPR012675; IPR016166; IPR016169; IPR016208	24.864	17.274	25.139	22.074	22.982	29.056	29.205	23.222	51.366	23.936	26.799	40.922	20.44	20.044	30.69	17.803	18.562	15.012	56.54
HORVU2Hr1G107550	Aldehyde dehydrogenase family 9 member A1-B	Hormones	Auxin	0.154552	1	-0.0322029	1	0.569203	0.0672859	0.511676	0.444324	-0.359882	0.694132	0.396658	0.249642	0.135405	1	-0.126253	0.943648	1.17334	4.6e-05	0.779792	0.0467703	-0.500301	0.29496	1.25889	1.31e-05	GO:0004491; GO:0008152; GO:0016491; GO:0016620; GO:0055114	PF00171	IPR010061; IPR015590; IPR016160; IPR016161; IPR016162; IPR016163	23.83	11.556	15.357	22.193	20.011	16.08	24.229	23.488	27.413	20.247	14.43	14.024	23.283	19.149	14.278	28.914	19.885	41.288	33.109
HORVU2Hr1G096100	O-fucosyltransferase family protein	Hormones	Auxin	-0.0862136	1	0.80546	0.219559	1.71303	1.82e-05	-0.0979905	1	0.998316	0.138972	1.66582	3.92e-05	0.402395	0.910107	0.359427	0.709394	1.36639	0.00101277	0.321275	0.855412	0.61886	0.400736	1.40843	0.000812014	none	PF10250	IPR019378; IPR024709	0.551	0.465	1.422	0.58	1.087	0.816	0.661	0.837	0.759	0.87	0.923	1.256	0.491	1.31	2.625	0.861	0.861	1.438	1.21
HORVU3Hr1G070620	Auxin-responsive protein IAA6	Hormones	Auxin	-0.352242	0.734541	0.798026	0.00967295	1.20508	1.83e-06	-0.201838	0.88967	0.566276	0.228269	1.37584	5.1e-08	0.492812	0.350007	0.321466	0.533798	1.40172	3.6e-08	-0.123382	0.959505	0.531265	0.166083	1.56112	9.29e-10	GO:0005515; GO:0005634; GO:0006355	PF02309	IPR000270; IPR003311	65.177	58.351	40.749	58.456	35.762	37.127	58.841	44.922	43.859	63.352	84.394	39.195	168.014	40.478	30.967	59.587	47.584	60.006	17.383
HORVU1Hr1G090770	Glutamyl-tRNA(Gln) amidotransferase subunit A	Hormones	Auxin	-0.339302	0.83771	0.600563	0.250955	0.59249	0.0821205	-0.484321	0.609669	0.398006	0.704076	0.107895	0.858438	-0.345985	0.869199	0.686789	0.201671	1.50316	1.4e-06	-1.22528	0.00882516	0.571834	0.358128	1.11246	0.00068594	none	PF01425	IPR023631	2.453	2.912	2.632	1.846	1.871	2.715	2.333	1.94	2.179	1.571	0.835	1.504	0.428	0.973	1.871	0.706	0.587	0.798	3.71
HORVU7Hr1G096870	SAUR-like auxin-responsive protein family	Hormones	Auxin	1.17551	0.426467	1.62876	0.0666815	2.98224	2.78e-06	-1.0776	0.601287	-0.153353	1	2.70516	3.36e-05	0.183983	1	0.990253	0.472739	1.57802	0.0180694	-0.819501	0.621754	1.41469	0.193589	1.98034	0.00223486	GO:0009733	PF02519	IPR003676	0.248	0.559	0.676	2.097	0.607	0.536	0.229	0.152	0.361	0.507	0.734	0.458	0.415	0.986	0.502	0.514	0.437	0.157	0.254
HORVU7Hr1G013170	Flavin-containing monooxygenase family protein	Hormones	Auxin	0.834279	0.0167132	0.830283	0.00584182	2.47779	4.91e-23	0.0801009	1	-0.0732591	1	1.86812	7.9e-14	0.938764	0.0021962	0.692248	0.031974	1.64754	5.67e-11	0.628408	0.100684	0.10276	0.958871	1.14628	1.13e-05	GO:0004499; GO:0016491; GO:0050660; GO:0050661; GO:0055114	PF00743	IPR000103; IPR020946; IPR023753	14.361	11.263	14.245	31.977	18.14	21.533	13.861	14.091	14.653	16.091	17.529	9.027	29.9	29.386	19.715	24.302	19.86	22.812	17.22
HORVU3Hr1G092680	Aldehyde dehydrogenase family 2 member C4	Hormones	Auxin	0.110951	1	0.468654	0.288437	2.41604	5.57e-22	0.14929	0.97754	0.0475752	1	2.17389	4.05e-18	0.447274	0.479457	0.5076	0.178931	1.88979	4.91e-14	0.29163	0.657856	0.144994	0.869857	1.64996	7.65e-11	GO:0008152; GO:0016491; GO:0016620; GO:0055114	PF00171	IPR015590; IPR016160; IPR016161; IPR016162; IPR016163; IPR029510	22.383	20.918	22.845	27.336	22.021	26.573	26.333	23.311	29.268	21.117	25.825	17.884	39.799	29.022	22.905	32.138	27.287	25.762	33.302
HORVU1Hr1G072360	O-fucosyltransferase family protein	Hormones	Auxin	1.06732	0.699754	1.63204	0.00862704	2.71232	1.74e-08	1.24436	0.458356	0.261683	0.986296	2.84485	4.41e-09	0.976715	0.637701	2.04521	0.00179326	1.95518	4.59e-05	0.381666	0.927063	1.08504	0.267942	1.91697	8.38e-05	none	PF10250	IPR019378; IPR024709	0.083	0.186	0.183	0.237	0.202	0.402	0.148	0.736	0.286	0.182	0.405	0.17	0.465	0.337	0.251	0.206	0.162	0.357	0.549
HORVU5Hr1G055060	IAA-amino acid hydrolase ILR1-like 9	Hormones	Auxin	0.58115	0.784323	0.276417	0.875002	2.00162	2.28e-06	0.633922	0.65039	-0.402412	0.800846	1.74529	5.39e-05	0.542467	0.852835	0.410588	0.708709	2.44588	4.95e-08	0.334136	0.869468	0.268014	0.873367	2.58121	1.13e-08	GO:0008152; GO:0016787	PF01546; PF07687	IPR002933; IPR011650; IPR017439	1.764	2.221	1.506	2.294	3.35	3.068	2.71	3.374	2.888	0.961	1.884	1.204	1.371	0.882	1.293	1.092	1.485	1.711	2.287
HORVU2Hr1G100360	SAUR-like auxin-responsive protein family	Hormones	Auxin	0.128575	1	1.02836	0.0930479	3.94751	2.61e-22	-1.69393	0.280096	0.0323243	1	3.22602	8.49e-16	0.379797	1	1.25516	0.0877065	2.45909	5.79e-10	-0.7757	0.730938	0.515744	0.68436	2.26289	1.77e-08	GO:0009733	PF02519	IPR003676	0.358	0.146	0.324	0.105	0.316	0.426	0.054	0.051	0.162	0.195	0.215	0.078	0.252	0.195	0.364	0.193	0.1	0.042	0.569
HORVU0Hr1G031700	Aldehyde dehydrogenase family 2 member C4	Hormones	Auxin	-0.828133	0.956058	-0.86808	0.904275	-0.604082	0.696989	-1.31965	0.787441	0.923076	0.877392	0.422889	0.799202	0.832064	0.528094	-0.304498	0.871976	2.58674	3.63e-07	0.570668	0.657856	-0.0652233	1	2.05348	9.34e-05	GO:0008152; GO:0016491; GO:0016620; GO:0055114	PF00171	IPR015590; IPR016160; IPR016161; IPR016162; IPR016163; IPR029510	0.469	0.971	1.056	1.543	0.683	1.765	1.267	0.621	0.647	38.689	9.839	38.253	35.032	39.414	49.112	40.512	49.444	34.181	0.315
HORVU6Hr1G027640	SAUR25-auxin-responsive SAUR family member	Hormones	Auxin	0.812257	0.727694	2.47139	0.00210301	3.53063	1.66e-10	-0.300893	1	2.69044	0.00149593	3.87982	3.14e-12	0.325765	1	1.87879	0.0334806	2.77452	2.33e-07	-0.582147	0.715508	1.62653	0.108478	2.61971	1.62e-06	GO:0009733	PF02519	IPR003676	0.372	1.13	0.493	1.305	0.695	1.254	0.553	0.203	0.983	0.494	1.277	0.406	0.566	1.116	1.432	0.809	0.399	0.43	0.152
HORVU5Hr1G062090	Aldehyde dehydrogenase family 7 member A1	Hormones	Auxin	0.605739	0.211346	-0.0216852	1	3.22682	4.02e-36	0.163569	0.961228	-0.315954	0.721769	2.91953	2.62e-30	0.417623	0.584392	0.404879	0.362275	3.00043	1.27e-31	1.15416	8.68e-05	0.416365	0.346674	3.02342	7.4e-32	GO:0008152; GO:0016491; GO:0016620; GO:0055114	PF00171	IPR015590; IPR016161; IPR016162; IPR016163; IPR029510	11.522	7.793	9.698	18.936	17.445	16.238	11.326	12.061	13.022	10.351	8.739	5.612	9.585	12.909	9.041	12.382	10.523	34.454	29.744
HORVU3Hr1G066450	IAA-amino acid hydrolase ILR1-like 2	Hormones	Auxin	-0.300523	0.990825	1.31915	0.00635719	3.37839	1.21e-16	-0.823007	0.471753	0.10401	1	3.29294	8.47e-16	-0.602358	0.852835	0.493499	0.558253	3.58529	8.2e-18	-0.142548	1	0.273513	0.83214	2.53078	1.75e-09	GO:0016787	PF07687	IPR011650; IPR017439	0.372	0.585	0.549	0.277	0.544	0.657	0.404	0.203	0.386	0.403	0.278	0.222	0.201	0.143	0.239	0.206	0.474	0.189	0.6
HORVU2Hr1G082700	NAD(P)-linked oxidoreductase superfamily protein	Hormones	Auxin	4.64015	1.96e-23	-0.362943	0.887312	4.16237	1.68e-28	-0.721444	0.787441	-2.39254	0.028207	2.89772	2.52e-15	5.81827	2.84e-20	2.56247	0.00118857	3.71544	5.65e-23	3.16295	0.000581314	1.81667	0.0855046	4.21121	3.56e-28	none	PF00248	IPR023210	0.634	0.612	0	1.292	3.274	25.976	0.283	0.317	0.037	0.182	0	0	5.434	4.229	4.508	0.257	0.424	0.609	0.468
HORVU5Hr1G056420	Flavin-containing monooxygenase family protein	Hormones	Auxin	0.895935	0.73572	1.79021	9.99e-05	4.56258	1.93e-43	0.657462	0.795014	0.163715	1	3.84388	1.07e-32	3.08735	0.000566472	2.86762	1.62e-08	3.91245	5.66e-34	2.76109	0.00557962	1.1876	0.170059	3.51906	2.99e-28	GO:0004499; GO:0016491; GO:0050660; GO:0050661; GO:0055114	PF00743	IPR012143; IPR020946; IPR023753	0.028	0.253	0.042	0.382	0.152	0.122	0.121	0.279	0.075	0	0.114	0	0.34	0.35	0.264	0.347	0.225	0.252	0.356
HORVU2Hr1G092540	Aldehyde dehydrogenase family 3 member F1	Hormones	Auxin	0.6238	1	-0.623026	0.95079	5.01723	5.33e-10	0.596788	0.981272	1.3783	0.712846	3.84158	4.57e-06	-3.69115	0.385809	-1.31599	0.749798	4.14391	6.91e-06	-0.805472	0.919228	-1.22709	0.776507	3.70607	0.000137737	GO:0008152; GO:0016491; GO:0055114	none	IPR016161	0.262	0.173	0.296	1.701	0.379	0	0.796	0.38	0.398	0.13	0.19	0.275	0	0	0.1	0.347	0	0	0
HORVU2Hr1G034680	Auxin-responsive GH3 family protein	Hormones	Auxin	-0.305413	1	1.84598	0.207057	6.52821	1.05e-15	-0.446016	0.945878	-0.330021	1	5.02458	5.12e-09	0.592017	0.87583	5.0202	0.0221681	4.24193	1.54e-10	0.0851197	1	4.48372	0.0880669	2.30205	0.00208577	none	PF03321	IPR004993	6.629	6.928	3.519	17.261	8.343	2.982	2.198	2.283	11.329	13.052	15.657	7.326	31.837	11.378	12.193	14.849	8.114	21.909	0.915
HORVU2Hr1G092530	Aldehyde dehydrogenase family 3 member F1	Hormones	Auxin	0.640578	0.83771	-0.287758	0.959991	5.11743	1.25e-20	0.639315	0.787441	0.174941	1	4.11047	3.64e-14	-1.03375	0.745871	-1.06298	0.609498	4.29234	9.36e-13	-1.69106	0.227866	-0.0709177	1	4.02926	4.28e-11	GO:0008152; GO:0016491; GO:0016620; GO:0055114	PF00171	IPR015590; IPR016161; IPR016163	0.221	0.12	0.676	0.514	0.253	0.718	0.458	0.254	0.859	0.286	0.063	0.471	0.327	0.026	0.075	0.231	0.062	0.052	0.254
HORVU7Hr1G121260	Flavin-containing monooxygenase family protein	Hormones	Auxin	2.38852	3.66e-08	6.32879	1.14e-49	6.38991	5.74e-50	0.0434162	1	3.01059	2.35e-11	5.63057	5.09e-40	0.914993	0.234514	4.86212	9.48e-35	4.30934	7.43e-31	0.198968	0.971213	2.39922	4.49e-09	3.80713	1.04e-24	GO:0004499; GO:0016491; GO:0050660; GO:0050661; GO:0055114	PF00743	IPR012143; IPR020946; IPR023753	0.413	0.984	2.224	1.872	3.957	11.016	0.903	2.511	0.461	0.896	3.946	0.288	5.233	1.245	1.494	1.272	1.535	2.677	0.508
HORVU1Hr1G091030	Auxin efflux carrier family protein	Hormones	Auxin	0.943028	1	2.1054	0.43446	5.17289	2.2e-08	-2.03802	0.787441	1.37018	0.794078	5.22823	1.97e-08	-0.154091	1	0.871915	0.898557	4.3642	9.25e-08	0.584015	1	1.58972	0.609418	3.05594	0.000630522	GO:0016021; GO:0055085	PF03547	IPR004776; IPR014024	0.041	0	0	0	0.063	0.037	0	0	0	0	0.063	0	0	0	0	0	0	0	0.02
HORVU2Hr1G034670	Auxin-responsive GH3 family protein	Hormones	Auxin	0.818021	0.154096	3.17351	2e-16	6.1494	1.41e-57	-0.232773	0.931742	0.749721	0.466863	4.79783	3.09e-38	0.502377	0.617537	2.2991	1.01e-07	4.55922	2.48e-38	0.366835	0.657856	1.043	0.0969215	3.08752	2.05e-19	none	PF03321	IPR004993	6.519	3.019	2.984	13.978	5.082	4.419	1.888	1.243	8.391	11.299	11.85	2.643	23.472	6.409	6.593	12.267	7.165	17.437	0.478
HORVU7Hr1G107360	SAUR-like auxin-responsive protein family	Hormones	Auxin	2.23582	0.182495	4.15877	1.75e-12	7.37707	9.99e-39	0.529092	1	0.922208	0.722933	6.52968	3.03e-31	3.06422	0.0119752	3.82332	2.65e-07	4.87204	3.18e-23	2.46887	0.104187	2.32413	0.0235683	4.05299	1.2e-16	GO:0009733	PF02519	IPR003676	0	0.266	0	0.303	0.493	0.341	0	0.266	0.162	0.065	0	0	0.579	0.117	0.553	0.077	0.462	0.199	0.173
HORVU6Hr1G001270	Aldehyde dehydrogenase family 3 member F1	Hormones	Auxin	0.0610739	1	NA	NA	4.89405	4.34e-06	0.924479	0.983983	3.57721	0.299553	3.27309	0.00601406	NA	NA	NA	NA	5.06537	0.000902433	NA	NA	NA	NA	4.4554	0.00790141	GO:0008152; GO:0016491; GO:0055114	none	IPR016161; IPR016162	0	0	0.422	0	0	0	0	0	0	0	0	0	0	0	0	0	0	0	0
HORVU7Hr1G107370	SAUR-like auxin-responsive protein family	Hormones	Auxin	2.97619	0.692966	1.97488	0.078732	7.99665	3.79e-29	NA	NA	-1.83075	0.633196	7.40816	7.53e-25	2.84656	0.00144714	1.35417	0.187404	5.61114	1.5e-23	2.31763	0.026231	-0.445857	0.880931	5.10996	6.69e-20	GO:0009733	PF02519	IPR003676	0	0	0	0	0	0.073	0	0	0	0	0	0	0.176	0.259	0.414	0.385	0.162	0	0.061
HORVU4Hr1G079620	Cytochrome P450 superfamily protein	Hormones	Auxin	2.37942	7.91e-10	5.88471	1.75e-64	8.00404	1.02e-113	-0.404381	0.867848	1.59754	0.000910167	7.13652	2.37e-95	2.3976	1.72e-09	4.67544	2.13e-44	6.6324	1.44e-93	1.17551	0.039941	2.07456	2.17e-08	5.25226	2.95e-65	GO:0005506; GO:0016705; GO:0020037; GO:0055114	PF00067	IPR001128; IPR002401; IPR017972	0.11	0.559	0.394	0.62	1.757	2.666	0	0.419	0.1	0	0.468	0.144	2.792	1.038	0.992	0.925	0.712	0.43	0.193
HORVU3Hr1G074230	Auxin-responsive GH3 family protein	Hormones	Auxin	4.64219	0.083203	6.10543	1.54e-05	7.15647	4.54e-15	2.18173	0.787441	NA	NA	5.70702	3.75e-09	0.646273	1	NA	NA	7.1835	4.85e-15	1.97583	0.535828	2.01154	0.680347	6.26284	5.4e-11	none	PF03321	IPR004993	0	0	0	0.026	0.051	0.085	0	0	0.025	0	0	0.039	0.025	0	0.025	0	0.05	0.073	0
HORVU3Hr1G023910	Cytochrome P450 superfamily protein	Hormones	Brassinosteroid	-0.477369	0.829544	-0.92747	0.10427	-3.25521	2.54e-14	-0.45817	0.785975	-0.717543	0.432995	-4.21937	8.99e-20	-0.391155	0.864078	-1.78338	3.24e-05	-5.19123	5.64e-26	-0.184386	0.961494	-1.47531	0.00137768	-3.79994	1.22e-17	GO:0005506; GO:0016705; GO:0020037; GO:0055114	PF00067	IPR001128; IPR002401	3.39	2.38	2.66	3.072	1.744	1.278	1.874	2.587	1.83	4.312	3.402	3.14	2.101	2.828	3.064	2.453	3.595	2.551	1.22
HORVU3Hr1G014290	3-beta-hydroxysteroid-Delta(8);Delta(7)-isomerase	Hormones	Brassinosteroid	-0.00789551	1	0.4743	0.276734	1.25615	5.49e-07	-0.0480432	1	0.102706	1	0.954441	0.000242921	0.198439	0.986488	0.482921	0.214732	0.727578	0.00829948	0.325038	0.601893	0.486444	0.225282	0.610116	0.0367585	GO:0016021; GO:0016125; GO:0047750	PF05241	IPR007905	38.439	35.958	33.866	46.087	34.131	37.614	36.971	37.135	33.588	34.572	34.64	33.19	42.176	39.375	37.208	43.21	38.584	44.406	44.443
HORVU7Hr1G084390	Cytochrome P450 superfamily protein	Hormones	Brassinosteroid	0.354753	0.971222	0.25835	0.934991	1.78132	0.000148556	-0.0766506	1	-0.298233	0.962698	0.910336	0.0873149	0.130439	1	-0.955682	0.310484	1.67102	0.000837687	0.272769	0.949813	-0.385132	0.801634	1.63625	0.00136922	GO:0005506; GO:0016705; GO:0020037; GO:0055114	PF00067	IPR001128; IPR002401; IPR017972	0.579	0.798	0.577	0.712	0.973	0.694	0.404	0.342	0.983	0.636	0.632	0.419	0.34	0.778	0.653	0.681	0.612	0.945	0.366
HORVU0Hr1G002600	Cytochrome P450 superfamily protein	Hormones	Brassinosteroid	-0.659151	0.83771	0.156073	1	2.49539	3.15e-06	-0.695115	0.762954	-0.121533	1	2.24681	3.95e-05	0.628301	0.852835	0.772685	0.500653	1.71131	0.00230804	-0.479557	0.806797	0.600544	0.645803	1.62893	0.00490318	GO:0005506; GO:0016705; GO:0020037; GO:0055114	PF00067	IPR001128; IPR002401; IPR017972	37.695	44.389	32.093	42.909	31.186	39.561	38.09	30.857	30.538	35.377	24.978	30.548	41.497	44.863	28.932	38.791	31.045	31.599	31.543
HORVU1Hr1G005360	Cytochrome P450 superfamily protein	Hormones	Brassinosteroids	-3.67925	5.85e-07	-5.00724	1.38e-27	-5.4488	4.66e-11	-4.84804	1.28e-08	-3.97111	6.97e-19	-3.50889	2.58e-07	-2.0778	0.00986808	-3.03731	7.18e-12	-4.96542	5.59e-11	-2.07023	0.00899185	-3.1297	3.44e-12	-7.44465	1.3e-12	GO:0004497; GO:0005506; GO:0016705; GO:0020037; GO:0055114	PF00067	IPR001128; IPR002403; IPR017972	0.896	0.505	0.296	0	0	0.11	0	0.076	0	0.078	0.063	1.204	0.088	0.039	0.138	0.103	0.125	0.157	14.15
HORVU5Hr1G067200	RING/U-box superfamily protein	Hormones	Brassinosteroids	-0.532958	0.64857	-1.52265	0.00010201	-3.16994	1.54e-12	-0.549545	0.538439	-0.831884	0.176223	-3.48305	1.3e-13	-0.969693	0.0361687	-2.53602	6.86e-12	-3.27302	1.4e-12	-0.518677	0.451127	-1.49493	0.000151969	-2.87633	3.22e-10	GO:0005515; GO:0008270	PF13639	IPR001841; IPR013083	8.628	9.721	21.128	10.061	12.085	6.415	12.041	4.439	11.304	16.871	6.716	14.731	5.56	6.448	7.861	7.771	9.637	9.007	1.86
HORVU1Hr1G013970	3-oxo-5-alpha-steroid 4-dehydrogenase family protein	Hormones	Brassinosteroids	-0.288904	0.83771	-0.465022	0.292656	-1.19535	2.26e-06	-0.360515	0.65325	-0.668913	0.0911864	-1.38427	4.39e-08	-0.246725	0.870103	-0.629285	0.058956	-0.756271	0.00602942	-0.661604	0.0666874	-1.00309	0.000492182	-1.31562	3.83e-07	GO:0005737; GO:0006629; GO:0016021; GO:0016627	PF02544	IPR001104	111.61	183.924	127.527	108.881	135.893	131.781	122.131	100.206	139.208	98.963	137.917	165.651	97.762	118.282	125.964	95.758	104.88	70.032	188.406
HORVU2Hr1G003210	Cytochrome P450 superfamily protein	Hormones	Brassinosteroids	2.48943	0.0409447	2.52447	0.000194581	5.12673	2.18e-22	-3.80113	0.327043	2.15133	0.00943071	4.34902	6.8e-17	2.82642	0.18211	3.38147	0.00122141	3.14056	3.28e-10	3.40999	0.0260723	3.74198	0.000195935	2.75737	5.78e-08	GO:0004497; GO:0005506; GO:0016705; GO:0020037; GO:0055114	PF00067	IPR001128; IPR002403	0.124	0.293	0.436	0.369	0.493	1.595	0.229	0.393	0.174	0.13	0.076	0.052	0.327	0.467	0.49	0.36	0.874	0.22	0.274
HORVU2Hr1G106760	histidine kinase 5	Hormones	Cytokinin	1.82031	0.719474	0.662915	0.867907	-1.75136	0.0496406	1.0911	0.886528	0.676856	0.918314	-0.313587	0.820432	NA	NA	-3.22755	0.307568	-7.19356	4.28e-08	NA	NA	-3.22755	0.341709	-1.94702	0.0362969	GO:0000155; GO:0007165; GO:0016310; GO:0016772	PF00512; PF02518	IPR000014; IPR003594; IPR003661; IPR004358; IPR005467	0.014	0	0	0	0.101	0.913	0.094	0	0.087	0.052	0	0.078	0.025	0	0.025	0	0.025	0.955	0.102
HORVU7Hr1G118130	Cytokinin dehydrogenase 11	Hormones	Cytokinin	-0.648787	0.133218	0.475211	0.275968	-1.0861	1.92e-05	-0.539666	0.281963	0.629872	0.134126	-0.988957	0.00013841	-0.309835	0.829196	-0.113287	0.94217	-0.706186	0.0109099	0.106452	0.984522	0.057202	1	-0.665074	0.0203346	GO:0003824; GO:0009690; GO:0016491; GO:0016614; GO:0019139; GO:0050660; GO:0055114	PF01565; PF09265	IPR006094; IPR015345; IPR016164; IPR016166; IPR016169; IPR016170	34.098	37.66	35.344	26.782	20.517	21.546	27.668	20.787	29.53	42.585	43.215	37.481	37.925	27.517	31.645	38.676	41.405	56.626	26.339
HORVU5Hr1G124750	Cytokinin riboside 5'-monophosphate phosphoribohydrolase	Hormones	Cytokinin	-0.354827	0.734541	-0.432776	0.368288	-0.810854	0.00249049	-0.230069	0.839278	-0.85946	0.0116613	-0.91489	0.000619542	0.124885	1	-0.718201	0.0260986	-0.583458	0.0492377	0.0344221	1	-0.801866	0.0118246	-0.613351	0.0399994	none	PF03641	IPR005269; IPR031100	112.368	195.985	175.497	122.226	140.722	79.767	136.261	89.794	142.246	128.159	113.735	149.651	106.038	175.055	126.127	131.8	116.539	103.268	80.785
HORVU3Hr1G075920	Cytokinin dehydrogenase 5	Hormones	Cytokinin	-0.127708	1	-0.963653	0.000867172	0.527179	0.0954049	-0.492473	0.367174	-0.0636148	1	0.871345	0.00279979	-0.0331589	1	-0.997462	0.00040986	1.07616	0.000149853	-0.853399	0.00688924	-0.81922	0.0082177	0.816729	0.00764013	GO:0003824; GO:0009690; GO:0016491; GO:0016614; GO:0019139; GO:0050660; GO:0055114	PF01565; PF09265	IPR006093; IPR006094; IPR015345; IPR016164; IPR016166; IPR016167; IPR016169; IPR016170	57.473	75.679	80.119	46.549	95.871	60.961	41.96	30.261	89.523	73.067	95.726	89.066	96.906	48.275	101.263	46.37	43.365	50.831	7.085
HORVU1Hr1G079570	Cytokinin riboside 5'-monophosphate phosphoribohydrolase	Hormones	Cytokinin	-0.713684	0.83771	0.670896	0.589701	2.79043	3.21e-10	-0.684253	0.787441	0.699757	0.671169	2.25754	5.05e-07	0.863817	0.757811	1.56465	0.00893756	1.10346	0.0201522	0.961491	0.48625	0.978141	0.225488	1.07128	0.0282157	none	PF03641	IPR005269; IPR031100	0.207	0.904	0.366	0.382	0.607	0.353	0.202	0.85	0.249	0.403	0.341	0.471	0.264	0.649	0.942	0.938	0.662	0.808	0.783
HORVU3Hr1G066810	Cytokinin riboside 5'-monophosphate phosphoribohydrolase LOG8	Hormones	Cytokinin	0.734227	0.187188	1.0411	0.00159978	2.76729	2.08e-23	0.040492	1	0.573573	0.341324	2.2729	1.93e-16	0.521494	0.459972	0.458685	0.354536	1.65247	2.57e-09	0.253026	0.774338	0.337933	0.557011	1.32785	3.13e-06	none	none	none	2.536	4.84	2.477	6.092	4.728	6.05	2.858	2.752	2.876	6.624	5.4	6.11	8.113	7.382	6.329	8.824	4.319	8.472	4.757
HORVU3Hr1G027430	Cytokinin dehydrogenase 2	Hormones	Cytokinin	1.26815	0.44777	1.51179	0.568207	5.73463	5.33e-10	2.13838	0.0150065	-0.732201	0.986876	5.03858	2.65e-07	-0.278105	1	0.333931	0.981554	2.20103	0.00049304	-0.899243	0.431927	-0.527915	0.895458	1.48382	0.0368009	GO:0003824; GO:0009690; GO:0019139; GO:0050660; GO:0055114	PF09265	IPR015345; IPR016164; IPR016170	0.028	0	0.45	0.211	0.228	0.475	1.011	0.038	0.834	1.026	0.582	1.779	1.208	0.376	1.356	0.321	0.524	0.903	0.02
HORVU5Hr1G086520	Cytokinin riboside 5'-monophosphate phosphoribohydrolase	Hormones	Cytokinin	0.158095	1	0.709104	0.679988	5.38848	1.36e-23	-1.33138	0.43707	-2.63831	0.0889954	4.57715	6.73e-18	2.94288	0.135138	2.18525	0.316752	5.19716	2.78e-19	2.21356	0.40926	-2.38572	0.551735	2.71882	2e-05	none	PF03641	IPR005269; IPR031100	0.055	0.665	0.662	1.213	0.076	0.097	0.418	0	0.174	0	0.101	0	0.34	0.376	0.05	0.077	0.075	0.346	0.396
HORVU3Hr1G025950	tRNA dimethylallyltransferase	Hormones	Cytokinin	-0.692822	0.988694	4.29018	0.000136776	6.9715	6.9e-22	-4.58221	0.100358	0.86302	0.962465	6.23019	1.88e-17	-0.173651	1	4.40308	0.000138717	5.98903	6.49e-19	-0.261673	1	2.05175	0.398645	6.22599	4.02e-20	GO:0008033	PF01715	IPR018022; IPR027417	0	0.173	0.099	0.053	0.051	0.085	0	0	0	0	0.101	0	0.05	0	0.05	0.039	0.05	0	0.02
HORVU6Hr1G090800	Ethylene-responsive transcription factor 9	Hormones	Ethylene	-0.294688	1	-0.0470195	1	-1.44737	0.0357147	0.0602431	1	0.0781708	1	-1.23054	0.089166	-6.363	8.96e-05	-2.3808	0.533798	-3.9091	0.000547234	-6.363	7.24e-05	-0.370004	1	-2.48864	0.017592	GO:0003677; GO:0003700; GO:0006355	PF00847	IPR001471; IPR016177	0.11	0.239	0.042	0	0.038	0	0.081	0	0.087	0	0.089	0.131	0	0	0	0	0	0	0.091
HORVU7Hr1G116220	AP2-like ethylene-responsive transcription factor	Hormones	Ethylene	-0.356292	1	-0.578262	0.771629	-2.04115	0.00582129	0.974615	0.717312	-0.965198	0.638548	-2.40427	0.00166592	-0.96346	0.851023	-2.8466	0.0221681	-2.99735	0.000232323	-0.719432	0.743139	-1.70834	0.221847	-2.64324	0.0013979	GO:0003677; GO:0003700; GO:0006355	none	IPR001471; IPR016177	0.152	0.053	0.282	0.211	0.088	0.28	0.108	0.507	0.299	0.234	0.101	0.406	0.101	0.169	0.188	0.231	0.1	0.084	0.254
HORVU5Hr1G067490	1-aminocyclopropane-1-carboxylate oxidase 1	Hormones	Ethylene	-1.11573	0.00015927	-0.970723	0.000751378	-1.68346	1.92e-10	-0.870128	0.0103679	0.0318063	1	-1.04315	0.000130626	-1.75232	2.34e-11	-1.49922	1.44e-08	-2.61736	2.1e-20	-1.61165	1.55e-09	-1.11892	8.17e-05	-2.13434	2.52e-14	GO:0016491; GO:0055114	PF03171; PF14226	IPR005123; IPR026992; IPR027443	320.58	272.488	394.672	198.59	182.867	97.442	274.1	80.954	203.659	278.162	181.119	243.061	78.982	61.794	59.861	88.205	73.573	67.092	24.865
HORVU5Hr1G067530	1-aminocyclopropane-1-carboxylate oxidase 1	Hormones	Ethylene	-0.95219	0.00321601	-0.536582	0.182786	-2.0675	8.59e-16	-0.840133	0.0165731	-0.10007	1	-2.00039	9.12e-15	-1.48136	4.68e-08	-1.11656	6.66e-05	-2.27642	1.17e-17	-1.3054	3.46e-06	-1.06867	0.000234859	-2.28525	1.49e-17	GO:0016491; GO:0055114	PF03171; PF14226	IPR005123; IPR026992; IPR027443	622.374	505.868	591.057	401.36	342.133	205.414	380.604	235.911	375.472	450.127	373.962	447.161	160.19	164.702	138.396	200.379	167.518	171.232	85.013
HORVU1Hr1G056090	Ethylene-responsive transcription factor 4	Hormones	Ethylene	0.744158	0.847288	-1.29737	0.45965	-1.2623	0.21311	1.45806	0.345079	0.254942	1	-1.46085	0.167431	0.720154	0.889952	-0.989088	0.533798	-2.27132	0.0308194	1.02096	0.566156	-1.69975	0.197227	-3.80309	0.00214456	GO:0003677; GO:0003700; GO:0006355	PF00847	IPR001471; IPR016177	0.124	0.239	0.225	0.382	0.253	0.353	0.93	0.14	0.336	0.39	0.038	0.105	0.528	0	0.502	0.372	0.662	0.231	0.041
HORVU1Hr1G056500	AP2-like ethylene-responsive transcription factor	Hormones	Ethylene	-0.287432	0.889656	-0.0444559	1	-2.76235	1.96e-16	-0.377197	0.787441	0.294148	0.799346	-2.07149	3.64e-10	-0.218809	1	0.0526382	1	-2.15423	5.86e-11	-0.408598	0.59818	-0.0326705	1	-1.96789	3.1e-09	GO:0003677; GO:0003700; GO:0006355	PF00847	IPR001471; IPR016177	11.756	13.617	15.962	10.233	13.829	11.15	7.996	12.645	11.79	14.403	13.494	18.25	11.434	13.622	11.804	16.082	10.773	8.724	9.159
HORVU5Hr1G062940	Ethylene-responsive transcription factor 1	Hormones	Ethylene	0.147954	1	0.454226	0.312843	-2.78502	4.3e-28	-0.283462	0.787441	0.345842	0.639102	-2.40853	1.06e-21	-0.160702	1	0.419184	0.317832	-1.91134	2.96e-14	-0.628404	0.0929532	0.434558	0.309737	-2.0456	5.84e-16	GO:0003677; GO:0003700; GO:0006355	PF00847	IPR001471; IPR016177	46.571	71.29	60.807	72.539	69.944	72.147	42.351	30.299	90.681	64.157	71.962	83.715	83.85	48.548	58.593	40.936	38.609	65.549	81.821
HORVU4Hr1G071040	serine acetyltransferase 2;1	Hormones	Ethylene	0.0573821	1	-0.171894	0.857592	-1.46194	6.34e-09	-0.850605	0.013497	-0.111972	0.996588	-1.36142	8.98e-08	1.09875	0.000119894	-0.709763	0.0245436	-1.05919	5.67e-05	-0.82307	0.0117441	-0.778606	0.0130926	-1.16428	1e-05	GO:0005737; GO:0006535; GO:0009001; GO:0016740	PF00132; PF06426	IPR001451; IPR005881; IPR010493; IPR011004; IPR018357	22.562	36.144	32.839	23.38	36.9	35.751	13.766	16.969	19.06	20.312	20.197	27.97	68.868	29.204	45.357	15.26	13.369	8.797	52.118
HORVU4Hr1G081310	serine acetyltransferase 3;2	Hormones	Ethylene	-0.305112	0.83771	-0.384106	0.467384	-1.35859	7.9e-08	-0.663196	0.105627	-0.07495	1	-1.13776	1.07e-05	-0.153129	1	-0.444815	0.281828	-0.924329	0.000574096	-0.303609	0.657134	-0.406249	0.358757	-0.647266	0.0268816	GO:0005737; GO:0006535; GO:0009001; GO:0016740	PF00132; PF06426	IPR001451; IPR010493; IPR011004; IPR018357	171.963	119.389	179.101	166.032	150.177	126.656	121.646	117.899	99.993	152.523	136.69	117.442	93.145	134.966	105.056	112.353	109.873	94.964	163.257
HORVU0Hr1G015440	Ethylene responsive transcription factor 4	Hormones	Ethylene	-0.40216	0.83771	-0.261257	0.818717	-0.666804	0.0930765	-0.706602	0.323434	-0.379789	0.742056	-0.795491	0.0437751	-0.229214	1	-0.552134	0.350322	-0.829134	0.0355763	-0.452192	0.582802	-0.580906	0.32886	-1.08364	0.00465074	none	none	none	5.596	11.955	8.22	8.993	5.676	5.271	5.96	5.225	4.619	9.416	8.018	10.217	8	8.965	5.563	8.311	4.469	6.12	5.855
HORVU5Hr1G055190	Ethylene-responsive transcription factor 10	Hormones	Ethylene	0.894536	0.00868701	0.199063	0.81599	-0.999718	0.00015271	0.0622348	1	0.0700712	1	-0.919077	0.000665235	0.370661	0.694938	0.402923	0.388017	-0.704454	0.0142628	-0.468176	0.335608	-0.224439	0.720292	-0.806075	0.00467182	GO:0003677; GO:0003700; GO:0006355	PF00847	IPR001471; IPR016177	8.559	39.748	15.878	10.351	58.794	46.767	8.279	22.385	36.601	8.909	27.748	35.807	11.384	23.223	55.755	8.079	26.626	16.965	13.774
HORVU5Hr1G005980	cysteine synthase D1	Hormones	Ethylene	0.218913	0.933418	0.145873	0.919234	0.689314	0.0170384	-0.281856	0.787441	0.250134	0.792547	0.494538	0.116257	0.694155	0.0830977	0.545802	0.169832	0.628431	0.0409617	0.468648	0.362278	0.852002	0.00987815	0.763024	0.0109405	GO:0004124; GO:0006535	PF00291	IPR001216; IPR001926; IPR005856; IPR005859	723.564	534.378	765.527	995.77	771.655	791.576	598.183	712.934	480.482	852.916	638.286	521.902	737.954	1290.55	1030.5	961.458	925.233	893.984	548.587
HORVU6Hr1G063540	S-adenosylmethionine synthase 1	Hormones	Ethylene	0.0210359	1	-0.345355	0.555987	0.515057	0.0795265	0.0874713	1	-0.402912	0.572106	0.663072	0.0203223	0.0649346	1	-0.237195	0.700554	0.695064	0.0162605	-0.405642	0.448772	-0.417343	0.354599	0.629169	0.0368458	GO:0004478; GO:0005524; GO:0006556	PF00438; PF02772; PF02773	IPR002133; IPR022628; IPR022629; IPR022630; IPR022631; IPR022636	107.696	126.384	123.206	114.328	122.961	136.65	110.131	142.376	129.847	83.495	97.964	128.104	92.491	104.179	126.114	74.14	91.286	77.643	329.411
HORVU6Hr1G079640	1-aminocyclopropane-1-carboxylate oxidase	Hormones	Ethylene	0.65752	0.143406	0.590909	0.106673	1.41783	1.6e-08	-0.145439	0.985406	0.431168	0.480082	1.20103	2.69e-06	0.718843	0.0406017	0.843924	0.00440555	0.875244	0.00109869	-0.578717	0.14888	0.298068	0.551735	0.757402	0.00678858	GO:0016491; GO:0055114	PF03171; PF14226	IPR005123; IPR026992; IPR027443	10.502	18.218	9.009	7.793	22.918	24.747	13.605	13.012	7.743	31.65	60.263	44.912	52.302	78.037	106.763	21.001	39.782	38.076	31.096
HORVU0Hr1G001750	Ethylene receptor 2	Hormones	Ethylene	-0.136697	1	1.16338	0.0742256	1.04334	0.0449207	0.260936	1	1.90503	0.00071563	1.39691	0.00539138	0.182046	1	0.634066	0.481872	1.06543	0.0422694	-0.0706634	1	1.18272	0.0587663	1.76558	0.000259819	GO:0000155; GO:0000160; GO:0004673; GO:0005515; GO:0005789; GO:0007165; GO:0010105; GO:0038199; GO:0050896; GO:0051740	PF00072; PF01590	IPR001789; IPR003018; IPR003594; IPR003661; IPR005467; IPR011006; IPR014525; IPR029016	1.778	1.037	0.436	1.292	0.291	1.108	0.431	1.535	0.983	5.442	2.264	4.618	6.164	6.266	3.29	3.186	4.219	5.144	1.118
HORVU7Hr1G037180	Ethylene-responsive transcription factor 1A	Hormones	Ethylene	0.0241987	1	0.756876	0.0170384	1.36068	5.45e-08	-0.236494	0.823427	0.58453	0.200425	1.1196	1.25e-05	0.676274	0.0648303	0.556513	0.123017	1.11231	1.76e-05	0.0282113	1	0.538919	0.156763	0.725448	0.0099858	GO:0003677; GO:0003700; GO:0006355	PF00847	IPR001471; IPR016177	15.891	16.117	15.709	22.061	16.927	11.783	14.05	11.96	14.802	20.559	23.587	17.177	59.12	22.847	15.91	23.249	17.825	21.311	8.59
HORVU6Hr1G063490	S-adenosylmethionine synthase 3	Hormones	Ethylene	0.500243	0.458066	0.0813546	1	1.95171	1.11e-13	0.0528811	1	-0.0956445	1	1.95569	1.33e-13	0.355387	0.742104	0.244464	0.700554	1.1298	3.84e-05	-0.155187	0.916906	0.375546	0.453865	0.988774	0.000472264	GO:0004478; GO:0005524; GO:0006556	PF00438; PF02772; PF02773	IPR002133; IPR022628; IPR022629; IPR022630; IPR022631; IPR022636	158.167	239.19	249.634	189.926	366.392	387.772	168.527	260.998	255	185.407	161.68	246.371	132.642	232.477	372.24	149.899	229.932	155.275	460.046
HORVU2Hr1G109370	Adenosylhomocysteinase	Hormones	Ethylene	0.480172	0.469496	0.817209	0.00727475	1.60691	1.41e-10	0.401855	0.596204	0.122463	0.985377	1.7227	7.75e-12	-0.0855808	1	1.15316	2.99e-05	1.2777	7.02e-07	-0.491626	0.297878	0.74975	0.0217918	1.23702	2.17e-06	GO:0004013; GO:0006730	PF00670; PF05221	IPR000043; IPR015878; IPR016040; IPR020082	7.87	13.87	9.389	5.631	16.648	24.053	9.196	11.059	23.641	6.792	12.761	11.29	7.535	6.759	14.403	3.879	9.462	8.913	20.209
HORVU5Hr1G082120	cysteine synthase 26	Hormones	Ethylene	-0.0673518	1	-0.177079	0.854802	-0.312205	0.325045	0.2758	0.787441	-0.134093	0.974408	-0.435395	0.153894	0.864985	0.00551765	0.431031	0.300585	1.29009	4.29e-07	0.747817	0.0262886	0.695671	0.0346959	1.25272	1.26e-06	none	PF00291	IPR001926	9.386	8.165	7.573	7.675	8.798	8.679	10.328	11.338	8.64	62.833	12.824	42.296	51.673	94.073	72.683	68.244	67.319	64.699	6.923
HORVU1Hr1G020450	1-aminocyclopropane-1-carboxylate oxidase	Hormones	Ethylene	-0.169397	0.998536	1.78835	1.97e-11	2.03688	2.94e-15	-0.430555	0.535139	0.54065	0.301171	1.59297	8.75e-10	0.12989	1	1.3366	1.28e-06	1.52202	6.37e-09	-0.14226	0.935884	0.445742	0.316795	0.617827	0.0421746	GO:0016491; GO:0055114	PF03171; PF14226	IPR005123; IPR026992; IPR027443	177.118	134.602	144.263	173.271	111.622	113.948	158.603	85.393	88.988	233.914	221.552	160.052	347.612	174.017	123.691	196.204	111.833	199.65	68.911
HORVU2Hr1G000260	cysteine synthase C1	Hormones	Ethylene	0.253981	0.84005	0.35891	0.510125	0.583161	0.0349305	0.277678	0.787441	0.465378	0.412472	0.57711	0.0415372	0.733191	0.0356213	0.579341	0.0978628	1.62261	1.38e-10	0.469689	0.309441	0.379863	0.404139	1.3636	1.24e-07	none	PF00291	IPR001926	0.041	0	0.056	0	0.114	0	0	0	0	0	0	0.092	0	0	0	0.051	0.05	0.094	0
HORVU6Hr1G082880	Ethylene-responsive transcription factor 1	Hormones	Ethylene	0.285687	0.83771	0.73303	0.0221077	1.99454	1.03e-15	0.00828353	1	0.326229	0.693859	1.96112	4.03e-15	0.189156	1	0.405528	0.35528	1.85798	1.36e-13	0.146434	0.923782	0.473889	0.250515	1.75048	4.75e-12	GO:0003677; GO:0003700; GO:0006355	PF00847	IPR001471; IPR016177	21.032	17.128	18.467	25.292	25.927	24.418	19.47	22.689	21.6	22.117	18.3	17.675	30.767	14.751	17.819	18.214	21.533	25.185	29.043
HORVU2Hr1G110120	Adenosylhomocysteinase	Hormones	Ethylene	0.510872	0.444138	0.716971	0.042347	2.27458	1.25e-17	0.00179136	1	0.0876967	1	2.18188	2.88e-16	0.674212	0.102309	0.98482	0.00120607	1.86714	3.05e-12	-0.0481807	1	0.503373	0.24057	1.4845	5.1e-08	GO:0004013; GO:0006730	PF00670; PF05221	IPR000043; IPR015878; IPR016040; IPR020082	76.534	133.113	138.07	70.047	197.544	246.922	72.351	137.519	161.318	69.716	92.514	136.686	91.875	109.408	266.821	77.467	128.248	83.112	479.94
HORVU5Hr1G045290	AP2-like ethylene-responsive transcription factor	Hormones	Ethylene	0.932227	1	3.34743	0.0337869	-0.227565	0.906706	1.45457	0.817697	0.849273	0.96763	0.19786	0.937256	-1.30249	0.852835	2.21311	0.0570803	1.87142	0.0292313	-0.788888	0.846327	1.67018	0.257895	1.76772	0.0480699	GO:0003677; GO:0003700; GO:0006355	PF00847	IPR001471; IPR016177	0	0	0.07	0.673	0	0	0.04	0.114	0	0.104	0.19	0.092	0.113	0	0.063	0	0	0.126	0.041
HORVU6Hr1G060140	Ethylene-responsive transcription factor 1A	Hormones	Ethylene	-0.282334	1	0.940594	0.385279	3.64359	8.79e-12	-0.59275	0.793699	1.06919	0.391033	3.0325	1.96e-08	2.02042	0.00115445	1.4175	0.0773398	2.64149	4.18e-07	1.01174	0.294458	1.27497	0.154146	1.51844	0.00877175	GO:0003677; GO:0003700; GO:0006355	PF00847	IPR001471; IPR016177	0.317	0.944	0.239	1.081	0	0.365	0.351	0	0.311	0.39	0.62	0.785	6.478	0.571	0.213	2.209	0.861	1.249	0.213
HORVU2Hr1G071270	Ethylene-responsive transcription factor 1	Hormones	Ethylene	1.35008	0.037795	1.42615	0.0122011	3.72048	1.28e-17	0.561001	0.769265	0.87716	0.4158	2.99173	5.39e-12	-0.0667861	1	0.424375	0.695765	3.02647	1.29e-12	-0.511699	0.657856	0.104283	1	2.32932	7.94e-08	GO:0003677; GO:0003700; GO:0006355	PF00847	IPR001471; IPR016177	0.91	1.702	1.633	3.547	2.945	4.066	1.631	1.192	3.299	2.857	4.882	2.617	4.088	3.373	1.871	2.479	2.172	2.509	0.722
HORVU6Hr1G062380	Ethylene-responsive transcription factor 1	Hormones	Ethylene	0.676013	0.426054	3.81228	2.9e-23	3.45013	4.03e-23	-0.619484	0.503343	1.14078	0.0664618	2.87363	1.01e-16	0.984575	0.037197	2.70862	9.69e-13	3.05303	5.5e-19	0.610306	0.346104	1.81229	1.16e-05	2.29912	2.44e-11	GO:0003677; GO:0003700; GO:0006355	PF00847	IPR001471; IPR016177	0.841	2.247	1.225	2.347	1.909	1.899	1.375	0.533	1.183	1.338	3.402	4.527	6.818	2.244	1.72	3.314	1.136	3.202	0.671
HORVU7Hr1G116830	1-aminocyclopropane-1-carboxylate oxidase 1	Hormones	Ethylene	0.126066	1	2.66519	2.03e-05	3.28015	3.52e-10	-0.933538	0.609669	4.46615	1.64e-14	3.78303	5.61e-13	1.92011	0.00350651	3.34353	1.53e-07	3.54504	1.8e-11	-0.192065	1	4.80463	2.03e-15	4.66434	1.52e-18	GO:0016491; GO:0055114	PF03171; PF14226	IPR005123; IPR026992; IPR027443	0.165	0.851	0.296	0.29	0.619	0.694	0.256	0.317	0.286	0.455	0.582	0.628	3.824	0.402	0.339	0.347	0.524	0	0.163
HORVU6Hr1G063480	cysteine synthase D1	Hormones	Ethylene	3.16952	1.12e-27	1.91478	3.31e-11	8.40917	1.15e-88	2.33359	2.64e-15	-0.865819	0.0470763	8.27054	8.46e-86	2.38169	9.31e-17	1.82227	1.74e-08	3.6437	6.25e-29	1.84067	3.89e-10	0.653472	0.187958	3.51267	1.37e-26	none	PF00291	IPR001926	1.047	23.112	1.928	8.453	118.928	94.034	27.344	27.217	85.228	1.636	17.2	5.861	10.176	22.484	114.976	4.984	55.973	47.986	0.671
HORVU2Hr1G094230	1-aminocyclopropane-1-carboxylate synthase 11	Hormones	Ethylene	1.42418	0.00594513	2.17989	1.33e-06	4.03356	1.52e-21	-0.171573	1	0.722582	0.539652	3.57494	2.58e-17	1.47413	0.0010726	1.18239	0.0304537	4.04112	8.85e-22	0.330384	0.7742	0.347646	0.760326	2.67647	3.32e-10	GO:0003824; GO:0009058; GO:0030170	PF00155	IPR004838; IPR004839; IPR015421; IPR015424	0.868	2.952	3.42	10.51	3.78	4.455	2.508	1.344	2.179	5.675	8.436	2.054	33.447	3.243	3.441	7.964	2.884	6.666	0.752
HORVU2Hr1G093660	Ethylene-responsive transcription factor 1B	Hormones	Ethylene	0.127492	1	4.18906	1.61e-06	5.03755	2.91e-13	0.695415	0.998892	1.41615	0.659697	4.08314	7.17e-09	1.06417	0.797875	3.90944	0.00264956	4.79141	3.54e-13	1.30949	0.430922	3.51828	0.0161233	3.30758	1.48e-06	GO:0003677; GO:0003700; GO:0006355	PF00847	IPR001471; IPR016177	0.069	0	0	0	0	0.085	0	0.14	0.1	0.039	0.101	0.275	0.73	0	0.088	0.167	0	0.294	0.03
HORVU4Hr1G080300	Ethylene-responsive transcription factor 14	Hormones	Ethylene	1.81215	0.793231	5.58086	1.62e-17	8.62735	1.94e-54	0.114572	1	1.83886	0.356875	8.21924	4.82e-50	NA	NA	3.20881	0.00199433	6.16929	2.91e-34	2.06289	0.715508	0.954507	0.746393	5.09752	6.86e-24	GO:0003677; GO:0003700; GO:0006355	PF00847	IPR001471; IPR016177	0	0	0.084	0	0	0.146	0	0	0.087	0	0	0	0	0	0	0	0	0	0
HORVU1Hr1G077680	Ethylene-responsive transcription factor 1B	Hormones	Ethylene	3.4988	0.496924	4.32896	0.00104556	6.26339	3.77e-06	2.1833	0.787441	1.43262	0.781181	6.13301	9.46e-06	NA	NA	6.10666	0.00131559	7.03491	3.6e-08	3.76242	0.300709	2.74774	0.524082	4.0631	0.0189799	GO:0003677; GO:0003700; GO:0006355	PF00847	IPR001471; IPR016177	0	0	0	0.105	0	0.085	0	0	0.112	0	0	0	0	0	0	0.09	0	0.147	0.061
HORVU1Hr1G086810	gibberellin 2-oxidase	Hormones	Gibberellin	NA	NA	-4.0674	0.0694283	-3.77201	0.00123412	NA	NA	-4.0674	0.164575	-4.43412	0.000480296	NA	NA	NA	NA	-5.75095	0.000220873	NA	NA	NA	NA	-3.89981	0.0053638	GO:0005506; GO:0016491; GO:0055114	PF03171; PF14226	IPR002283; IPR005123; IPR026992; IPR027443	0	0	0	0	0	0	0	0	0	0	0	0	0	0	0	0	0	0	0.163
HORVU2Hr1G090030	Gibberellin 2-beta-dioxygenase 8	Hormones	Gibberellin	0.82934	0.835597	-2.93767	0.0894398	-0.305866	0.90711	1.19052	0.464448	-1.52145	0.614993	-1.78787	0.295603	-1.04853	0.622784	NA	NA	-5.51129	1.44e-09	-0.370341	0.923262	4.46231	0.0975791	-4.50308	1.13e-07	none	none	none	0.372	0.878	1.168	3.191	1.934	0.097	2.238	0.457	1.805	2.065	1.062	3.179	1.358	0.143	0.578	1.4	0.374	1.659	0.102
HORVU2Hr1G099540	terpene synthase 04	Hormones	Gibberellin	-0.718322	0.664211	0.106515	1	-3.59333	1.18e-17	-0.383953	0.861432	0.0786902	1	-2.87068	2.43e-12	0.343691	0.937011	-0.727989	0.248532	-4.01355	1.04e-16	0.0163621	1	-0.689314	0.30618	-3.52188	1.1e-13	GO:0000287; GO:0008152; GO:0010333; GO:0016829	PF01397; PF03936	IPR001906; IPR005630; IPR008930; IPR008949	1.144	0.293	0.802	0.646	0.316	0.463	0.62	0.71	0.274	3.221	1.252	3.087	1.585	3.503	3.93	2.954	2.821	1.543	3.1
HORVU4Hr1G072540	2-oxoglutarate (2OG) and Fe(II)-dependent oxygenase superfamily protein	Hormones	Gibberellin	0.0908798	1	-1.3917	0.292155	-5.22193	1.16e-06	-2.07268	0.787441	-1.66423	0.267276	-6.71673	1.33e-07	NA	NA	-2.96424	0.012221	-3.46948	0.000697485	NA	NA	-2.24742	0.0809042	-6.48977	5.22e-06	GO:0005506; GO:0016491; GO:0055114	PF03171; PF14226	IPR002283; IPR005123; IPR026992; IPR027443	0	0.066	0	0	0.114	0	0	0	0	0	0	0	0	0	0	0	0	0	2.155
HORVU1Hr1G063780	gibberellin 20 oxidase 2	Hormones	Gibberellin	-0.323161	0.83771	-1.84974	8.73e-06	-1.94517	0.00174698	-1.04772	0.0138263	-0.110142	1	-0.943139	0.141319	-0.474513	0.62418	-0.72578	0.197551	-2.27023	1.18e-05	0.199177	0.889579	1.05103	0.0169649	-1.23908	0.0180096	GO:0016491; GO:0055114	PF03171; PF14226	IPR005123; IPR026992; IPR027443	7.153	7.726	27.11	12.158	9.633	13.524	8.467	2.803	9.175	23.923	10.864	11.016	15.434	10.872	8.665	12.048	15.354	26.518	0.335
HORVU2Hr1G034860	Gibberellin-regulated family protein	Hormones	Gibberellin	-0.315733	1	-0.603301	0.679988	-1.41703	0.167437	-1.19819	0.634929	-0.251413	1	0.272365	0.857407	0.0413793	1	-0.789633	0.507409	-2.12627	0.0093771	-0.539194	0.875707	-0.741678	0.54416	-2.30127	0.00722929	none	PF02704	IPR003854	0.069	1.024	0.38	0.396	0.657	0.158	0.162	0.444	0.187	0.169	0.481	1.164	0.352	0.506	0.452	0.475	0.537	0	1.108
HORVU2Hr1G099510	terpene synthase 03	Hormones	Gibberellin	0.285296	1	-0.242318	0.862501	1.36104	0.000211374	0.885342	0.316625	-0.203558	0.962698	0.91681	0.0205028	-0.0583156	1	-1.47259	0.000403882	1.01433	0.0126382	-0.175548	1	-1.12185	0.0160524	0.869034	0.0437578	GO:0000287; GO:0008152; GO:0010333; GO:0016829	PF01397; PF03936	IPR001906; IPR005630; IPR008930; IPR008949	1.185	0.771	1.619	1.055	1.858	1.217	3.964	1.484	0.847	0.948	0.67	1.635	1.182	0.623	1.067	1.028	0.674	0.304	10.684
HORVU3Hr1G117480	2-oxoglutarate (2OG) and Fe(II)-dependent oxygenase superfamily protein	Hormones	Gibberellin	2.56484	0.00543977	3.67596	2.73e-05	3.55982	1.18e-05	-0.00481623	1	1.32398	0.622508	3.37676	4.98e-05	2.16966	0.0879371	2.16721	0.058444	3.12543	0.00064833	1.24012	0.549637	1.85778	0.161397	2.42315	0.0200557	GO:0005506; GO:0016491; GO:0055114	PF03171	IPR002283; IPR005123; IPR027443	0	0.279	0.394	0.488	0.24	1.558	0.135	0.076	0	0	0	0	0.717	0.182	0.615	0	0.3	0.063	0
HORVU3Hr1G072810	gibberellin 2-oxidase	Hormones	Gibberellin	0.0172878	1	2.58945	1.12e-17	4.87786	6.72e-60	-0.316701	0.825391	1.67731	6.09e-07	4.44042	1.92e-51	1.44486	2.08e-06	2.36083	1.94e-13	3.16959	4.31e-30	-0.710341	0.105327	2.37793	2.64e-13	2.86421	4.79e-25	GO:0005506; GO:0016491; GO:0055114	PF03171; PF14226	IPR002283; IPR005123; IPR026992; IPR027443	0.593	2.939	0.394	3.007	0.569	1.692	0.957	1.243	0.896	4.039	6.576	2.237	31.849	2.387	2.172	2.607	2.596	2.603	1.027
HORVU3Hr1G058100	scarecrow-like 5	Hormones	Gibberellin	0.785304	0.997903	2.03192	0.171193	3.25499	0.000773229	-0.4267	1	2.74622	0.0395699	4.15137	7.13e-06	2.21588	0.175418	3.1059	0.0688446	3.32229	0.000415065	0.294444	1	3.75344	0.0123546	3.93312	1.87e-05	none	PF03514	IPR005202	0	0.106	0	0.105	0.101	0.024	0.067	0	0	0.091	0.038	0.078	0.566	0	0.201	0.077	0.175	0	0.061
HORVU2Hr1G004510	Cytochrome P450 superfamily protein	Hormones	Gibberellin	2.09505	0.00471801	0.768307	0.548539	2.87296	4.42e-07	-0.729516	0.787441	-0.403267	0.922652	2.1919	0.000211374	0.197103	1	2.19817	0.0888575	3.41878	3.31e-08	1.07652	0.485277	2.30003	0.0751305	4.34888	1.69e-12	GO:0005506; GO:0016705; GO:0020037; GO:0055114	PF00067	IPR001128; IPR002401; IPR017972	0.152	0.213	0.38	1.16	0.544	2.581	0.148	0.203	0.237	0.156	0.658	0.183	0.553	0.74	0.716	0.655	0.799	0.798	0.376
HORVU2Hr1G004540	KS protein	Hormones	Gibberellin	3.99877	4.73e-30	2.14418	3.17e-14	8.22069	1.22e-138	1.22216	0.0545685	-0.177207	0.9579	7.28683	9.1e-117	2.46909	5.06e-14	3.18226	2.91e-29	6.23719	3.67e-99	1.68415	3.94e-06	1.97254	2.06e-11	5.99543	1.88e-93	GO:0000287; GO:0008152; GO:0010333; GO:0016829	PF01397; PF03936	IPR001906; IPR005630; IPR008930; IPR008949	0.193	0.106	0.296	0.422	0.455	6.111	0.337	0.875	0.237	0.234	0.62	0.157	1.597	0.986	3.127	0.617	2.06	0.892	0.457
HORVU2Hr1G004620	Copalyl diphosphate synthase 2	Hormones	Gibberellin	5.36288	1.01e-42	-1.23758	7.91e-05	8.82387	4.11e-142	1.42387	0.107766	-2.38208	9.13e-14	7.8961	2.45e-120	4.12959	2.59e-24	3.19464	5.67e-27	7.3666	2.07e-122	3.05354	1.05e-11	2.461	8.81e-16	6.95923	9.89e-113	GO:0000287; GO:0008152; GO:0010333; GO:0016829	PF01397; PF03936	IPR001906; IPR005630; IPR008930; IPR008949	0.096	0.585	0.07	0.382	0.417	12.014	0.256	0.799	0.162	0.104	0.556	0.065	2.553	0.597	3.83	0.026	1.635	0.913	0.773
HORVU6Hr1G005250	allene oxide synthase	Hormones	JA	-0.0484442	1	-0.121646	0.945221	-1.77196	1.31e-12	0.402674	0.572501	0.112077	0.996588	-0.813074	0.00230183	0.583545	0.171906	0.167539	0.830848	-0.85238	0.0015136	0.705506	0.0434678	0.278481	0.597746	-0.655123	0.0230943	GO:0004497; GO:0005506; GO:0016705; GO:0020037; GO:0055114	PF00067	IPR001128; IPR002403	27.22	22.766	25.632	23.947	25.27	26.049	33.87	35.917	32.692	22.416	15.227	23.81	26.994	33.213	27.903	37.134	32.018	28.229	28.453
HORVU7Hr1G083490	Acyl-coenzyme A oxidase 3	Hormones	JA	0.0954824	1	-0.0826701	0.995874	0.876614	0.000779641	0.155468	0.969115	0.022225	1	0.683621	0.0131596	0.19963	0.980777	0.0138858	1	0.728223	0.00871782	0.293112	0.657856	-0.0234316	1	0.698516	0.0143663	GO:0003995; GO:0003997; GO:0005777; GO:0006631; GO:0006635; GO:0008152; GO:0016627; GO:0050660; GO:0055114	PF00441; PF01756; PF02770	IPR002655; IPR006091; IPR009075; IPR009100; IPR012258	60.34	37.008	52.869	61.449	54.989	50.37	62.077	59.609	51.752	50.209	51.018	45.2	62.843	55.229	50.694	64.558	56.172	63.114	37.063
HORVU6Hr1G091130	3-ketoacyl-CoA thiolase	Hormones	JA	0.0236308	1	0.0815809	0.999269	1.10348	2.59e-05	-0.0809937	1	-0.155355	0.951862	0.786262	0.0045926	0.256818	0.864078	0.0233974	1	0.933097	0.000667409	0.310333	0.657856	-0.103672	0.961213	0.909226	0.00114073	GO:0003824; GO:0008152; GO:0016747	PF00108; PF02803	IPR002155; IPR016039; IPR020610; IPR020613; IPR020615; IPR020616; IPR020617	107.93	61.157	84.286	96.592	88.337	90.394	83.636	89.515	78.144	129.133	89.858	107.682	120.454	149.613	108.446	131.017	126.575	153.616	130.951
HORVU7Hr1G050660	lipoxygenase 2	Hormones	JA	0.183987	1	1.5709	1.33e-07	1.48108	1.07e-07	-0.272222	0.84731	0.0541962	1	1.34012	2.22e-06	1.24724	0.000694289	1.73192	9.07e-09	0.956471	0.0012752	0.72998	0.146671	1.05222	0.00232053	0.760464	0.0161212	GO:0016702; GO:0046872; GO:0055114	PF00305	IPR013819	13.645	18.857	9.346	21.27	11.402	17.711	8.683	16.12	11.167	7.546	11.446	6.319	15.032	21.264	17.442	13.307	15.054	10.771	28.839
HORVU6Hr1G024100	Fatty acid oxidation complex subunit alpha	Hormones	JA	0.00428611	1	-0.135611	0.92208	1.06036	3.31e-05	0.108188	1	-0.111606	0.997838	0.950451	0.000277839	0.0160192	1	0.100556	0.967612	0.98426	0.000193477	0.18721	0.846989	0.0356609	1	1.01984	0.000127795	GO:0003824; GO:0003857; GO:0006631; GO:0008152; GO:0016491; GO:0055114	PF00378; PF00725; PF02737	IPR001753; IPR006108; IPR006176; IPR008927; IPR013328; IPR016040; IPR018376; IPR029045	34.07	14.894	25.365	25.186	26.129	27.912	25.874	32.633	25.695	28.325	25.269	23.679	24.403	26.934	24.625	29.016	25.09	36.396	41.099
HORVU1Hr1G024240	Acyl-CoA dehydrogenase	Hormones	JA	0.112708	1	0.0242088	1	1.22731	1.48e-06	0.240212	0.822341	-0.280492	0.742056	0.967601	0.000241518	0.294322	0.852835	0.120081	0.934515	1.03468	9.49e-05	0.563262	0.174991	0.106496	0.954373	0.976723	0.000307852	GO:0003995; GO:0008152; GO:0016627; GO:0050660; GO:0055114	PF00441; PF02770; PF02771	IPR006089; IPR006091; IPR009075; IPR009100; IPR013786	48.114	28.338	39.652	49.054	42.702	43.286	48.176	54.485	40.61	43.884	38.005	30.966	49.057	50.637	36.756	51.341	41.006	76.803	93.471
HORVU3Hr1G081480	Jasmonate O-methyltransferase	Hormones	JA	0.360316	0.925013	-0.0146523	1	0.16155	0.84069	0.58392	0.676109	0.369399	0.863618	-0.0899444	0.959143	0.666458	0.62418	0.170909	0.987974	1.29035	0.011865	0.757682	0.360364	0.638751	0.515744	1.43823	0.00490963	GO:0008168	PF03492	IPR005299; IPR029063	3.418	2.859	2.942	4.787	2.667	3.36	3.964	5.504	2.527	3.623	0.822	3.925	4.264	4.645	4.621	4.791	5.193	4.115	0.63
HORVU5Hr1G006930	Acyl-coenzyme A oxidase 2	Hormones	JA	0.633503	0.785546	0.273609	0.885135	0.45866	0.408021	0.535369	0.787441	-0.0295669	1	0.192344	0.807893	0.469796	0.869095	0.0583566	1	1.29922	0.00940115	0.35625	0.84339	-0.716475	0.371512	1.25441	0.0151358	GO:0003995; GO:0008152; GO:0016627; GO:0055114	PF02770	IPR006091; IPR009100	3.032	1.077	3.35	3.389	2.667	3.761	2.494	3.361	3.61	4.026	1.05	4.082	3.748	3.205	2.951	3.545	3.295	3.842	5.947
HORVU2Hr1G078510	lipoxygenase 3	Hormones	JA	0.021947	1	0.818681	0.00693729	1.16864	3.52e-06	-0.429366	0.518972	0.53183	0.283883	0.934315	0.000339292	0.426832	0.531192	0.511272	0.176936	1.36198	8.08e-08	-0.849769	0.00864737	-0.0684459	1	0.855396	0.00168829	GO:0005515; GO:0016491; GO:0016702; GO:0046872; GO:0055114	PF00305; PF01477	IPR001024; IPR001246; IPR013819; IPR020833; IPR020834; IPR027433	13.521	27.46	21.86	17.881	23.298	23.578	15.074	11.262	19.471	28.351	28.949	25.681	77.749	20.382	24.387	16.788	18	14.435	25.901
HORVU3Hr1G073710	Patatin-like phospholipase domain-containing protein	Hormones	JA	0.232906	0.948969	0.110488	0.98298	1.0606	0.000517461	0.0951647	1	-0.16054	0.974836	0.671797	0.0453592	0.537547	0.452937	0.275882	0.70903	1.42113	3.24e-06	1.03845	0.00542345	0.666712	0.154146	1.34522	1.5e-05	GO:0004806; GO:0006629; GO:0008152	PF01734; PF11815	IPR002641; IPR016035; IPR021771	10.861	6.157	8.291	17.103	5.663	4.76	12.256	8.358	5.739	9.883	9.473	6.594	14.365	14.933	4.86	14.193	7.327	24.471	4.402
HORVU1Hr1G055550	12-oxophytodienoate reductase 2	Hormones	JA	0.852639	0.83771	0.748494	0.890518	0.503873	0.446189	0.108417	1	-0.738647	0.984138	-1.55381	0.0221716	0.533483	0.852077	-0.4489	0.856643	1.43774	0.00247324	2.97193	4.09e-10	1.51026	0.0763671	1.307	0.00799289	GO:0003824; GO:0010181; GO:0016491; GO:0055114	PF00724	IPR001155; IPR013785	0	0.08	0.141	0.053	0.139	0.158	0.054	0.14	0.174	1.909	2.201	0.576	2.44	1.933	3.391	1.362	15.94	21.321	0
HORVU6Hr1G020600	Acyl-coenzyme A oxidase 2	Hormones	JA	0.238428	0.884355	0.110545	0.962667	0.480004	0.101995	-0.0256746	1	-0.0605183	1	0.406503	0.193796	0.40956	0.615067	-0.22035	0.72572	1.50695	6.39e-09	0.278414	0.697117	-0.371308	0.44173	1.25818	2.29e-06	GO:0008152; GO:0016627; GO:0055114	none	IPR009100	24.491	8.457	23.07	23.512	23.626	22.057	16.787	22.525	18.052	24.962	6.096	16.523	25.849	24.689	17.317	22.376	15.641	21.405	46.06
HORVU7Hr1G050680	lipoxygenase 2	Hormones	JA	0.197089	0.953077	1.60509	5.63e-10	1.59449	1.39e-10	-0.153264	0.976212	0.320686	0.710587	1.41275	1.91e-08	0.916481	0.00365104	1.56347	2.42e-09	1.51074	2.15e-09	0.0890097	1	0.608399	0.0884574	1.05704	6.02e-05	GO:0016491; GO:0016702; GO:0046872; GO:0055114	PF00305	IPR001246; IPR013819; IPR020833; IPR020834; IPR027433	15.423	10.093	11.936	17.367	8.95	15.544	8.36	12.429	11.603	11.468	7.803	5.822	14.868	19.487	14.918	8.863	11.759	7.055	27.589
HORVU1Hr1G038330	3-ketoacyl-CoA thiolase	Hormones	JA	0.107788	1	1.06333	0.000146564	2.5009	1.76e-23	0.113816	1	0.298806	0.742056	2.16978	3.88e-18	0.411169	0.62418	1.06213	0.000170966	1.52581	1.37e-09	0.129613	0.96068	0.424804	0.342995	1.42756	2.15e-08	GO:0003824; GO:0008152; GO:0016747	PF00108; PF02803	IPR002155; IPR016039; IPR020610; IPR020613; IPR020615; IPR020616; IPR020617	5.017	4.082	5.729	4.945	5.575	6.549	5.178	6.494	5.465	5.182	4.439	4.854	6.78	5.67	7.409	5.703	5.617	6.173	10.45
HORVU6Hr1G010840	Acyl-coenzyme A oxidase 1	Hormones	JA	0.329247	0.972795	0.212991	0.93892	0.464724	0.391614	0.1649	1	-0.127879	1	0.201487	0.789231	0.670307	0.709547	-0.257318	0.881714	1.61053	0.000586353	0.105591	1	-0.302171	0.814162	1.07119	0.0399769	GO:0016627; GO:0055114	none	IPR009075	3.142	1.835	0	0	0	0	0	0	0	1.792	0	0	0	3.321	0	0	0	0	2.358
HORVU3Hr1G013880	Fatty acid oxidation complex subunit alpha	Hormones	JA	0.188184	0.963385	-0.0200524	1	2.20784	4.35e-18	0.134998	0.99463	-0.394134	0.584526	1.78617	2.57e-12	0.238188	0.90205	0.0653815	1	1.61698	3.33e-10	0.36987	0.524991	0.0613694	1	1.49898	8.78e-09	GO:0003824; GO:0003857; GO:0006631; GO:0008152; GO:0016491; GO:0055114	PF00378; PF00725; PF02737	IPR001753; IPR006108; IPR006176; IPR006180; IPR008927; IPR013328; IPR016040; IPR018376; IPR029045	29.77	12.341	23.239	22.655	27.646	24.175	21.519	31.39	20.579	23.884	21.69	16.929	20.126	29.269	21.511	25.702	25.003	32.25	65.821
HORVU4Hr1G076570	lipoxygenase 3	Hormones	JA	-0.00753396	1	-0.0579999	1	1.38401	6e-08	-0.00960243	1	-0.0337461	1	1.06523	5.18e-05	-0.0262226	1	-0.142551	0.900536	1.6315	2.48e-10	-0.194656	0.85082	-0.326891	0.536859	1.41749	6.57e-08	GO:0005515; GO:0016491; GO:0016702; GO:0046872; GO:0055114	PF00305; PF01477	IPR001024; IPR001246; IPR013819; IPR020833; IPR020834; IPR027433	6.671	3.843	7.108	5.13	7.028	6.269	5.245	6.899	6.225	7.221	5.577	9.76	5.157	7.732	8.162	7.142	7.989	5.522	14.455
HORVU4Hr1G005920	lipoxygenase 1	Hormones	JA	0.57021	0.265265	1.93864	4.93e-14	2.05269	2.63e-16	0.47724	0.423086	0.68029	0.0880323	2.11781	4.11e-17	0.440554	0.509801	1.62152	6.29e-10	1.7419	5.83e-12	0.0349107	1	0.935839	0.00176468	1.16562	9.08e-06	GO:0005515; GO:0016491; GO:0016702; GO:0046872; GO:0055114	PF00305; PF01477	IPR001024; IPR001246; IPR013819; IPR020833; IPR020834; IPR027433	13.741	13.989	13.921	18.488	17.875	27.608	19.173	15.486	22.857	14.52	16.656	16.576	29.321	16.996	18.296	14.746	19.011	16.986	25.048
HORVU1Hr1G054390	lipoxygenase 1	Hormones	JA	-0.100878	1	0.492763	0.359039	1.87926	1.12e-11	-0.135462	1	0.12544	0.999239	1.66159	2.73e-09	0.000377671	1	0.865708	0.0138513	1.83905	4.28e-11	-0.00184022	1	0.206592	0.796496	1.53494	6.45e-08	GO:0005515; GO:0016491; GO:0016702; GO:0046872; GO:0055114	PF00305; PF01477	IPR001024; IPR001246; IPR013819; IPR020834; IPR027433	1.847	3.324	1.886	2.611	2.275	2.118	2.656	2.359	2.689	1.688	1.998	1.701	1.987	1.687	2.198	2.312	2.484	1.764	3.07
HORVU7Hr1G095960	oxophytodienoate-reductase 3	Hormones	JA	-0.149727	1	1.20808	2.57e-05	1.82674	2.62e-12	-0.340211	0.760309	0.433753	0.529296	1.84311	2.24e-12	0.0332046	1	0.364697	0.483964	1.84952	2.38e-12	-0.326073	0.657856	0.230484	0.714399	1.36279	4.93e-07	GO:0003824; GO:0010181; GO:0016491; GO:0055114	PF00724	IPR001155; IPR013785	6.326	7.354	6.531	4.523	6.7	7.876	5.407	4.515	6.399	7.87	6.501	8.7	7.598	7.369	7.622	6.063	6.304	5.889	8.915
HORVU7Hr1G050670	lipoxygenase 2	Hormones	JA	0.419477	0.730472	1.71297	2.61e-09	1.42113	2.25e-07	0.192012	0.957782	0.374295	0.670647	1.26386	6.06e-06	0.864866	0.0406658	1.61081	6.93e-08	1.8693	1.41e-11	0.140124	0.972475	0.551631	0.229701	1.45299	2.88e-07	GO:0005515	PF01477	IPR001024	6.974	0.226	6.306	5.763	5.056	7.632	3.452	6.176	6.025	5.039	2.593	1.701	3.61	7.421	6.266	4.586	4.119	2.582	13.449
HORVU2Hr1G031310	Protein TIFY 3B	Hormones	JA	0.452668	0.561145	1.73811	6.55e-11	2.94618	2.7e-29	0.238286	0.834855	0.949601	0.00399208	2.67474	1.16e-24	0.623488	0.137397	1.02847	0.000389318	1.88797	3.18e-13	0.302104	0.657856	0.890059	0.00439172	1.48615	1.7e-08	none	PF06200; PF09425	IPR010399; IPR018467	38.095	70.532	36.231	95.563	45.508	75.592	74.724	48.93	58.35	163.9	159.328	122.858	455.814	120.124	104.779	191.76	173.885	185.688	51.996
HORVU6Hr1G081000	allene oxide cyclase 4	Hormones	JA	0.204306	0.978991	1.32853	4.95e-06	1.9477	5.71e-13	0.0261214	1	0.206043	0.877163	2.09058	1.46e-14	0.382188	0.788712	0.688459	0.0590205	1.91493	2.33e-12	-0.347929	0.657856	0.30124	0.603494	0.890018	0.00294569	GO:0009507; GO:0016853	PF06351	IPR009410	3.487	5.652	3.688	2.031	5.764	7.754	4.099	3.336	5.839	4.078	2.643	6.149	6.101	3.049	7.472	3.841	4.556	2.373	15.004
HORVU2Hr1G077220	12-oxophytodienoate reductase 2	Hormones	JA	0.251912	0.848353	0.599171	0.10143	2.08891	9.81e-17	-0.111814	1	0.0264098	1	1.97171	5.56e-15	0.87099	0.00607861	0.588022	0.0957659	1.98512	4.8e-15	0.20118	0.818542	0.225632	0.700878	1.63857	1.65e-10	GO:0003824; GO:0010181; GO:0016491; GO:0055114	PF00724	IPR001155; IPR013785	44.669	32.726	41.369	53.577	47.126	65.684	41.299	42.804	41.855	32.455	30.644	26.662	85.774	40.802	32.461	35.002	37.66	33.247	58.614
HORVU2Hr1G114220	Jasmonate induced protein	Hormones	JA	1.15656	0.439013	1.05038	0.169636	3.5369	4.95e-13	0.215924	1	-0.652603	0.739313	3.59172	3.09e-13	-0.15996	1	0.143759	1	2.20048	5.41e-06	0.923271	0.436537	-0.345295	0.815532	1.76177	0.000481142	none	none	none	0.262	0.186	0.169	0.277	0.278	0.998	0.404	0.799	0.137	0.688	0.266	0.34	0.403	0.195	0.49	0.617	1.098	0.399	0.559
HORVU1Hr1G001960	12-oxophytodienoate reductase 2	Hormones	JA	1.55969	0.747834	1.71344	0.679988	2.9548	0.00540106	-3.40686	0.502802	NA	NA	2.45159	0.033148	3.48763	0.52979	0.0251078	1	2.66355	0.00328488	2.04659	0.715508	-1.20911	0.787378	2.31384	0.0160867	GO:0003824; GO:0010181; GO:0016491; GO:0055114	PF00724	IPR001155; IPR013785	0	0	0.099	0.053	0	0.207	0	0	0	0	0	0	0	0.039	0	0	0	0	0
HORVU1Hr1G001950	12-oxophytodienoate reductase 2	Hormones	JA	1.62547	5.38e-05	1.133	0.013732	3.18175	7.17e-22	-0.16121	1	0.789078	0.30063	2.54576	1.03e-14	1.3451	0.001432	2.03763	3.45e-07	2.82721	3.16e-18	1.24636	0.00469604	2.07575	3.05e-07	2.75881	2.55e-17	GO:0003824; GO:0010181; GO:0016491; GO:0055114	PF00724	IPR001155; IPR013785	0.041	0	0.169	0.567	0.164	9.117	0.148	0.203	0.548	0.208	0.468	0.327	2.063	0.675	6.203	1.58	1.985	5.071	0.59
HORVU4Hr1G076840	Protein TIFY 3A	Hormones	JA	0.153671	1	1.04994	0.0194802	3.62273	6.13e-24	-0.237702	0.955475	-0.0553557	1	3.13123	1.48e-18	0.49322	0.745871	0.567155	0.363836	2.97376	3.63e-17	0.0271648	1	-0.327562	0.694175	1.67536	4.01e-06	none	PF06200; PF09425	IPR010399; IPR018467	0.744	1.383	1.351	2.466	1.138	1.436	1.416	0.621	1.32	1.26	1.669	1.845	4.101	0.999	1.482	2.274	1.473	1.512	1.078
HORVU5Hr1G098090	allene oxide synthase	Hormones	JA	-0.00603584	1	1.73332	1.07e-09	3.65907	1.29e-39	-0.176072	0.973602	0.586077	0.298	3.23313	5.49e-32	1.84765	8.53e-11	1.42667	9.34e-07	3.17278	2.15e-31	0.426192	0.459349	0.757071	0.0388224	2.56569	1.7e-21	GO:0004497; GO:0005506; GO:0016705; GO:0020037; GO:0055114	PF00067	IPR001128; IPR002403	1.461	2.008	1.394	1.503	1.795	1.96	1.2	1.522	2.154	3.273	3.503	3.872	29.811	3.334	3.554	5.176	4.544	4.64	1.576
HORVU4Hr1G066270	allene oxide synthase	Hormones	JA	0.365454	0.969802	3.0274	5.66e-15	3.64205	3.6e-21	-0.301104	0.98655	1.80764	4.1e-05	4.10559	7.63e-26	3.19108	3.91e-14	0.872629	0.0699128	3.60464	1.09e-20	-0.20646	0.975955	1.30739	0.0018701	2.85634	2.03e-13	GO:0005506; GO:0016705; GO:0020037; GO:0055114	PF00067	IPR001128	0.096	0.944	0.141	0.237	0.341	0.852	0.539	0.14	0.124	0.416	1.164	0.262	15.006	0.48	0.427	0.45	0.612	0.388	0.396
HORVU5Hr1G062290	Protein TIFY 3B	Hormones	JA	1.34702	0.029969	4.10884	4.63e-40	5.44224	1.11e-69	-0.192599	1	1.73105	6.2e-07	5.01569	3e-61	4.23839	1.81e-39	3.35046	5.26e-27	5.06535	5.87e-62	-0.358552	0.716316	2.86065	1.02e-19	4.07892	2.01e-43	none	PF06200; PF09425	IPR010399; IPR018467	0.055	0.851	0.197	0.488	0.48	2.069	0.445	0.19	0.124	0.26	1.796	2.25	60.34	0.221	0.402	1.541	0.537	0.976	0.874
HORVU2Hr1G070880	Protein TIFY 9	Hormones	JA	0.101016	1	6.57732	1.96e-33	6.81971	1.44e-45	-0.548223	1	2.45081	0.00537251	6.82113	2.02e-45	2.73425	1.18e-09	5.87845	9.13e-23	5.61241	2.5e-37	-4.04874	3.82e-07	3.56132	1.39e-06	4.15569	3.96e-22	none	PF09425	IPR018467	0.11	0.093	0.042	0.145	0	0.377	0	0.266	0	0.208	1.606	0.157	9.774	0	0.377	0.039	0.087	0	0.081
HORVU3Hr1G100190	Jasmonate O-methyltransferase	Hormones	JA	3.35477	2.18e-16	3.60986	1.91e-33	7.81209	5.18e-131	1.16513	0.198368	0.950748	0.0571186	7.10615	2.2e-114	2.09705	2.33e-05	3.25914	6.77e-26	5.64943	1.63e-85	0.819304	0.43784	1.91945	1.45e-08	5.21654	1.86e-75	GO:0008168	PF03492	IPR005299; IPR029063	0.124	0.346	0.239	0.963	1.062	4.212	0.566	0.609	0.249	0.195	0.367	0.078	1.245	0.675	1.042	0.527	0.599	0.304	0.508
HORVU7Hr1G002820	alpha dioxygenase	Hormones	JA	1.2205	0.016475	3.69351	1.84e-18	7.3257	4.83e-56	-0.0816601	1	0.920805	0.335912	7.04248	1.87e-52	1.54858	0.000929138	1.79964	0.00147071	6.15032	1.26e-38	1.42568	0.00361811	0.0736773	1	5.29709	6.82e-29	GO:0004601; GO:0006979; GO:0020037; GO:0055114	PF03098	IPR010255; IPR019791	1.654	2.101	1.802	5.815	3.931	2.41	1.955	1.712	1.307	1.13	0.544	0.72	3.572	2.673	1.281	1.747	1.785	2.708	0.183
HORVU2Hr1G012280	UDP-glycosyltransferase 74 F1	Hormones	SA	6.34503	0.000124995	4.71652	9.61e-08	8.19883	1.18e-13	6.29446	0.000250239	-1.21507	0.839017	8.49486	1.04e-14	-0.0230958	1	5.5938	0.00436579	7.09234	7.56e-10	-0.297618	1	1.97469	0.680347	5.80745	1.08e-05	none	none	none	0.096	0	0	0.171	0.367	0.426	0.809	0.127	1.071	0.169	0.556	0.065	0.377	0.039	0.239	0.539	0.062	0.283	0.102
HORVU1Hr1G001220	receptor kinase 3	Kinases	CRK	2.84702	4.27e-07	4.22853	1.16e-28	7.18812	1.08e-81	0.00233966	1	1.16114	0.100778	6.78186	8.96e-75	-2.07373	0.364162	0.857228	0.696684	-5.52979	4.87e-25	-1.26904	0.566156	-2.17061	0.368142	4.14495	6.14e-37	GO:0004672; GO:0005524; GO:0006468	PF00069	IPR000719; IPR002290; IPR008271; IPR011009; IPR013320; IPR017441	0.096	0.412	0.07	0.765	0.91	1.412	0.189	0.469	0	0	0.304	0.105	0.075	0	0	0.321	0	0.115	0.163
HORVU4Hr1G059150	Cysteine-rich receptor-like protein kinase 25	Kinases	CRK	0.628964	0.251987	-0.751306	0.0400671	-3.7771	6.01e-25	0.202865	0.917394	-0.195287	0.900442	-1.44228	6.98e-06	0.556333	0.332517	-0.0249025	1	-3.18974	4.52e-23	0.0768501	1	0.458084	0.345538	-1.88318	8.41e-10	none	PF01657	IPR002902	11.784	17.5	16.075	16.51	22.248	34.875	15.169	11.96	27.501	16.611	16.365	17.23	28.453	16.736	24.412	17.096	15.803	14.613	10.491
HORVU5Hr1G075150	receptor-like protein kinase 4	Kinases	CRK	0.225032	1	-0.944746	0.33382	-2.78602	1.25e-06	-0.102357	1	-0.58805	0.742056	-2.32806	5.18e-05	-0.312788	1	0.738211	0.542311	-2.75077	1.29e-05	0.149036	1	0.472593	0.777834	-2.43795	0.00013012	GO:0004672; GO:0005524; GO:0006468	PF01657; PF07714	IPR000719; IPR001245; IPR002290; IPR002902; IPR008271; IPR011009; IPR013320; IPR017441	0.648	0.798	0.676	0.422	0.619	0.511	0.31	0.342	0.71	0.299	0.177	0.34	0.239	0.091	0.49	0.604	0.437	0.378	1.332
HORVU3Hr1G109370	receptor kinase 2	Kinases	CRK	0.356064	0.83771	0.245671	0.792541	-1.43931	1.73e-06	0.354682	0.787441	0.273044	0.807993	-1.05306	0.000766481	0.0482309	1	0.717179	0.0973741	-1.36121	1.32e-05	0.334045	0.700852	0.603371	0.222057	-1.33703	2.45e-05	GO:0004672; GO:0005524; GO:0006468	PF01657; PF07714	IPR000719; IPR001245; IPR002290; IPR002902; IPR008271; IPR011009; IPR013320	4.534	3.285	4.054	4.378	3.577	6.512	5.11	4.173	5.677	2.117	3.744	3.846	3.258	3.062	2.838	3.674	3.146	4.136	8.143
HORVU3Hr1G002810	Cysteine-rich receptor-like protein kinase 10	Kinases	CRK	-0.156714	1	0.124392	0.939283	-1.89409	2.27e-14	-0.0756741	1	0.105901	1	-1.45383	6.56e-09	0.0986325	1	0.0247735	1	-1.18558	4.42e-06	-0.298177	0.657856	-0.155185	0.848828	-1.3536	1.56e-07	none	PF01657	IPR002902	25.677	25.186	26.477	17.921	21.402	29.774	17.124	30.73	25.384	12.013	11.534	13.475	15.044	12.26	18.196	9.261	13.631	7.873	74.37
HORVU3Hr1G002820	receptor kinase 1	Kinases	CRK	0.127738	1	0.129797	0.93642	-1.61852	2.03e-10	-0.309278	0.787441	-0.0756682	1	-1.06988	4.71e-05	0.0590823	1	0.211686	0.746162	-1.11015	2.61e-05	-0.128187	0.959505	-0.173208	0.815834	-1.21812	4.07e-06	GO:0004672; GO:0005524; GO:0006468	PF00069; PF01657	IPR000719; IPR002290; IPR002902; IPR008271; IPR011009; IPR013320; IPR017441	6.974	6.064	8.15	3.56	7.875	11.284	4.139	6.544	5.353	13.429	13.457	11.971	11.484	12.105	23.131	15.054	16.639	11.18	18.867
HORVU3Hr1G006640	receptor kinase 2	Kinases	CRK	0.657574	0.120281	0.804204	0.00817634	-0.535751	0.0559234	0.30094	0.786197	0.0170221	1	-0.513571	0.0753541	0.300815	0.852835	0.739572	0.0199319	-0.974667	0.000211011	0.4618	0.340271	0.893177	0.00338221	-1.48431	6.39e-09	GO:0004672; GO:0005524; GO:0006468	PF01657; PF07714	IPR000719; IPR001245; IPR002290; IPR002902; IPR008271; IPR011009; IPR013320; IPR017441	28.516	18.165	19.368	52.839	26.521	36.262	23.65	40.559	23.455	13.585	11.332	3.742	10.818	14.803	8.891	11.547	16.103	12.188	40.987
HORVU5Hr1G085020	receptor kinase 1	Kinases	CRK	0.534136	0.608681	1.33794	0.000127594	1.69547	5.77e-08	0.102861	1	0.55023	0.473495	1.50056	2.31e-06	0.276317	0.945493	1.25974	0.000591605	0.986303	0.0035544	0.650147	0.242836	1.11249	0.00472758	0.837393	0.0190274	GO:0004672; GO:0005524; GO:0006468	PF00069	IPR000719; IPR002290; IPR008271; IPR011009	2.784	2.58	2.14	4.18	3.009	3.652	3.533	2.676	2.39	3.312	3.073	1.282	3.472	3.607	2.461	4.252	3.183	5.858	2.531
HORVU2Hr1G044910	receptor kinase 2	Kinases	CRK	0.684425	0.101213	1.0293	0.000342887	1.63766	5.82e-11	0.0357348	1	0.297478	0.742056	1.31875	2.14e-07	0.674591	0.0769332	1.11822	9.76e-05	1.00401	0.000141259	0.50278	0.266904	0.977679	0.00143793	0.78941	0.00459429	GO:0004672; GO:0005524; GO:0006468	PF01657; PF07714	IPR000719; IPR001245; IPR002290; IPR002902; IPR008271; IPR011009; IPR013320	13.493	10.532	9.529	27.204	11.857	17.224	11.569	12.416	10.731	12.091	14.633	9.419	23.547	22.743	12.532	16.673	14.942	19.4	7.167
HORVU2Hr1G044520	receptor kinase 1	Kinases	CRK	0.890887	0.0170057	1.49598	1.48e-07	1.45202	5.34e-08	-0.114529	1	0.513242	0.40695	1.21777	7.98e-06	0.827392	0.0199278	1.33662	6.07e-06	1.03952	0.000213664	0.350355	0.589034	1.09771	0.000554064	0.887034	0.00241523	GO:0004672; GO:0005524; GO:0006468	PF00069; PF01657	IPR000719; IPR002290; IPR002902; IPR008271; IPR011009; IPR013320; IPR017441	8.862	9.003	7.39	25.661	7.989	18.6	9.735	7.115	7.631	13.948	22.057	8.046	54.088	17.099	10.084	19.627	10.51	25.762	5.012
HORVU2Hr1G044650	receptor kinase 1	Kinases	CRK	0.760768	0.0418936	0.939808	0.00110503	1.74564	2e-12	0.289906	0.787441	0.28542	0.742056	1.41894	1.63e-08	0.784246	0.0199325	1.01262	0.000346816	1.05942	4.66e-05	0.36362	0.531301	0.544736	0.152619	0.830526	0.00238188	GO:0004672; GO:0005524; GO:0006468	PF01657; PF07714	IPR000719; IPR001245; IPR002290; IPR002902; IPR008271; IPR011009; IPR013320; IPR017441	14.83	15.559	15.582	24.751	21.743	31.503	16.787	21.193	17.541	16.195	19.426	12.311	23.811	26.934	27.149	17.957	22.506	20.471	22.252
HORVU2Hr1G044510	Cysteine-rich receptor-like protein kinase 15	Kinases	CRK	0.363127	0.83771	1.30907	0.00123032	1.43436	2.06e-05	0.121901	1	0.894954	0.135452	1.21331	0.000472075	0.615727	0.413003	0.906543	0.0663641	1.08874	0.00241486	0.715344	0.187515	1.29877	0.00283102	1.08874	0.00288795	none	PF01657	IPR002902	4.989	5.2	3.772	8.189	4.374	3.311	6.566	2.904	3.797	5.273	6.463	2.63	14.931	5.54	2.612	8.991	4.818	13.427	1.159
HORVU1Hr1G042370	receptor kinase 1	Kinases	CRK	0.429397	0.778662	1.16939	0.000970602	1.40344	3.2e-06	0.0465855	1	1.04601	0.0119157	0.963797	0.00243602	0.366222	0.852835	0.684758	0.139409	1.12017	0.000369592	0.759966	0.125325	1.51869	1.21e-05	0.85028	0.0113478	GO:0004672; GO:0005524; GO:0006468	PF01657; PF07714	IPR000719; IPR001245; IPR002290; IPR002902; IPR008271; IPR011009; IPR013320; IPR017441	2.288	2.434	1.957	2.453	4.21	5.38	1.753	2.321	2.975	2.546	3.478	1.792	3.132	2.257	5.098	2.993	3.907	7.643	2.968
HORVU6Hr1G088980	receptor kinase 3	Kinases	CRK	1.67707	2.61e-08	1.1028	0.000362158	1.04556	0.000189311	0.293062	0.787441	-0.0416001	1	0.519418	0.10631	1.49264	3.62e-06	1.14967	0.000343791	1.23705	1.29e-05	0.932953	0.0167745	0.49154	0.326798	1.22421	2.02e-05	GO:0004672; GO:0005524; GO:0006468	PF00069; PF01657	IPR000719; IPR002290; IPR002902; IPR008271; IPR011009; IPR013320; IPR017441	6.161	7.926	7.601	20.466	15.764	26.634	5.933	11.059	8.988	2.442	2.289	1.661	5.547	6.305	7.811	3.365	6.191	4.619	8.051
HORVU5Hr1G084860	Cysteine-rich receptor-like protein kinase 10	Kinases	CRK	0.184237	1	1.45607	3.63e-06	1.9321	1.29e-11	0.12465	1	1.11721	0.00266731	1.47798	3.61e-07	0.438887	0.62418	0.722975	0.0760512	1.26039	2.39e-05	0.738921	0.0756011	1.01345	0.00523411	1.03631	0.000867936	none	PF01657	IPR002902	19.902	15.239	16.398	32.096	13.21	15.082	21.587	19.265	16.844	18.221	14.215	8.988	24.679	18.034	13.323	19.755	18.025	27.578	2.663
HORVU2Hr1G044600	Cysteine-rich receptor-like protein kinase 10	Kinases	CRK	1.58316	0.187532	3.93568	4.09e-09	4.17535	2.64e-21	-0.590114	0.937264	1.84035	0.196399	3.39211	8.32e-15	1.1805	0.160125	2.7217	4.75e-08	1.54695	0.000217652	-0.120642	1	1.28827	0.0564422	1.0103	0.0280317	none	PF01657	IPR002902	0	0	0.282	0.422	0.278	0.596	0.175	0	0.224	0.143	0.86	0.249	1.082	0.506	0.917	0.501	0.237	0.43	0.041
HORVU5Hr1G123540	receptor kinase 1	Kinases	CRK	1.17407	0.000473969	2.03119	7.52e-14	2.43835	2.81e-21	1.22875	0.00026873	1.13056	0.000485043	2.05489	1.4e-15	1.02901	0.00199419	2.55859	4.64e-20	1.66204	1.33e-10	1.37507	6.21e-06	2.15327	4.05e-14	1.6814	1.11e-10	GO:0004672; GO:0005524; GO:0006468	PF01657; PF07714	IPR000719; IPR001245; IPR002290; IPR002902; IPR008271; IPR011009; IPR013320; IPR017441	4.176	2.606	2.393	7.068	4.184	8.253	5.461	8.307	6.274	2.649	4.692	2.617	12.201	4.982	7.66	6.268	8.026	12.849	5.418
HORVU1Hr1G088580	Cysteine-rich receptor-like protein kinase 25	Kinases	CRK	0.885324	0.235144	1.37481	0.00151241	3.29319	2.07e-18	-0.228347	0.981352	0.242512	0.938974	2.87922	1.8e-14	1.46459	0.000983427	1.74621	3.11e-05	1.72574	3.24e-06	0.184208	0.962566	1.25829	0.00849475	1.34372	0.000519701	none	PF01657	IPR002902	1.309	2.686	1.239	4.457	2.794	4.2	1.78	1.509	1.905	2.273	4.325	0.955	11.987	4.048	3.378	1.901	2.172	2.824	1.149
HORVU2Hr1G044680	receptor kinase 1	Kinases	CRK	0.903458	0.0110559	1.36312	5.27e-07	2.63398	3.77e-25	0.351805	0.715556	0.403266	0.581267	2.3471	2.13e-20	0.884496	0.00804871	0.912503	0.00265826	1.73013	9.25e-12	0.472015	0.35141	0.644557	0.0771506	1.63223	1.93e-10	GO:0004672; GO:0005524; GO:0006468	PF01657; PF07714	IPR000719; IPR001245; IPR002290; IPR002902; IPR008271; IPR011009; IPR013320; IPR017441	0.221	4.402	5.715	8.057	7.597	13	3.937	7.775	6.461	3.546	8.157	4.383	15.359	13.713	13.185	9.582	10.211	9.574	7.614
HORVU5Hr1G102900	Cysteine-rich receptor-like protein kinase 25	Kinases	CRK	1.21394	2.94e-05	1.59006	1.21e-09	3.04771	2.51e-32	0.0329116	1	0.915845	0.00508699	3.2283	1.53e-35	1.20928	1.44e-05	1.15159	2.45e-05	2.10844	4.33e-17	0.452462	0.343677	1.31329	1.39e-06	2.21499	1.56e-18	none	PF01657	IPR002902	12.253	17.886	16.807	28.114	31.363	51.892	14.602	16.729	19.433	23.325	31.58	22.201	59.384	54.101	56.647	33.486	35.052	32.386	10.572
HORVU2Hr1G044870	receptor kinase 2	Kinases	CRK	1.23232	0.0105996	2.7573	2.37e-13	2.67977	1.23e-14	-0.0293216	1	0.784564	0.316099	2.40299	5.44e-12	0.7254	0.298249	1.72297	6.85e-05	2.2963	4.5e-11	0.875866	0.0964421	2.19414	1.51e-07	1.62186	6.58e-06	GO:0004672; GO:0005524; GO:0006468	PF01657; PF07714	IPR000719; IPR001245; IPR002290; IPR002902; IPR008271; IPR011009; IPR013320	0.855	1.476	0.718	2.954	1.403	2.763	1.079	0.989	1.208	1.52	2.833	0.68	5.145	1.284	2.122	3.764	1.91	3.338	0.63
HORVU1Hr1G074310	receptor kinase 1	Kinases	CRK	0.942405	0.05698	2.641	1.62e-16	3.81691	1.04e-35	-0.656125	0.425845	0.520259	0.575007	3.2509	4.06e-27	0.893073	0.0323237	2.58019	1.32e-14	2.35651	9.3e-16	-0.59283	0.297878	1.64918	6.85e-06	1.76714	2.79e-09	GO:0004672; GO:0005524; GO:0006468	PF01657; PF07714	IPR000719; IPR001245; IPR002290; IPR002902; IPR008271; IPR011009; IPR013320	0.772	1.769	0.662	3.679	1.605	2.763	1.065	0.85	0.585	2.455	6.842	0.981	11.811	2.154	2.298	2.479	1.411	2.541	1.179
HORVU3Hr1G006620	Cysteine-rich receptor-like protein kinase 25	Kinases	CRK	0.893281	0.139109	2.64684	8.56e-22	4.19716	3.01e-54	-0.401927	0.787441	1.36747	1.67e-05	3.92233	1.82e-48	-0.720173	0.609524	1.65414	1.65e-06	2.55764	4.17e-23	-0.963435	0.218428	2.05473	7.03e-10	2.11144	3.34e-16	none	PF01657	IPR002902	0.496	0.665	0.83	0.62	0.86	1.509	0.081	0.977	0.398	0.649	0.43	0.196	0.126	0.259	0.527	0.18	0.449	0.094	1.454
HORVU3Hr1G006800	receptor kinase 2	Kinases	CRK	1.0794	0.83771	3.03043	4.3e-11	4.22899	1.65e-26	-0.236702	1	1.70954	0.00500075	3.97321	8.2e-24	-0.153904	1	1.15985	0.231419	2.57755	1.32e-10	-1.28761	0.314339	1.52425	0.0625777	1.60151	0.000192483	GO:0004672; GO:0005524; GO:0006468	PF01657; PF07714	IPR000719; IPR001245; IPR002290; IPR002902; IPR008271; IPR011009; IPR013320	0.028	0	0.084	0.066	0.088	0.049	0.027	0.101	0	0.169	0.063	0	0.101	0.13	0.063	0.051	0.087	0	0.163
HORVU4Hr1G009230	receptor kinase 2	Kinases	CRK	2.00264	0.0026155	1.64158	0.000103001	4.12402	3.35e-29	-0.0608764	1	0.363021	0.816921	3.61161	3.55e-23	0.815879	0.291098	2.22174	8.71e-09	2.72358	2.17e-15	-1.31024	0.0331674	1.20683	0.00983509	2.59802	5.12e-14	GO:0004672; GO:0005524; GO:0006468	PF00069; PF01657	IPR000719; IPR002290; IPR002902; IPR008271; IPR011009; IPR013320; IPR017441	0.069	0.239	0.155	0.778	0.43	0.876	0.054	0.216	0.212	0.481	1.619	0.039	1.472	0.908	1.67	0.218	0.499	0.199	0.549
HORVU3Hr1G002900	receptor kinase 2	Kinases	CRK	2.75558	5.94e-17	4.70632	2.39e-58	4.97988	1.32e-71	1.05069	0.0480507	2.11114	1.95e-12	4.6696	9.9e-65	1.43434	3.99e-07	3.30693	6.11e-34	2.87928	2.03e-29	0.7648	0.0345348	2.38921	1.99e-18	2.55737	9.69e-24	GO:0004672; GO:0005524; GO:0006468	PF00069; PF01657	IPR000719; IPR002290; IPR002902; IPR008271; IPR011009; IPR013320; IPR017441	0.551	0.439	0.282	1.609	0.923	4.455	0.688	0.888	0.647	3.636	4.325	1.413	15.396	6.396	5.776	4.56	5.068	6.761	0.712
HORVU2Hr1G044270	receptor kinase 1	Kinases	CRK	0.964032	0.152558	1.75404	1.05e-07	3.38066	5.24e-28	0.0822126	1	0.447877	0.639897	3.11363	3.33e-24	1.02179	0.114333	1.35137	0.000267432	2.92095	8.41e-22	0.790782	0.294458	1.05546	0.0116691	2.69652	8.48e-19	GO:0004672; GO:0005524; GO:0006468	PF01657; PF07714	IPR000719; IPR001245; IPR002290; IPR002902; IPR008271; IPR011009; IPR013320; IPR017441	0.083	0.705	0.493	0.804	0.645	1.619	0.674	0.38	0.336	0.312	0.569	0.222	0.843	0.908	1.595	0.655	0.974	0.514	1.647
HORVU5Hr1G111240	receptor kinase 1	Kinases	CRK	0.114221	1	1.79452	0.0248625	6.18594	7.27e-24	-0.602014	0.925228	0.593625	0.826837	5.38679	1.24e-18	0.874563	0.864078	1.80057	0.120605	3.34364	4.66e-10	-2.5933	0.263272	1.30731	0.394921	2.21142	9.68e-05	GO:0004672; GO:0005524; GO:0006468	PF00069; PF01657	IPR000719; IPR002290; IPR002902; IPR008271; IPR011009; IPR013320; IPR017441	0.165	0.066	0.296	0.079	0.354	0.39	0.081	0	0.187	0.195	0	0.419	0.075	0.052	0.176	0	0	0	0.295
HORVU5Hr1G124810	receptor kinase 1	Kinases	CRK	3.08649	2.17e-17	2.94106	2.1e-22	5.98567	7.96e-83	0.928743	0.237512	0.954553	0.0389257	5.47268	3.78e-72	2.26014	1.07e-09	3.09557	5.22e-22	3.48982	9.52e-37	1.05554	0.0472898	2.51788	3.11e-14	2.9558	1.9e-27	GO:0004672; GO:0005524; GO:0006468	PF01657; PF07714	IPR000719; IPR001245; IPR002290; IPR002902; IPR008271; IPR011009; IPR013320; IPR017441	0.331	0.253	0.999	0.831	1.024	3.676	0.378	1.344	0.249	0.273	0.519	0.222	2.78	1.284	1.319	0.424	1.198	0.672	1.037
HORVU3Hr1G006730	Cysteine-rich receptor-like protein kinase 10	Kinases	CRK	-0.383666	1	3.1601	5.05e-06	4.10008	1.7e-16	-3.37931	0.482371	1.41079	0.394879	3.75013	4.22e-14	0.721465	1	0.127709	1	3.78047	6.29e-13	-3.67565	0.262288	0.00132278	1	3.11561	6.17e-09	none	PF01657	IPR002902	0.152	0	0.183	0.119	0.114	0.024	0	0.114	0	0	0.354	0	0.113	0.35	0.239	0	0	0.084	0.305
HORVU2Hr1G044890	receptor kinase 3	Kinases	CRK	3.15209	0.00174417	2.45647	5.91e-05	4.67917	2.26e-28	0.507505	1	0.534505	0.861942	4.31774	1.04e-24	2.08356	0.175938	2.22649	0.00058949	3.84911	3.5e-21	1.91848	0.212875	1.34534	0.141704	3.76594	2.95e-20	GO:0004672; GO:0005524; GO:0006468	PF01657; PF07714	IPR000719; IPR001245; IPR002290; IPR002902; IPR008271; IPR011009; IPR013320; IPR017441	0	0.053	0.028	0.237	0.101	0.341	0.094	0.025	0.037	0	0.101	0.078	0.176	0.221	0.038	0.09	0.2	0.136	0.061
HORVU7Hr1G003630	receptor kinase 2	Kinases	CRK	2.59295	2.94e-05	1.83968	2.22e-05	3.19166	2.69e-17	1.23374	0.34462	0.463261	0.742056	2.52202	1.78e-11	0.0724609	1	3.24142	5.45e-10	4.29738	8.51e-26	-0.945187	0.418563	1.93666	0.00255602	3.42723	3.03e-17	GO:0004672; GO:0005524; GO:0006468	PF07714	IPR000719; IPR001245; IPR002290; IPR008271; IPR011009; IPR013320	0.069	0.199	0.07	0.145	0.544	1.339	0.216	0.545	0.149	0.065	0.974	0.092	0.352	0.311	0.389	0.103	0.474	0.084	0.579
HORVU3Hr1G109430	receptor kinase 2	Kinases	CRK	2.56687	0.000323577	4.77451	7.43e-31	6.32667	2e-57	-0.79199	0.874026	0.620573	0.736969	6.25397	2.73e-56	2.67335	0.000873221	3.80388	1.55e-14	4.81777	2.88e-39	0.930674	0.670774	2.84402	2.41e-07	4.22971	2.08e-31	GO:0004672; GO:0005524; GO:0006468	PF07714	IPR000719; IPR001245; IPR002290; IPR008271; IPR011009; IPR013320	0.124	0.093	0.07	0.277	0.215	0.974	0.054	0.19	0.062	0	0.063	0.092	0.126	0.688	0.603	0.167	0.25	0.052	0.356
HORVU3Hr1G109350	receptor kinase 1	Kinases	CRK	0.123426	1	0.790968	0.430342	6.45607	5.7e-58	3.13685	0.00755515	-1.77197	0.15759	5.79196	5.05e-45	2.44116	3.94e-10	3.08947	3.06e-26	5.27299	6.02e-79	1.56489	0.00106248	2.48267	8.08e-17	4.80329	2.75e-68	GO:0004672; GO:0005524; GO:0006468	PF07714	IPR000719; IPR001245; IPR002290; IPR008271; IPR011009; IPR013320	0.055	0	0	0	0	0	0.256	0.292	0	0.039	0.885	0.209	1.635	1.297	2.235	0.039	2.409	0.336	0.051
HORVU2Hr1G125230	Receptor-like protein kinase	Kinases	L-Lectin	2.01032	6.09e-05	1.88786	1.29e-07	-2.09844	5.5e-10	-0.241904	1	1.29636	0.00263374	-0.962948	0.00739102	0.559558	0.802214	1.86453	1.63e-07	-2.7435	2.23e-16	-0.448592	0.729434	1.65632	7.84e-06	-2.71884	5.77e-16	GO:0004672; GO:0005524; GO:0006468; GO:0030246	PF00069; PF00139	IPR000719; IPR001220; IPR002290; IPR008271; IPR011009; IPR013320; IPR017441	0.276	0.12	0.746	0.211	0.872	3.104	0.121	0.862	0.137	0.364	0.544	0.196	0.277	0.869	1.356	0.257	0.574	0.304	1.769
HORVU5Hr1G110920	receptor lectin kinase	Kinases	L-Lectin	0.0171185	1	-0.0823037	1	-2.25074	4.36e-11	0.344317	0.79339	0.584628	0.489683	-2.08295	1.34e-09	-0.14792	1	-0.177885	0.926023	-2.18865	3.64e-10	0.178506	0.951994	0.591714	0.341327	-2.03494	7.91e-09	GO:0004672; GO:0005524; GO:0006468; GO:0030246	PF00139; PF07714	IPR000719; IPR001220; IPR001245; IPR002290; IPR008271; IPR011009; IPR013320; IPR017441	3.06	1.689	2.548	2.163	2.794	2.605	2.831	3.665	3.038	2.584	2.112	2.551	0.893	2.154	2.964	3.096	2.334	2.173	2.399
HORVU6Hr1G053090	receptor lectin kinase	Kinases	L-Lectin	-0.0498305	1	0.755201	0.679988	-2.74405	6.68e-05	0.385816	0.915945	0.567141	0.858185	-1.33491	0.0516344	-0.239942	1	0.718264	0.533798	-2.16302	0.000364933	-0.131997	1	0.65517	0.597251	-1.50284	0.0176354	GO:0004672; GO:0005524; GO:0006468; GO:0030246	PF00069; PF00139	IPR000719; IPR001220; IPR002290; IPR008271; IPR011009; IPR013320; IPR017441	0.744	0.625	0.465	0.831	0.455	0.353	0.93	0.862	0.598	1.688	3.276	2.486	3.434	1.466	1.369	2.415	1.81	2.666	0.152
HORVU5Hr1G114100	receptor kinase 2	Kinases	L-Lectin	-0.217954	1	-0.520015	0.726772	-2.21276	0.000531171	0.145069	1	-0.444062	0.858151	-1.6402	0.0126464	-0.472167	1	-0.494879	0.724366	-1.60511	0.03064	-0.696738	0.695463	-0.349324	0.854143	-2.54101	0.00106251	GO:0004672; GO:0005524; GO:0006468; GO:0030246	PF00069; PF00139	IPR000719; IPR001220; IPR002290; IPR008271; IPR011009; IPR013320; IPR017441; IPR019825	0.248	0.346	0.563	0.145	0.405	0.377	0.688	0.304	0.249	0.338	0.316	0.327	0.126	0.376	0.289	0.347	0.337	0.126	0.549
HORVU7Hr1G000530	receptor kinase 2	Kinases	L-Lectin	1.25641	0.0016869	1.833	4.03e-12	1.68163	2.06e-11	-0.206469	0.98131	0.733469	0.0634467	1.50104	3.12e-09	1.33872	0.00143192	2.26044	1.07e-17	1.00058	0.00015712	0.15407	0.993176	1.17891	4.85e-05	0.642088	0.0280328	GO:0004672; GO:0005524; GO:0006468; GO:0030246	PF00069; PF00139	IPR000719; IPR001220; IPR002290; IPR008271; IPR011009; IPR013320; IPR017441	0.165	0.691	0.577	0.211	0.758	2.155	0.108	0.609	0.398	0	0	0.549	0.226	0.649	1.193	0.244	0.474	0.168	4.463
HORVU2Hr1G037200	receptor kinase 2	Kinases	L-Lectin	0.374005	0.83771	0.584147	0.297989	1.59541	4.97e-07	-0.417375	0.703588	-0.590641	0.432495	1.33604	4.04e-05	0.0604961	1	0.567088	0.280211	1.1177	0.000840334	0.130502	0.986762	0.286258	0.700936	1.34175	5.01e-05	GO:0004672; GO:0005524; GO:0006468; GO:0030246	PF00069; PF00139	IPR000719; IPR001220; IPR002290; IPR008271; IPR011009; IPR013320; IPR017441; IPR019825	6.671	6.184	5.841	11.446	6.776	6.902	5.07	5.872	3.971	6.429	7.879	4.88	6.013	8.796	5.387	8.067	6.728	7.076	3.253
HORVU2Hr1G006100	receptor kinase 2	Kinases	L-Lectin	1.91673	5.06e-05	1.62616	7.47e-06	2.27192	1.14e-12	0.420308	0.834973	0.375549	0.742056	1.88855	4.42e-09	0.647939	0.62418	1.9618	7.18e-08	1.69779	1.82e-07	0.393153	0.734925	1.14685	0.00810032	1.91646	4.31e-09	GO:0004672; GO:0005524; GO:0006468; GO:0030246	PF00069; PF00139	IPR000719; IPR001220; IPR002290; IPR008271; IPR011009; IPR013320; IPR017441	0.179	0.053	0.225	0.422	0.771	1.327	0.216	0.342	0.274	0.143	0.734	0.406	0.277	0.376	0.904	0.514	0.437	0.441	0.732
HORVU7Hr1G033520	receptor-like protein kinase 1	Kinases	L-Lectin	0.492162	0.473012	1.01287	0.000468694	2.89743	3.8e-29	-0.323465	0.776055	0.135393	0.974809	2.48759	3.4e-22	0.20206	1	1.0282	0.000403882	1.75687	7e-12	-0.0394156	1	0.266633	0.651555	1.28839	1.03e-06	GO:0004672; GO:0005524; GO:0006468; GO:0030246	PF00069; PF00139	IPR000719; IPR001220; IPR002290; IPR008271; IPR011009; IPR013320; IPR017441; IPR019825	5.1	2.168	4.659	5.077	4.298	7.45	2.67	4.718	1.955	3.662	4.06	2.656	1.912	5.462	3.504	3.121	3.408	2.95	5.388
HORVU2Hr1G037210	receptor kinase 2	Kinases	L-Lectin	1.96799	0.00123482	1.45369	0.00571002	2.29808	1.72e-08	0.268708	1	0.670157	0.60276	2.05617	6.28e-07	1.59167	0.00789175	1.71137	0.000732027	1.7622	2.41e-05	1.38226	0.0336009	1.14265	0.068129	1.97467	2.29e-06	GO:0004672; GO:0005524; GO:0006468; GO:0030246	PF00069; PF00139	IPR000719; IPR001220; IPR002290; IPR008271; IPR011009; IPR013320; IPR017441	0.234	0.266	0.113	0.686	0.278	1.193	0.27	0.216	0.224	0.377	0.329	0.157	0.843	0.869	0.967	0.835	1.074	0.388	0.254
HORVU7Hr1G008140	receptor-like protein kinase 4	Kinases	L-Lectin	1.8501	3.81e-10	3.53409	1.53e-35	3.73263	2.44e-45	0.470129	0.567743	1.75547	1.68e-08	3.25267	7.87e-36	2.04655	1.9e-13	2.60071	2.27e-21	1.77978	1.71e-12	0.880036	0.0134791	1.90687	1.51e-11	1.31299	3.9e-07	GO:0004672; GO:0005524; GO:0006468; GO:0030246	PF00069; PF00139	IPR000719; IPR001220; IPR002290; IPR008271; IPR011009; IPR013320; IPR017441; IPR019825	0.799	0.758	1.154	3.692	2.528	4.979	0.984	1.294	1.506	2.546	3.136	0.641	13.535	5.345	6.002	3.686	4.356	4.136	0.752
HORVU2Hr1G104610	receptor kinase 2	Kinases	L-Lectin	3.01188	0.699754	-0.0625646	1	5.84258	6.52e-08	NA	NA	-1.77601	0.742056	5.08531	6.5e-06	2.15079	0.864078	NA	NA	2.42401	0.0428862	2.07178	0.715508	NA	NA	3.27665	0.00282822	GO:0004672; GO:0005524; GO:0006468; GO:0030246	PF00139; PF07714	IPR000719; IPR001220; IPR001245; IPR002290; IPR008271; IPR011009; IPR013320; IPR017441; IPR019825	0	0	0	0.026	0	0	0	0	0	0	0	0	0.025	0	0	0	0.025	0	0
HORVU3Hr1G018690	receptor kinase 2	Kinases	L-Lectin	0.094942	1	1.4575	8.97e-06	3.04775	4.09e-24	0.175201	0.986195	-0.535259	0.498609	2.90695	4.17e-22	-0.106227	1	0.192616	0.871854	2.50249	9.63e-17	-0.55863	0.379178	-0.344113	0.634063	1.82116	2.55e-09	GO:0004672; GO:0005524; GO:0006468; GO:0030246	PF00069; PF00139	IPR000719; IPR001220; IPR002290; IPR008271; IPR011009; IPR013320; IPR017441	1.695	0.918	2.238	1.609	2.288	1.412	2.494	1.649	1.768	2.234	1.543	1.805	2.063	1.855	1.243	1.49	1.074	1.081	1.83
HORVU1Hr1G009250	receptor kinase 2	Kinases	L-Lectin	1.31387	0.0347141	3.24648	5.22e-18	3.92994	4.09e-29	-0.399731	0.891021	0.759471	0.379413	3.72467	1.78e-26	1.78813	0.000495393	2.70186	2.12e-11	2.5497	3.43e-14	0.872208	0.304844	1.6375	0.000398132	2.13539	3.19e-10	GO:0004672; GO:0005524; GO:0006468; GO:0030246	PF00069; PF00139	IPR000719; IPR001220; IPR002290; IPR008271; IPR011009; IPR013320; IPR017441	0	0.253	0.099	0.066	0.114	1.497	0	0.368	0.137	0.104	0.569	0.105	1.132	0.441	0.917	0.565	0.25	0.325	0.03
HORVU2Hr1G104690	receptor kinase 2	Kinases	L-Lectin	0.731306	0.618447	2.24719	3.09e-05	2.57701	8.95e-09	-1.20026	0.134647	0.513637	0.781789	2.11177	3.61e-06	-0.285853	1	2.49505	0.000121465	2.6925	8.65e-09	-0.463638	0.715508	1.8289	0.019086	2.68181	1.4e-08	GO:0004672; GO:0005524; GO:0006468; GO:0030246	PF00069; PF00139	IPR000719; IPR001220; IPR002290; IPR008271; IPR011009; IPR013320; IPR017441	0.524	1.104	0.535	2.848	0.645	0.657	0.566	0.165	0.386	0.545	1.328	0.379	0.642	0.843	0.389	0.629	0.2	0.861	0.183
HORVU6Hr1G069980	receptor kinase 2	Kinases	L-Lectin	1.622	0.00663172	1.37228	1.21e-05	4.14138	8.7e-46	0.733091	0.650784	0.335131	0.742056	3.66623	2.6e-37	1.29475	0.00832367	1.19815	0.000336455	2.8692	8.65e-25	0.585981	0.520575	0.490853	0.355322	2.3321	5.04e-17	GO:0004672; GO:0005524; GO:0006468; GO:0030246	PF00139; PF07714	IPR000719; IPR001220; IPR001245; IPR002290; IPR008271; IPR011009; IPR013320; IPR017441	0.083	0.08	0.127	0.646	0.341	0.621	0.108	0.482	0.311	0.351	0.607	0.34	1.623	0.48	0.49	0.398	0.462	0.651	1.525
HORVU7Hr1G019390	receptor kinase 2	Kinases	L-Lectin	1.79732	1.92e-07	2.31512	2.11e-13	3.95867	1.12e-37	-0.256264	0.905988	0.322275	0.762044	3.26969	3.4e-27	1.1739	0.00164492	2.21734	2.61e-11	3.07136	1.11e-24	1.10449	0.00440673	1.69109	1.76e-06	2.63223	1.12e-18	GO:0004672; GO:0005524; GO:0006468; GO:0030246	PF00069; PF00139	IPR000719; IPR001220; IPR002290; IPR008271; IPR011009; IPR013320; IPR017441	0.744	0.904	1.295	2.558	1.77	5.648	0.661	0.774	0.934	1.416	1.884	0.706	3.333	2.634	3.077	4.033	2.147	2.75	1.057
HORVU7Hr1G019400	receptor kinase 1	Kinases	L-Lectin	1.53238	9.05e-05	2.35954	5.29e-12	4.21583	4.45e-36	0.0890737	1	0.296321	0.836822	3.53793	8.84e-27	1.3594	0.000467426	1.62803	1.15e-05	3.46694	2.7e-26	1.09964	0.0104459	1.20263	0.00406314	3.12669	7.66e-22	GO:0004672; GO:0005524; GO:0006468; GO:0030246	PF00069; PF00139	IPR000719; IPR001220; IPR002290; IPR008271; IPR011009; IPR013320; IPR017441; IPR019825	1.213	1.543	0.943	3.969	1.694	4.601	1.456	1.484	0.784	1.766	2.087	0.746	4.78	3.698	2.7	3.455	3.121	3.359	1.108
HORVU6Hr1G010200	receptor-like protein kinase 4	Kinases	L-Lectin	2.58347	1.75e-05	1.58574	3.68e-05	2.9553	2.35e-18	1.93061	0.0118143	0.630925	0.468997	2.39752	1.32e-12	3.47809	5.35e-14	2.76074	1.89e-13	3.8439	8.76e-29	0.414155	0.846704	1.95189	1.15e-06	3.73923	2.72e-27	GO:0004672; GO:0005524; GO:0006468; GO:0030246	PF00069; PF00139	IPR000719; IPR001220; IPR002290; IPR008271; IPR011009; IPR013320; IPR017441	0.234	0.16	0.056	0.224	0.986	1.339	0.418	0.545	0.61	0.234	0.367	0.196	3.61	1.012	3.617	0.18	0.387	0.483	0.722
HORVU7Hr1G051420	receptor kinase 2	Kinases	L-Lectin	1.31185	0.600692	3.23371	2.63e-10	7.07501	1.56e-54	0.851072	0.787441	-0.0271893	1	6.2231	3.86e-44	1.17036	0.320739	3.76508	6.57e-10	4.38723	4.95e-30	1.11691	0.282525	2.37726	0.00250952	3.6011	2.22e-21	GO:0004672; GO:0005524; GO:0006468; GO:0030246	PF00069; PF00139	IPR000719; IPR001220; IPR002290; IPR008271; IPR011009; IPR013320	0.524	0.572	0	0.673	0.076	1.424	0.04	0.279	0	0.286	0.556	0	0.843	0.506	1.005	2.325	0.312	0.745	1.118
HORVU7Hr1G051430	receptor kinase 2	Kinases	L-Lectin	-0.315559	0.877951	1.68942	2.99e-05	4.54153	9.54e-32	-0.225193	0.947028	0.0106079	1	3.64054	2.19e-21	-0.259625	0.990098	0.419217	0.62183	5.07408	1.82e-34	-0.0216835	1	-0.345572	0.719583	3.76052	1.82e-19	GO:0004672; GO:0005524; GO:0006468; GO:0030246	PF00139; PF07714	IPR000719; IPR001220; IPR001245; IPR002290; IPR008271; IPR011009; IPR013320; IPR017441	3.501	4.774	2.928	4.8	3.034	1.887	4.153	1.826	4.058	6.494	6.273	5.364	8.327	3.84	3.24	6.885	4.269	6.372	0.346
HORVU6Hr1G084370	receptor kinase 2	Kinases	L-Lectin	0.783384	0.971222	3.23997	4.81e-07	8.84213	3.08e-54	0.133474	1	0.697871	0.825106	8.35459	5.92e-49	0.351058	1	1.50247	0.215603	6.0066	4.31e-36	1.18058	0.715508	-0.203232	1	5.73722	3.45e-33	GO:0004672; GO:0005524; GO:0006468; GO:0030246	PF00069; PF00139	IPR000719; IPR001220; IPR002290; IPR008271; IPR011009; IPR013320; IPR017441	0.014	0	0	0	0	0.097	0.04	0	0	0.026	0.025	0	0.05	0	0.025	0.064	0.025	0.031	0.02
HORVU7Hr1G095500	Receptor-like protein kinase FERONIA	Kinases	LRR	-0.414664	1	-0.415506	0.882112	-1.11237	0.142567	0.0548367	1	-0.618693	0.79833	-0.918236	0.256557	-4.35728	0.140833	6.10983	0.000719113	-6.25166	2e-06	-4.35728	0.103729	NA	NA	-2.19171	0.0220458	none	PF11721	IPR021720	0.469	0.226	0.465	0.224	0.341	0.596	0.661	0.342	0.398	0.078	0.164	0	0	0.065	0.163	0.154	0	0.168	0.386
HORVU1Hr1G045020	Leucine-rich repeat receptor-like protein kinase family protein	Kinases	LRR	-1.39336	0.83771	-0.879006	0.777192	-1.41894	0.372938	-0.691467	0.96482	-0.940706	0.820466	-3.63939	0.0394273	-0.0572088	1	-0.435932	1	-4.75023	0.0042874	-1.62644	0.65416	0.959409	0.864405	-4.75023	0.00773564	GO:0004672; GO:0005515; GO:0005524; GO:0006468	PF00069; PF08263; PF13855	IPR000719; IPR001611; IPR002290; IPR003591; IPR008271; IPR011009; IPR013210; IPR013320; IPR017441; IPR032675	0.028	0.053	0.028	0	0.038	0.012	0.04	0.013	0.05	0.013	0	0.092	0	0.039	0.075	0	0	0.031	0.112
HORVU5Hr1G083110	Leucine-rich repeat receptor-like protein kinase family protein	Kinases	LRR	1.14371	0.458053	1.61742	0.0122363	2.89299	2.75e-09	0.522656	0.881653	0.898538	0.500239	2.45985	5.42e-07	-1.91763	0.74066	-1.33974	0.732007	-4.23942	8.61e-07	-4.06013	0.1555	-3.23931	0.325877	1.57535	0.00625169	GO:0005515	PF00560; PF13855	IPR001611; IPR003591; IPR032675	0.124	0.066	0.113	0.303	0.177	0.426	0.121	0.342	0.174	0	0.089	0	0	0	0	0	0	0	0.305
HORVU7Hr1G092330	receptor kinase 1	Kinases	LRR	0.623427	0.871051	-0.400356	0.892038	-2.57113	0.00272684	0.742046	0.787441	0.027385	1	-2.45086	0.00549178	-0.659206	0.888239	-1.29234	0.278585	-3.32772	0.000176854	-0.435242	0.892517	-0.545072	0.766563	-3.52218	0.000185122	GO:0004672; GO:0005515; GO:0005524; GO:0006468	PF00069; PF00560; PF13855	IPR000719; IPR001611; IPR011009; IPR013320; IPR032675	0.524	1.024	1.267	0.949	0.733	0.876	1.281	0.571	0.822	0.675	0.885	0.955	0.239	0.48	0.565	0.591	0.587	0.273	0.498
HORVU7Hr1G086120	Leucine-rich repeat receptor-like protein kinase family protein	Kinases	LRR	1.23284	0.0105996	0.0224974	1	-1.68647	1.77e-07	-0.241699	0.970271	0.390313	0.715892	0.552564	0.13946	1.08598	0.138497	1.54387	4.76e-06	-3.15678	9.9e-21	-0.552978	0.703158	1.99981	1.64e-09	-1.80969	3.71e-08	GO:0004672; GO:0005515; GO:0005524; GO:0006468	PF00069; PF08263; PF13855	IPR000719; IPR001611; IPR002290; IPR003591; IPR008271; IPR011009; IPR013210; IPR013320; IPR017441; IPR032675	0.413	0.199	0.633	0.316	0.771	1.789	0.162	0.571	0.461	0.169	0.316	0.222	0.013	0.389	0.703	0.128	0.062	0.115	2.856
HORVU2Hr1G104030	Receptor-like protein kinase 2	Kinases	LRR	0.742988	0.173314	0.834905	0.117957	-2.62524	2.33e-11	-1.27018	0.00104381	1.18064	0.0159339	-2.86078	2.22e-12	-0.514843	0.514437	0.219144	0.878483	-2.53215	5.81e-11	-1.88139	5.69e-09	1.47443	0.000268868	-3.05145	1.77e-13	GO:0004672; GO:0005515; GO:0005524; GO:0006468	PF00069; PF13855	IPR000719; IPR001611; IPR002290; IPR003591; IPR008271; IPR011009; IPR013320; IPR032675	3.28	10.053	2.491	15.745	2.073	5.672	2.171	1.167	3.598	24.117	33.692	10.139	37.711	3.944	2.65	6.577	1.336	10.529	0.62
HORVU3Hr1G081600	Leucine-rich repeat receptor-like protein kinase family protein	Kinases	LRR	-0.156958	1	-0.460599	0.301291	-3.36246	3.1e-38	0.182806	0.916859	-0.580224	0.19886	-2.90491	8.86e-30	-0.134584	1	-0.757057	0.0142457	-2.20204	5.32e-18	0.179851	0.860591	-1.01817	0.000412435	-2.31871	1.46e-19	GO:0005515	PF08263; PF13855	IPR001611; IPR003591; IPR013210; IPR032675	56.15	34.694	43.466	41.168	43.132	38.551	42.176	63.02	50.893	39.715	26.243	36.317	18.604	39.959	32.511	42.645	40.182	32.26	53.257
HORVU6Hr1G033610	receptor kinase 1	Kinases	LRR	-0.273962	1	-0.964509	0.147378	-2.46303	1.26e-06	-0.253875	0.975846	-0.550149	0.712846	-2.03364	6.59e-05	0.0578631	1	-0.871076	0.188162	-2.08138	0.00010635	0.128151	1	-0.879637	0.204073	-1.41604	0.0109708	GO:0004672; GO:0005515; GO:0005524; GO:0006468	PF00069; PF13855	IPR000719; IPR001611; IPR003591; IPR011009; IPR013320; IPR017441; IPR032675	0.014	0.16	0.07	0.053	0.038	0.024	0.054	0.038	0.1	0	0.089	0.078	0.05	0.117	0.013	0.051	0.025	0.084	0.03
HORVU1Hr1G000660	Leucine-rich receptor-like protein kinase family protein	Kinases	LRR	1.09045	0.369266	0.115525	1	-0.545273	0.685671	-2.9056	0.00473128	1.47885	0.117549	0.243007	0.904752	-2.30308	0.00581957	1.34377	0.208117	-1.97568	3.97e-05	-5.24134	2.73e-07	-0.0454052	1	1.89363	5.43e-05	GO:0004672; GO:0005515; GO:0005524; GO:0006468	PF00069; PF00560; PF08263; PF13855	IPR000719; IPR001611; IPR003591; IPR008266; IPR011009; IPR013210; IPR013320; IPR017441; IPR032675	0.234	0.572	0.169	0.211	0.607	1.059	0.027	0.038	0.037	0	1.138	0.052	0.05	0.026	0.088	0	0.037	0	0.315
HORVU3Hr1G007120	receptor-like kinase 1	Kinases	LRR	-0.188219	1	0.0106812	1	-3.16184	0.00182081	0.406516	0.997467	0.551722	0.813153	-3.80294	0.000712202	-0.501054	0.959852	-0.190014	0.992973	-1.74602	0.0239662	-1.04866	0.397096	-0.789738	0.488473	-1.60776	0.0450474	GO:0004672; GO:0005524; GO:0006468	PF00069; PF08263	IPR000719; IPR011009; IPR013210; IPR013320; IPR032675	0.014	0.027	0.113	0.026	0.076	0.061	0.081	0.038	0.174	0.377	0.607	0.981	0.226	0.376	0.527	0	0.137	0.189	0.102
HORVU4Hr1G006450	Leucine-rich repeat receptor-like protein kinase family protein	Kinases	LRR	-0.673539	0.699754	-1.27495	0.0141928	-3.21345	1.21e-11	0.0501389	1	-0.996886	0.167634	-3.28751	9.29e-12	-0.431442	0.883629	-0.512873	0.533798	-1.62649	0.000694913	-0.79932	0.363934	-0.632202	0.411561	-1.1452	0.0249854	GO:0005515	PF13855	IPR001611; IPR003591; IPR032675	1.199	0.731	1.112	0.264	0.468	0.791	0.445	1.814	0.249	0.896	0.164	1.57	0.201	0.623	0.917	0.051	0.599	0.063	4.31
HORVU6Hr1G002630	Leucine-rich repeat receptor-like protein kinase family protein	Kinases	LRR	-0.0196432	1	0.0324304	1	-1.49263	0.00242035	0.254004	0.996866	0.344706	0.899971	-0.931307	0.0826139	0.429649	0.942137	0.533282	0.631392	-1.2632	0.0169076	0.375146	0.840965	0.209084	0.956962	-1.40872	0.00817761	GO:0005515	PF00560; PF08263; PF13855	IPR001611; IPR003591; IPR013210; IPR032675	0.262	0.186	0.211	0.079	0.24	0.231	0.297	0.33	0.137	0.247	0.19	0.131	0.352	0.234	0.201	0.244	0.237	0.231	0.193
HORVU4Hr1G079300	Leucine-rich repeat protein kinase family protein	Kinases	LRR	0.139461	1	-0.152808	0.937594	-0.128099	0.805328	1.25962	0.0012576	-0.378536	0.731414	-0.122115	0.83235	-0.159137	1	0.225324	0.801116	-1.25877	6.36e-05	1.13031	0.00264813	0.264751	0.724037	-0.925951	0.00555892	GO:0005515	PF12819	IPR001611; IPR024788; IPR032675	2.095	2.926	3.012	2.36	1.707	1.923	4.22	3.868	3.573	1.948	5.539	2.093	3.874	2.66	2.11	5.896	5.006	8.041	3.446
HORVU7Hr1G085650	receptor kinase 2	Kinases	LRR	-0.260598	0.868388	0.266771	0.715246	-1.29415	5.4e-06	-0.290125	0.787441	0.42605	0.591115	-1.57283	3.72e-08	-0.629437	0.179486	-0.344878	0.533798	-1.24237	2.7e-05	-0.404442	0.500289	-0.181722	0.831535	-1.4865	5.27e-07	GO:0004672; GO:0005515; GO:0005524; GO:0006468	PF07714; PF13855	IPR000719; IPR001245; IPR001611; IPR011009; IPR013320; IPR032675	26.007	21.915	28.996	31.331	20.959	15.058	26.643	20.952	19.309	26.299	21.614	22.437	14.704	17.009	16.802	19.1	18.412	19.558	6.923
HORVU5Hr1G122390	protein kinase family protein	Kinases	LRR	1.03906	0.00297051	1.75747	5.66e-11	0.121552	0.764806	0.460355	0.553854	1.36023	3.75e-06	0.270096	0.417613	1.84655	4.61e-11	1.18807	1.34e-05	-1.23973	1.15e-06	0.418384	0.483679	1.12515	6.92e-05	-1.23233	1.72e-06	GO:0004672; GO:0005515; GO:0005524; GO:0006468	PF07714; PF12819; PF13855	IPR000719; IPR001245; IPR001611; IPR002290; IPR008271; IPR011009; IPR013320; IPR017441; IPR024788; IPR032675	1.282	0.838	1.562	1.714	2.023	3.7	1.321	2.524	1.755	1.533	1.707	2.25	3.107	6.85	5.274	3.314	2.372	1.9	1.606
HORVU3Hr1G010070	Leucine-rich repeat protein kinase family protein	Kinases	LRR	-0.491817	0.83771	0.0526961	1	0.341003	0.56359	-0.227462	0.982867	0.784259	0.380608	0.65178	0.222749	-0.446402	0.864078	-0.293639	0.824361	-1.18535	0.0178653	-0.353383	0.787573	-0.116526	1	-1.44647	0.00398328	none	PF12819	IPR024788; IPR032675	3.156	5.505	3.125	3.758	3.059	1.777	3.829	3.107	2.901	1.234	1.568	2.603	1.56	1.103	1.658	1.837	1.897	1.092	1.332
HORVU5Hr1G101770	Leucine-rich receptor-like protein kinase family protein	Kinases	LRR	0.0508792	1	-0.307802	0.782085	-0.945774	0.0170732	0.112797	1	-0.193447	0.973439	-0.963392	0.0169869	-0.976121	0.112651	-0.0494226	1	-1.10959	0.00637291	-0.363779	0.726164	-0.0893596	1	-0.969123	0.023015	GO:0004672; GO:0005515; GO:0005524; GO:0006468	PF00069; PF00560; PF08263; PF13855	IPR000719; IPR001611; IPR003591; IPR008266; IPR011009; IPR013210; IPR013320; IPR017441; IPR032675	1.309	1.024	1.985	1.319	1.934	1.57	1.753	1.611	1.457	0.948	1.505	1.138	0.465	0.701	0.678	0.822	0.911	0.85	1.952
HORVU4Hr1G015740	Leucine-rich receptor-like protein kinase family protein	Kinases	LRR	-0.193984	0.971222	-0.402826	0.479367	-1.42794	1.29e-07	-0.277911	0.787441	-0.635061	0.187884	-1.7419	1.37e-10	-0.345523	0.804914	-0.405545	0.411359	-1.10511	9.39e-05	-0.571529	0.214669	-1.0374	0.00116628	-1.74492	2.85e-10	GO:0004672; GO:0005515; GO:0005524; GO:0006468	PF00069; PF00560; PF08263	IPR000719; IPR001611; IPR002290; IPR003591; IPR008271; IPR011009; IPR013210; IPR017441; IPR032675	6.933	5.625	7.432	6.897	6.156	5.855	7.214	4.934	5.079	7.299	6.551	7.64	5.421	4.774	6.266	4.56	5.43	4.567	9.545
HORVU3Hr1G089490	receptor-like kinase 1	Kinases	LRR	-0.211779	0.924093	-0.309711	0.62632	-1.27203	4.67e-07	-0.323495	0.732845	-0.34937	0.633197	-1.52995	1.36e-09	-0.107431	1	-0.680833	0.0353923	-1.06252	5.09e-05	-0.279546	0.668357	-0.664001	0.0494166	-1.18263	6.38e-06	GO:0004672; GO:0005524; GO:0006468	PF00069; PF08263	IPR000719; IPR011009; IPR013210; IPR032675	76.796	77.54	74.771	74.319	68.781	69.847	71.097	55.474	64.861	67.002	58.177	61.37	44.944	73.094	65.324	61.732	62.688	48.931	59.803
HORVU4Hr1G000030	Leucine-rich receptor-like protein kinase family protein	Kinases	LRR	0.555748	0.468706	0.0962192	0.980533	-1.40389	3.35e-08	-0.0904749	1	-0.0451764	1	-1.07622	3.81e-05	0.00559671	1	0.138856	0.898282	-1.05471	5.1e-05	0.0795739	1	-0.155807	0.846383	-1.18694	4.86e-06	GO:0004672; GO:0005515; GO:0005524; GO:0006468	PF00069; PF00560; PF13855	IPR000719; IPR001611; IPR003591; IPR008266; IPR011009; IPR013320; IPR017441; IPR032675	1.971	0.785	2.013	2.176	2.364	3.518	1.213	2.422	1.108	39.52	30.454	44.049	17.988	42.645	48.145	38.149	40.856	41.026	15.268
HORVU2Hr1G080770	receptor-like kinase 902	Kinases	LRR	-0.258432	0.930482	0.236784	0.818071	-1.96475	4.88e-10	-0.257485	0.881759	0.2081	0.917475	-1.69366	1.07e-07	0.0213946	1	-0.133092	0.952443	-1.05199	0.00191554	-0.157632	0.954798	-0.511475	0.345538	-1.34455	5.89e-05	GO:0004672; GO:0005524; GO:0006468	PF00069; PF07714	IPR000719; IPR001245; IPR011009; IPR017441; IPR032675	5.665	5.878	5.954	5.446	5.221	4.711	5.636	4.236	4.283	5.351	3.706	4.697	3.824	4.943	5.199	4.932	4.806	3.359	4.91
HORVU2Hr1G039960	Receptor-like protein kinase 5	Kinases	LRR	-0.296327	0.83771	-0.425153	0.383386	-1.31267	3.01e-07	-0.394314	0.607197	-0.0205867	1	-1.24422	1.64e-06	-0.333205	0.772573	-0.443562	0.291773	-1.03492	0.000112337	-0.606954	0.1213	-0.265365	0.640029	-0.643736	0.0301477	GO:0004672; GO:0005524; GO:0006468	PF07714; PF08263	IPR000719; IPR001245; IPR011009; IPR013210; IPR032675	161.875	237.302	212.643	161.298	178.885	155.481	165.925	135.084	157.297	187.017	199.774	208.771	159.259	152.844	184.255	135.294	142.94	113.85	84.912
HORVU2Hr1G090830	receptor-like protein kinase 2	Kinases	LRR	-0.156691	1	-0.312769	0.808691	-1.37178	0.000795517	0.53439	0.787441	-0.17147	1	-1.05465	0.0142937	0.340054	1	0.119025	1	-1.01208	0.0236434	0.933885	0.211192	0.0939132	1	-0.976753	0.033893	GO:0004672; GO:0005515; GO:0005524; GO:0006468	PF00069; PF00560; PF13855	IPR000719; IPR001611; IPR003591; IPR008266; IPR011009; IPR013320; IPR017441; IPR032675	0.496	0.372	0.507	0.211	0.556	0.56	0.674	0.723	0.622	0.675	0.367	0.458	0.34	0.714	0.465	0.809	0.562	0.409	2.023
HORVU4Hr1G000040	Leucine-rich repeat receptor-like protein kinase family protein	Kinases	LRR	-0.944964	0.796859	-0.489385	0.959172	0.364946	0.857258	-2.08076	0.175736	-0.303868	1	-0.169061	0.996145	0.148477	1	0.00493087	1	-0.98601	0.000560679	0.588467	0.189219	0.0145682	1	-0.768175	0.0114238	GO:0005515	PF00560; PF08263; PF13855	IPR001611; IPR003591; IPR013210; IPR032675	0.083	0.053	0	0.053	0.051	0	0.054	0.051	0	9.312	6.779	8.634	4.063	11.43	11.076	10.147	13.556	13.227	0
HORVU2Hr1G058900	protein kinase family protein	Kinases	LRR	-0.00152484	1	0.182382	0.845631	-1.33007	2.45e-07	0.227199	0.857768	0.162515	0.938328	-1.02347	0.00011939	0.00988177	1	0.570806	0.126967	-0.985554	0.000270545	0.329992	0.616952	0.729083	0.0327143	-0.66438	0.0248482	GO:0004672; GO:0004713; GO:0005515; GO:0005524; GO:0006468	PF07714; PF13855	IPR000719; IPR001245; IPR001611; IPR011009; IPR013320; IPR020635; IPR032675	11.315	11.396	10.318	14.083	9.999	11.552	12.351	12.213	13.296	12.767	13.027	9.72	11.044	12.688	8.489	14.463	10.96	16.891	24.814
HORVU7Hr1G028160	receptor kinase 2	Kinases	LRR	-0.0487126	1	-0.0151981	1	-1.29863	5.44e-07	0.0590998	1	-0.204202	0.861614	-1.41243	5.68e-08	-0.123012	1	0.0599364	1	-0.953998	0.000485579	0.0967875	1	-0.219663	0.722383	-0.889308	0.00152846	GO:0004672; GO:0005515; GO:0005524; GO:0006468	PF07714; PF08263; PF13855	IPR000719; IPR001245; IPR001611; IPR002290; IPR008271; IPR011009; IPR013210; IPR013320; IPR017441; IPR032675	85.382	67.421	86.623	68.003	83.963	85.988	72.216	97.15	81.593	91.145	80.777	84.003	64.403	88.715	79.702	83.247	98.277	93.873	191.781
HORVU3Hr1G032540	Leucine-rich receptor-like protein kinase family protein	Kinases	LRR	0.00959764	1	0.338027	0.548539	-1.03315	5.16e-05	-0.139787	0.985265	0.246798	0.768187	-1.11218	1.43e-05	-0.372777	0.657314	0.132036	0.912771	-0.879434	0.000994455	-0.321991	0.604359	0.301017	0.551735	-0.750091	0.00722006	GO:0004672; GO:0005515; GO:0005524; GO:0006468	PF00069; PF13855	IPR000719; IPR001611; IPR002290; IPR003591; IPR008271; IPR011009; IPR013320; IPR017441; IPR032675	19.695	18.325	21.001	17.907	19.038	24.674	16.948	19.569	18.836	23.754	23.448	23.627	14.226	21.809	22.176	16.441	22.968	19.883	26.349
HORVU0Hr1G007620	Leucine-rich receptor-like protein kinase family protein	Kinases	LRR	0.368229	0.759837	0.115867	0.959172	-1.2005	4.2e-06	0.0725514	1	-0.125626	0.986132	-0.929689	0.000599743	-0.0967638	1	0.0638627	1	-0.852376	0.0029236	-0.0482249	1	0.34345	0.524842	-0.89992	0.00186708	GO:0004672; GO:0005515; GO:0005524; GO:0006468	PF00069; PF13855	IPR000719; IPR001611; IPR003591; IPR008266; IPR011009; IPR017441; IPR032675	3.142	2.567	2.238	2.796	3.047	5.064	1.82	4.54	2.863	1.325	2.011	1.832	1.409	1.648	1.745	1.67	1.286	1.722	24.448
HORVU3Hr1G029370	receptor-like protein kinase 4	Kinases	LRR	-0.325366	0.83771	-0.357679	0.562553	-1.34208	1.25e-06	-0.591763	0.265823	-0.242172	0.813876	-1.05986	0.000204068	-0.208348	0.994939	-0.291959	0.618027	-0.847331	0.00519903	-0.372913	0.566156	-0.368245	0.489006	-0.670635	0.0389543	GO:0004672; GO:0005515; GO:0005524; GO:0006468	PF07714; PF08263; PF13855	IPR000719; IPR001245; IPR001611; IPR011009; IPR013210; IPR032675	12.39	11.809	12.471	9.784	10.669	10.189	8.279	9.106	7.283	10.676	10.99	10.414	6.629	10.444	9.983	8.478	10.036	6.572	20.829
HORVU5Hr1G001730	Leucine-rich receptor-like protein kinase family protein	Kinases	LRR	-0.372584	0.730029	-0.113977	0.958287	-1.05647	4.29e-05	-0.0854368	1	0.10348	1	-0.712727	0.00985966	0.0200396	1	-0.352433	0.470901	-0.796312	0.00383914	-0.038038	1	-0.296699	0.560431	-0.806538	0.00396534	GO:0004672; GO:0005515; GO:0005524; GO:0006468	PF00069; PF13855	IPR000719; IPR001611; IPR002290; IPR003591; IPR008271; IPR011009; IPR017441; IPR032675	5.926	7.434	6.165	3.679	6.978	4.796	5.474	6.202	6.237	5.312	4.743	5.547	3.27	6.357	5.098	4.842	5.879	3.38	13.185
HORVU5Hr1G112710	Leucine-rich repeat-containing protein 49	Kinases	LRR	-0.279274	0.83771	-0.199874	0.809853	-1.80021	1.21e-12	-0.542792	0.286702	-0.104894	1	-1.65648	8.58e-11	0.338979	0.754512	-0.283716	0.602647	-0.73421	0.00916525	-0.521791	0.234989	-0.220939	0.717209	-1.47158	1.82e-08	GO:0005515	PF13855	IPR001611; IPR003591; IPR032675	33.119	37.912	35.936	36.5	27.532	28.204	24.486	29.399	21.55	37.715	27.507	25.524	48.906	30.203	27.614	21.361	22.169	17.448	24.072
HORVU2Hr1G010490	Leucine-rich receptor-like protein kinase family protein	Kinases	LRR	-0.148571	1	-0.211507	0.779647	-0.686867	0.0108767	-0.30997	0.765262	-0.321877	0.704076	-0.741808	0.00620928	-0.0388447	1	-0.372662	0.415324	-0.731625	0.0080477	0.039322	1	-0.295417	0.55623	-0.765553	0.00594912	GO:0004672; GO:0005515; GO:0005524; GO:0006468	PF00069; PF00560; PF08263; PF13855	IPR000719; IPR001611; IPR002290; IPR003591; IPR008271; IPR011009; IPR013210; IPR032675	23.017	20.12	22.451	21.059	20.378	18.661	18.512	20.14	15.188	21.546	19.477	16.706	13.66	25.039	18.309	20.924	19.286	18.655	15.563
HORVU3Hr1G017020	receptor kinase 3	Kinases	LRR	0.506107	0.400401	0.602309	0.0999409	1.15573	6.24e-06	0.197131	0.902013	0.212201	0.839255	0.765807	0.00496862	0.225004	0.924982	0.871826	0.00338632	0.704175	0.0124685	0.223545	0.766422	0.573771	0.122635	0.728824	0.0105208	GO:0004672; GO:0005524; GO:0006468	PF07714	IPR000719; IPR001245; IPR002290; IPR008271; IPR011009; IPR013320; IPR017441	35.118	28.577	31.206	58.535	37.291	42.909	35.42	38.213	35.169	38.066	37.891	26.715	43.069	43.501	37.497	37.404	37.136	48.039	32.804
HORVU4Hr1G043760	Leucine-rich repeat receptor-like protein kinase family protein	Kinases	LRR	1.1501	0.0745183	1.41295	0.000904024	2.27447	2.78e-10	0.261692	0.97362	0.127698	1	1.83885	4.76e-07	1.01361	0.120844	1.39713	0.0016288	0.828673	0.0444676	0.790821	0.288662	0.674975	0.311085	0.98973	0.0142872	GO:0005515	PF00560; PF08263; PF13855	IPR001611; IPR003591; IPR013210; IPR032675	0.331	0.519	0.563	0.752	0.619	1.534	0.337	0.9	0.498	0.494	0.62	0.458	1.333	0.558	1.168	0.745	0.799	0.913	0.844
HORVU7Hr1G098010	Leucine-rich repeat receptor-like protein kinase family protein	Kinases	LRR	0.135196	1	0.417939	0.41555	1.72698	1.76e-11	-0.131718	1	-0.0206095	1	1.47682	1.29e-08	0.35899	0.71646	0.679261	0.0441775	0.835243	0.00275669	0.0500144	1	0.479594	0.258143	0.625207	0.03846	GO:0005515	PF00560; PF08263	IPR001611; IPR013210; IPR032675	100.419	115.36	99.586	128.767	106.173	130.381	95.259	110.796	107.811	118.159	144.948	105.053	198.202	133.396	140.945	118.647	117.313	129.314	125.279
HORVU2Hr1G010590	Leucine-rich repeat receptor-like protein kinase family protein	Kinases	LRR	0.256001	0.884166	0.749304	0.0419518	1.41121	2.72e-07	0.269737	0.80607	0.266338	0.784417	1.11516	7.98e-05	-0.878656	0.021405	-0.261493	0.701025	0.896798	0.00270974	-0.722709	0.086211	-0.180801	0.848828	0.979783	0.00107051	GO:0004672; GO:0005515; GO:0005524; GO:0006468	PF00069; PF08263; PF13855	IPR000719; IPR001611; IPR002290; IPR003591; IPR008271; IPR011009; IPR013210; IPR032675	5.196	1.263	3.505	5.881	3.931	4.65	4.76	5.834	4.432	0	2.934	1.635	0.113	0.013	0	0	0.212	0.409	2.867
HORVU7Hr1G027230	Leucine-rich repeat transmembrane protein kinase	Kinases	LRR	0.531574	0.734541	0.543873	0.499113	1.02806	0.00865941	0.563863	0.628488	0.431948	0.742056	1.16586	0.00281172	0.511576	0.732519	0.736715	0.222262	0.941973	0.0229622	0.201633	0.942069	0.520861	0.507157	0.94059	0.0263482	none	PF11721	IPR021720	1.985	2.54	2.604	2.941	2.945	2.909	3.263	3.259	3.249	3.143	3.339	3.519	6.453	3.023	3.252	2.466	2.896	4.703	1.982
HORVU1Hr1G049900	Leucine-rich repeat family protein	Kinases	LRR	0.178809	0.982035	0.90222	0.00252111	1.53514	9.54e-10	0.0113741	1	0.538511	0.29094	1.33074	1.72e-07	0.428156	0.556032	1.05329	0.000236462	0.961275	0.000297246	0.446458	0.385611	0.933079	0.00228913	0.91311	0.000777859	GO:0005515	PF00560; PF13855	IPR001611; IPR003591; IPR032675	8.6	7.58	6.672	10.628	7.8	9.519	8.44	8.65	6.822	8.831	7.221	5.913	12.226	8.511	8.175	8.991	9.662	12.493	9.352
HORVU4Hr1G014760	receptor-like protein kinase 1	Kinases	LRR	0.218587	0.941202	0.686364	0.0640413	1.47095	2.86e-08	0.207946	0.903777	0.378299	0.627263	1.20924	8.11e-06	0.237959	0.935805	0.882676	0.00719468	0.969722	0.000573275	0.335547	0.639765	0.807922	0.0219018	1.00149	0.000429199	GO:0004672; GO:0005515; GO:0005524; GO:0006468	PF07714; PF08263; PF13855	IPR000719; IPR001245; IPR001611; IPR011009; IPR013210; IPR013320; IPR032675	7.718	7.021	7.939	12.527	6.889	8.265	9.155	10.032	8.378	6.74	5.881	6.332	12.05	5.215	7.032	7.386	8.214	11.149	8.468
HORVU7Hr1G009680	Leucine-rich receptor-like protein kinase family protein	Kinases	LRR	2.443	2.84e-13	1.04314	0.00197364	0.904039	0.00238311	0.095901	1	-0.499277	0.497308	0.622821	0.054373	1.34717	0.000137046	1.2502	0.00012662	0.982344	0.00119262	0.946261	0.023414	0.623901	0.169299	1.06145	0.000481142	GO:0004672; GO:0005515; GO:0005524; GO:0006468	PF00069; PF08263	IPR000719; IPR001611; IPR002290; IPR003591; IPR008271; IPR011009; IPR013210; IPR013320; IPR017441; IPR032675	0.179	0.678	0.605	2.703	0.809	3.725	0.458	0.66	0.461	0.844	1.391	0.366	1.208	2.634	2.273	2.145	1.261	1.617	2.572
HORVU7Hr1G008050	Receptor-like protein kinase	Kinases	LRR	0.734227	0.0532983	1.04962	0.000159249	1.37037	4.01e-08	-0.674975	0.096773	0.221333	0.821379	1.14004	7.8e-06	-0.318381	0.814206	0.794744	0.00945966	1.0104	0.000114366	0.0960384	1	0.320433	0.535768	0.801275	0.0036792	GO:0004672; GO:0005515; GO:0005524; GO:0006468	PF00069; PF08263; PF13855	IPR000719; IPR001611; IPR002290; IPR003591; IPR008271; IPR011009; IPR013210; IPR013320; IPR017441; IPR032675	10.254	18.91	8.53	39.441	10.96	16.372	9.182	8.624	7.494	10.909	11.61	5.508	7.899	8.576	5.048	10.006	6.866	13.175	12.524
HORVU4Hr1G007550	receptor-like kinase 902	Kinases	LRR	0.74374	0.142879	0.861681	0.0136148	1.77529	1.78e-10	0.434181	0.634929	0.399929	0.62138	1.62627	7.24e-09	1.12136	0.00101414	0.810871	0.0221939	1.04173	0.00039922	0.554492	0.289714	0.735572	0.0546661	0.904922	0.00310974	GO:0004672; GO:0005515; GO:0005524; GO:0006468	PF00069; PF08263; PF13855	IPR000719; IPR001611; IPR011009; IPR013210; IPR013320; IPR032675	2.784	5.545	2.717	5.815	5.297	6.695	3.492	5.149	6.374	3.727	5.501	4.867	24.528	4.891	7.208	5.061	7.839	10.215	7.034
HORVU2Hr1G118010	Leucine-rich receptor-like protein kinase family protein	Kinases	LRR	3.08344	1.87e-23	4.31909	1.63e-53	7.41574	1.99e-126	1.10859	0.0141653	1.5666	1.55e-07	7.01881	6.23e-117	-1.62954	0.102779	-1.3462	0.0290642	1.0461	0.0117415	0.477857	0.715508	-2.18878	0.000454944	1.54842	4.87e-05	GO:0004672; GO:0005515; GO:0005524; GO:0006468	PF00069; PF00560; PF08263; PF13855	IPR000719; IPR001611; IPR002290; IPR003591; IPR008271; IPR011009; IPR013210; IPR013320; IPR017441; IPR032675	0.138	0.412	0.141	0.831	0.91	6.744	0.27	0.723	0.237	0.143	0.089	0.131	0.063	0	0.05	0.565	0	0.094	0.884
HORVU3Hr1G013380	Leucine-rich repeat protein kinase family protein	Kinases	LRR	1.64329	4.97e-09	1.61898	1.72e-09	1.61377	3.95e-10	0.217933	0.879459	0.365748	0.625435	1.4343	3.84e-08	1.28652	7.61e-06	1.54503	1.22e-08	1.05166	0.000103862	0.267004	0.715508	0.562423	0.148695	0.804718	0.00500982	GO:0005515	PF12819; PF13855	IPR001611; IPR024788; IPR032675	10.185	12.992	10.303	32.953	30.63	49.299	11.555	20.647	8.341	13.52	24.384	8.582	22.352	47.588	42.08	13.243	21.333	17.385	31.757
HORVU6Hr1G019450	Leucine-rich repeat receptor-like protein kinase family protein	Kinases	LRR	0.120184	1	0.472873	0.679988	1.79827	2.27e-05	-0.387895	0.863023	0.0225626	1	1.61976	0.000189427	-0.13301	1	0.555632	0.533798	1.05595	0.0233763	-0.769416	0.363621	0.206014	0.929304	1.08747	0.0215386	GO:0005515	PF00560; PF08263; PF13855	IPR001611; IPR003591; IPR013210; IPR032675	0.413	0.691	0.591	0.765	0.594	0.609	0.499	0.406	0.436	0.753	1.366	0.68	1.245	0.532	0.553	0.848	0.449	0.546	0.671
HORVU2Hr1G002020	Leucine-rich receptor-like protein kinase family protein	Kinases	LRR	1.33612	0.00787915	0.908476	0.11181	-0.340517	0.523008	-0.303932	0.901962	0.282972	0.897886	0.574595	0.243327	0.722931	0.384431	1.5271	0.000494521	1.10074	0.00987773	0.710832	0.30081	0.690159	0.296635	1.26219	0.00286224	GO:0004672; GO:0005515; GO:0005524; GO:0006468	PF00069; PF08263; PF13855	IPR000719; IPR001611; IPR002290; IPR003591; IPR008271; IPR011009; IPR013210; IPR013320; IPR017441; IPR032675	0.717	1.144	0.971	2.11	1.972	3.579	0.647	0.913	1.021	1.364	2.555	0.929	2.327	2.18	2.298	2.453	1.897	2.666	0.61
HORVU6Hr1G092010	Leucine-rich repeat receptor-like protein kinase family protein	Kinases	LRR	1.26237	0.0251902	1.13355	0.0176034	3.04363	1.03e-16	0.315405	0.903777	0.426471	0.742056	2.46567	1.58e-11	-0.130326	1	1.53266	0.000588146	1.1411	0.00307566	-0.48641	0.621754	1.03838	0.0556229	1.0115	0.011946	GO:0005515	PF00560; PF08263; PF13855	IPR001611; IPR003591; IPR013210; IPR032675	0.179	0.106	0.197	0.343	0.228	0.548	0.135	0.342	0.137	0.156	0.658	0.275	0.264	0.234	0.49	0.308	0.312	0.294	0.213
HORVU1Hr1G039600	Leucine-rich repeat receptor-like protein kinase family protein	Kinases	LRR	0.524574	0.358826	0.767352	0.015041	1.80231	3.71e-13	0.107212	1	0.370603	0.610614	1.52129	1.26e-09	0.7998	0.0159885	0.894289	0.00240441	1.16252	6.21e-06	0.382259	0.484696	0.611321	0.0879334	1.14217	1.17e-05	GO:0005515	PF00560; PF13855	IPR001611; IPR003591; IPR032675	16.994	15.585	15.779	29.485	19.809	24.431	16.166	16.855	15.25	25.806	21.07	13.54	52.025	29.827	21.636	27.989	24.703	25.657	18.013
HORVU6Hr1G030880	Receptor-like protein kinase 5	Kinases	LRR	1.45138	0.000675578	0.649086	0.27462	1.12296	0.00119914	1.05743	0.0445586	0.212916	0.946575	1.45368	2.05e-05	0.480884	0.753639	0.71075	0.181334	1.17715	0.000855223	0.647808	0.334415	1.02755	0.0236097	1.4503	3.12e-05	GO:0004672; GO:0005524; GO:0006468	PF07714	IPR000719; IPR001245; IPR011009; IPR017987; IPR032675	1.296	1.383	1.365	0.91	3.577	4.979	1.443	2.093	3.697	1.52	1.328	1.217	1.686	2.828	2.436	1.503	2.11	2.152	1.657
HORVU7Hr1G082200	Leucine-rich receptor-like protein kinase family protein	Kinases	LRR	0.230826	1	-0.0700257	1	0.531535	0.240428	0.160475	1	-0.291743	0.869099	0.616276	0.172568	0.350259	0.906458	0.222387	0.886724	1.25917	0.00160429	0.774437	0.233553	0.292354	0.778411	1.02331	0.0158589	GO:0004672; GO:0005515; GO:0005524; GO:0006468	PF00069; PF08263; PF13855	IPR000719; IPR001611; IPR002290; IPR003591; IPR008271; IPR011009; IPR013210; IPR013320; IPR032675	0.193	0.12	0.732	0.804	0.341	0.45	0.216	0.457	0.61	0.429	0.076	0.602	0.478	0.493	0.465	0.578	0.724	0.598	0.03
HORVU7Hr1G007520	Leucine-rich repeat receptor-like protein kinase family protein	Kinases	LRR	0.126997	1	-0.292153	0.755521	6.00236	4.53e-81	0.0800974	1	-0.772608	0.233972	6.05027	6.36e-82	2.08804	2.6e-14	2.58349	3.78e-22	1.2896	1.15e-06	1.46905	3.57e-07	2.43062	1.9e-19	1.40247	1.32e-07	GO:0004672; GO:0005515; GO:0005524; GO:0006468	PF00069; PF08263; PF13855	IPR000719; IPR001611; IPR002290; IPR003591; IPR008271; IPR011009; IPR013210; IPR013320; IPR017441; IPR032675	0.289	0.439	0.985	0.475	1.011	0.329	0.984	0.926	0.075	4.26	7.917	3.375	9.321	19.772	46.513	13.397	16.977	15.631	0.356
HORVU6Hr1G038550	Leucine-rich receptor-like protein kinase family protein	Kinases	LRR	0.498021	0.83771	0.646111	0.514406	1.9121	7.05e-06	-0.608479	0.749011	0.0512227	1	1.43952	0.00116249	0.924147	0.305096	1.22778	0.07326	1.31286	0.00372864	0.463336	0.715508	1.35805	0.0440296	1.74016	8.13e-05	GO:0004672; GO:0005515; GO:0005524; GO:0006468	PF00069; PF00560; PF08263; PF13855	IPR000719; IPR001611; IPR002290; IPR003591; IPR008271; IPR011009; IPR013210; IPR013320; IPR017441; IPR032675	0.73	0.612	0.591	1.319	0.303	1.132	0.822	0.596	0.212	0.649	1.1	0.458	1.686	1.959	0.565	0.745	1.161	1.05	0.325
HORVU2Hr1G101090	Leucine-rich repeat (LRR) family protein	Kinases	LRR	-0.0131626	1	-0.359737	0.708385	0.708614	0.078183	-0.839704	0.354378	-0.539854	0.617019	0.406078	0.390611	0.335357	0.937413	-0.761449	0.170576	1.32507	0.000410301	0.26314	0.877739	-0.730985	0.213201	1.43581	0.000137011	GO:0005515	PF00560; PF13855	IPR001611; IPR003591; IPR032675	0.923	0.798	2.069	1.121	0.733	1.327	0.661	0.888	0.822	0.558	0.746	1.413	1.648	1.803	2.499	2.081	2.459	1.68	2.226
HORVU7Hr1G085790	Leucine-rich receptor-like protein kinase family protein	Kinases	LRR	1.4342	0.0817847	1.84482	0.00293018	1.89703	5.39e-06	1.36475	0.109509	0.341783	0.959425	1.41512	0.00109632	1.17418	0.185284	1.96459	0.0227837	1.45124	0.00113454	1.61235	0.0132428	1.91896	0.0357639	1.77935	5.32e-05	GO:0004672; GO:0005515; GO:0005524; GO:0006468	PF00069; PF08263; PF13855	IPR000719; IPR001611; IPR002290; IPR003591; IPR008271; IPR011009; IPR013210; IPR013320; IPR017441; IPR032675	0.028	0.213	0.07	1.266	0.341	0.816	0.229	0.495	0.486	0.507	0.468	0.863	1.145	0.765	0.226	0.128	0.886	1.102	0.173
HORVU1Hr1G062820	Leucine-rich repeat receptor-like protein kinase family protein	Kinases	LRR	0.343149	0.83771	0.837486	0.0326498	1.80554	9.26e-10	0.0144174	1	0.355013	0.742056	1.58364	1.15e-07	0.368109	0.842337	0.60695	0.189783	1.45455	1.57e-06	-0.0564101	1	0.556444	0.273115	1.15876	0.000235054	none	PF12819	IPR024788; IPR032675	4.962	5.918	3.983	6.897	6.7	5.916	4.665	4.984	4.382	5.39	4.515	3.977	8.868	4.178	5.061	5.112	4.531	4.115	3.283
HORVU3Hr1G079340	Leucine-rich repeat protein kinase family protein	Kinases	LRR	1.66406	0.00671712	0.873055	0.175231	2.28845	3.59e-09	0.818824	0.539147	0.4441	0.742056	2.09986	8.34e-08	0.964211	0.247595	1.52324	0.00124945	1.46088	0.000247204	0.653194	0.520575	0.676565	0.358757	1.75772	8.92e-06	none	PF12819	IPR024788	0	0.053	0.113	0.448	0.038	0.183	0.013	0	0.062	0	0.076	0.209	0.855	0.169	0.465	0.103	0.1	0.21	0.03
HORVU0Hr1G039010	Leucine-rich repeat receptor-like protein kinase family protein	Kinases	LRR	0.655592	0.730472	0.602339	0.489999	1.39908	0.000806808	0.182934	1	0.0389723	1	1.16077	0.0077736	-0.117728	1	0.60499	0.456181	1.57932	0.000237492	-0.217829	0.971181	0.0616723	1	1.29119	0.00426999	GO:0005515	PF00560; PF08263; PF13855	IPR001611; IPR003591; IPR013210; IPR032675	0.179	0.027	0.225	0.422	0.291	0.377	0.189	0.279	0.212	0.234	0.089	0.157	0.264	0.117	0.138	0.218	0.137	0.21	0.488
HORVU1Hr1G015210	Leucine-rich repeat receptor-like protein kinase family protein	Kinases	LRR	1.39868	0.000244263	2.51181	2.17e-20	2.9742	3.53e-31	-0.0889687	1	1.64402	1.98e-08	2.64164	3.01e-25	-1.48296	0.00709555	3.02736	5.25e-22	1.58918	4.42e-10	-1.14153	0.0496728	2.36972	4.75e-13	1.66775	7.56e-11	GO:0004672; GO:0005515; GO:0005524; GO:0006468	PF00069; PF00560; PF08263; PF13855	IPR000719; IPR001611; IPR003591; IPR008266; IPR011009; IPR013210; IPR013320; IPR017441; IPR032675	0.524	0.691	0.436	1.174	0.228	2.508	0.216	0.71	0.66	0.052	1.062	0.301	0.201	0.402	0.151	0.077	0.15	0.399	0.986
HORVU4Hr1G009340	Protein kinase superfamily protein	Kinases	LRR	0.182691	1	-0.0404657	1	1.62041	1.55e-08	-0.0544019	1	-0.225128	0.865652	1.27862	1.34e-05	0.441229	0.641172	0.0388555	1	1.59747	4.4e-08	0.285251	0.71604	-0.268508	0.680347	1.24447	3.88e-05	GO:0004672; GO:0005515; GO:0005524; GO:0006468	PF07714; PF13855	IPR000719; IPR001245; IPR001611; IPR003591; IPR011009; IPR013320; IPR032675	3.859	3.059	3.632	4.655	3.919	3.932	3.614	3.031	3.498	3.649	3.845	2.669	5.975	4.385	3.504	5.164	3.97	3.706	4.9
HORVU6Hr1G023090	receptor-like protein kinase 2	Kinases	LRR	0.332603	0.91609	0.498166	0.611908	2.15635	5.02e-08	-0.217101	0.985406	-0.210125	0.976139	2.14803	7.38e-08	0.0876124	1	0.21285	0.913166	1.61533	7.14e-05	0.0810955	1	-0.20309	0.913797	1.60219	0.000105074	GO:0004672; GO:0005515; GO:0005524; GO:0006468	PF00069; PF08263; PF13855	IPR000719; IPR001611; IPR002290; IPR003591; IPR008271; IPR011009; IPR013210; IPR013320; IPR017441; IPR032675	1.24	1.223	1.281	1.754	1.618	1.449	1.254	0.939	1.083	1.442	2.314	1.099	2.314	1.44	1.394	1.785	1.298	1.974	0.691
HORVU1Hr1G069100	Protein kinase superfamily protein	Kinases	LRR	0.40364	0.670472	1.20437	1.14e-05	1.99283	1.99e-15	0.0605697	1	0.493232	0.376222	1.75643	3.35e-12	0.902726	0.00403701	0.925793	0.00192287	1.65385	7.27e-11	0.309057	0.654159	0.891322	0.00429541	1.28016	9.11e-07	GO:0004672; GO:0005515; GO:0005524; GO:0006468	PF07714; PF08263	IPR000719; IPR001245; IPR001611; IPR002290; IPR006311; IPR008271; IPR011009; IPR013210; IPR013320; IPR017441; IPR032675	6.795	6.569	8.84	13.793	7.85	8.813	8.265	8.333	8.59	8.455	9.915	4.684	27.912	9.652	5.199	7.077	7.44	11.275	5.53
HORVU1Hr1G039370	Leucine-rich receptor-like protein kinase family protein	Kinases	LRR	1.14907	0.00533567	1.27409	0.000303052	1.73481	2.17e-08	0.406672	0.748483	0.550233	0.472148	1.58096	4.8e-07	0.832547	0.0747299	1.51945	1.25e-05	1.7145	5.29e-08	0.263393	0.79269	1.02251	0.0113561	1.61428	4.45e-07	GO:0004672; GO:0005515; GO:0005524; GO:0006468	PF00069; PF00560; PF08263; PF13855	IPR000719; IPR001611; IPR003591; IPR008266; IPR011009; IPR013210; IPR013320; IPR017441; IPR032675	0.744	0.652	0.887	1.53	1.618	2.678	1.187	1.015	1.158	1.299	1.935	1.164	4.201	1.609	1.859	1.811	1.373	1.837	0.793
HORVU3Hr1G070700	Leucine-rich receptor-like protein kinase family protein	Kinases	LRR	1.17542	0.000105778	2.3136	2.54e-18	2.6332	5.51e-25	-0.728678	0.0833139	0.712969	0.0909899	2.12062	6.75e-17	0.310277	0.837335	2.2269	1.45e-16	1.7313	9.5e-12	0.305337	0.657856	1.65291	3.82e-09	1.19031	6.21e-06	GO:0004672; GO:0005515; GO:0005524; GO:0006468	PF07714; PF08263; PF13855	IPR000719; IPR001245; IPR001611; IPR002290; IPR003591; IPR008271; IPR011009; IPR013210; IPR017441; IPR032675	2.481	5.931	0.915	12.896	1.58	7.389	2.103	0.419	2.664	12.377	16.757	6.057	32.327	7.291	5.287	17.084	6.978	20.912	1.942
HORVU3Hr1G093550	receptor kinase 2	Kinases	LRR	0.953124	0.00353888	1.19037	1.31e-05	2.41138	5.16e-22	0.419873	0.555527	0.367016	0.617123	2.10358	3.7e-17	0.830648	0.0128768	1.18461	2.3e-05	1.75907	2.28e-12	0.863714	0.00864737	0.838268	0.00878872	1.49417	4.46e-09	GO:0004672; GO:0005524; GO:0006468	PF07714; PF11721	IPR000719; IPR001245; IPR002290; IPR008271; IPR011009; IPR013320; IPR017441; IPR021720; IPR032675	5.637	4.574	4.406	11.195	6.991	10.468	4.193	7.61	6.685	5.325	6.134	3.925	13.296	8.783	5.827	7	6.778	10.089	6.16
HORVU4Hr1G001040	Leucine-rich repeat receptor-like protein kinase family protein	Kinases	LRR	-0.339259	0.83771	-0.0854784	1	-0.749977	0.0119061	-0.371899	0.748483	-0.242312	0.836238	-1.11177	0.000120129	1.03829	0.00139998	1.41922	6.86e-07	1.77231	3.83e-11	0.534849	0.270968	0.914169	0.00536356	1.61279	2.86e-09	GO:0005515	PF00560	IPR001611; IPR032675	1.805	1.968	1.182	1.675	0.986	1.302	1.605	1.484	1.232	4.87	6.387	4.801	8.138	11.78	14.391	7.36	7.577	8.377	2.053
HORVU3Hr1G066650	receptor-like protein kinase 2	Kinases	LRR	1.00157	0.161227	1.01063	0.0317597	2.70463	1.19e-14	0.627219	0.609669	0.0649955	1	2.41665	7.22e-12	0.786526	0.184533	0.696633	0.166166	1.80186	9.9e-08	0.735576	0.197445	0.359826	0.627208	1.26323	0.000371365	GO:0004672; GO:0005515; GO:0005524; GO:0006468	PF00069; PF13855	IPR000719; IPR001611; IPR002290; IPR008271; IPR011009; IPR013320; IPR017441; IPR032675	0.593	0.691	0.619	1.108	0.683	1.497	0.701	1.382	0.834	1.636	0.923	4.343	3.283	2.763	5.086	4.264	2.447	4.115	0.956
HORVU1Hr1G070580	receptor-like kinase 902	Kinases	LRR	0.439583	0.699754	1.37615	2.98e-06	2.31298	1.45e-17	-0.0431288	1	0.894972	0.0190805	2.04647	5.09e-14	0.82382	0.0274752	1.42331	1.81e-06	1.82519	2.02e-11	-0.520634	0.307694	1.03233	0.00189058	1.46119	1.49e-07	GO:0004672; GO:0005515; GO:0005524; GO:0006468	PF07714; PF08263; PF13855	IPR000719; IPR001245; IPR001611; IPR011009; IPR013210; IPR013320; IPR032675	2.329	3.883	2.604	5.143	2.743	4.175	2.589	3.653	3.361	5.883	10.826	3.231	28.39	3.088	3.918	4.213	4.419	5.438	3.111
HORVU2Hr1G084210	Leucine-rich repeat receptor-like protein kinase family protein	Kinases	LRR	-2.05111	0.83771	-1.80113	0.679989	-0.27093	0.930787	0.12505	1	0.0533458	1	-0.159774	0.999967	1.44888	0.00216267	1.85145	2.02e-06	1.89758	1.17e-07	0.502535	0.622908	1.84232	3.77e-06	2.18166	1.31e-09	GO:0005515	PF00560; PF08263	IPR001611; IPR013210; IPR032675	0.041	0	0	0	0	0	0.04	0	0	0.61	1.657	2.106	6.616	1.816	3.202	1.952	3.083	1.333	0
HORVU5Hr1G001920	Leucine-rich receptor-like protein kinase family protein	Kinases	LRR	0.170114	0.995788	1.41375	8.52e-08	2.14182	8.86e-18	-0.345659	0.698422	0.582286	0.208484	1.93419	1.05e-14	-0.232674	0.908173	1.17933	1.72e-05	2.13352	1.62e-17	-0.276056	0.686035	0.827172	0.00822477	1.66448	4.93e-11	GO:0004672; GO:0005515; GO:0005524; GO:0006468	PF00069; PF00560; PF08263	IPR000719; IPR001611; IPR002290; IPR008271; IPR011009; IPR013210; IPR017441; IPR032675	5.265	6.676	4.335	9.323	5.802	5.916	5.663	4.337	5.366	10.961	10.156	6.895	10.189	4.839	4.483	4.277	5.555	11.065	6.506
HORVU2Hr1G126250	Leucine-rich repeat receptor-like protein kinase family protein	Kinases	LRR	1.79567	0.0616548	1.70793	0.0308529	1.44395	0.0271913	0.250279	1	-0.749073	0.742056	0.725858	0.369085	2.22211	0.00306627	1.19371	0.175405	2.18348	0.000345916	2.07625	0.00821164	0.71358	0.551735	1.63384	0.0139703	GO:0004672; GO:0005515; GO:0005524; GO:0006468	PF07714; PF08263; PF13855	IPR000719; IPR001245; IPR001611; IPR002290; IPR003591; IPR008271; IPR011009; IPR013210; IPR013320; IPR017441; IPR032675	0	0.133	0	0.013	0.126	0.402	0	0.076	0	0.052	0	0.078	0.201	0.908	0.113	0.604	0.412	0.231	0
HORVU2Hr1G034370	receptor-like protein kinase 2	Kinases	LRR	1.01268	0.101213	2.28118	4.5e-10	2.84508	2.08e-16	-0.882377	0.297334	0.861183	0.171099	2.39838	4.38e-12	1.37986	0.00122319	1.56568	7.85e-05	2.2125	1.5e-10	-0.123175	1	0.81556	0.129495	1.48598	3.53e-05	GO:0004672; GO:0005515; GO:0005524; GO:0006468	PF00069; PF08263; PF13855	IPR000719; IPR001611; IPR002290; IPR003591; IPR008271; IPR011009; IPR013210; IPR013320; IPR017441; IPR032675	0.345	0.492	0.577	1.029	0.645	1.156	0.243	0.178	0.361	0.857	1.05	0.497	4.742	0.545	0.741	0.822	0.612	0.976	0.691
HORVU5Hr1G084560	Leucine-rich receptor-like protein kinase family protein	Kinases	LRR	1.19717	0.526019	0.469761	0.791852	3.75343	7.59e-11	-0.317519	1	-0.317108	0.973427	3.34492	9.25e-09	0.254806	1	0.673366	0.630795	2.26664	6.76e-05	-0.307406	0.954798	0.0391969	1	1.90217	0.0013979	GO:0004672; GO:0005515; GO:0005524; GO:0006468	PF00069; PF13855	IPR000719; IPR001611; IPR003591; IPR008266; IPR011009; IPR013320; IPR017441; IPR032675	0.028	0.027	0	0.053	0.063	0.316	0	0	0.1	0.195	0.304	0	0.327	0.156	0.226	0.026	0.287	0.157	0.081
HORVU5Hr1G105060	Leucine-rich repeat receptor-like protein kinase family protein	Kinases	LRR	0.466618	0.971222	2.60854	2.73e-05	1.76023	0.00190248	-0.624916	0.864134	2.00387	0.00914429	2.04043	0.000292307	0.623847	0.864078	1.69836	0.0121647	2.26763	7.27e-05	-0.275429	0.975778	1.4773	0.0480528	1.94979	0.00109976	GO:0005515	PF00560; PF08263	IPR001611; IPR013210; IPR032675	0.055	0.519	0.225	0.29	0.354	0.73	0.121	0.076	0.324	0.26	0.873	0.209	0.843	0.376	1.18	0.45	0.736	0.241	0.346
HORVU1Hr1G000560	Leucine-rich repeat receptor-like protein kinase family protein	Kinases	LRR	0.940798	1	1.18702	0.776211	1.32819	0.433245	0.125747	1	1.70898	0.705838	1.08058	0.577879	1.80671	0.0063335	2.26573	2.46e-07	2.35498	6.59e-10	1.14677	0.218713	1.10658	0.0532569	1.65576	2.48e-05	GO:0005515	PF00560; PF08263; PF13855	IPR001611; IPR003591; IPR013210; IPR032675	0.014	0	0	0	0.038	0	0.013	0	0	0.143	0.202	0.078	0.403	0.337	0.289	0.398	0.325	0.21	0
HORVU3Hr1G064790	Leucine-rich repeat receptor-like protein kinase family protein	Kinases	LRR	0.480794	0.949299	1.12353	0.189649	3.18064	7.28e-10	-0.385133	0.981054	0.0509639	1	2.391	5.41e-06	0.382478	1	0.633597	0.647379	2.55992	1.51e-06	0.273382	0.983536	0.452042	0.794403	2.36057	1.41e-05	GO:0005515	PF00560; PF08263; PF13855	IPR001611; IPR003591; IPR013210; IPR032675	0.096	0.253	0.465	0.211	0.265	0.292	0.351	0.19	0.212	0.299	0.493	0.105	0.138	0.467	0.289	0.411	0.412	0.21	0.142
HORVU7Hr1G108490	Leucine-rich receptor-like protein kinase family protein	Kinases	LRR	1.06637	0.00520045	3.92612	1.33e-40	5.24592	1.87e-69	-0.273912	0.855126	2.14926	1.46e-12	4.94585	2.62e-63	-1.1845	0.00207528	3.98675	3.49e-28	2.61718	7.93e-22	-2.03461	1.2e-08	2.36981	5.43e-09	2.06542	4.76e-14	GO:0004672; GO:0005515; GO:0005524; GO:0006468	PF07714; PF08263; PF13855	IPR000719; IPR001245; IPR001611; IPR002290; IPR003591; IPR008271; IPR011009; IPR013210; IPR013320; IPR017441; IPR032675	0.923	1.41	0.69	2.321	1.618	3.262	0.89	0.964	0.834	0.532	1.631	0.275	0.792	0.324	0.515	0.45	0.287	0.262	0.834
HORVU3Hr1G104940	Leucine-rich repeat receptor-like protein kinase family protein	Kinases	LRR	2.4793	6.63e-19	3.52673	3.04e-37	4.7502	3.71e-61	0.482749	0.460484	1.41438	1.39e-06	4.64151	6.57e-59	2.03267	2.52e-13	2.42307	3.14e-19	2.6532	3e-23	-0.0815609	1	1.82545	3.76e-11	2.48955	1.17e-20	GO:0005515	PF00560; PF08263	IPR001611; IPR013210; IPR032675	14.596	17.779	18.27	30.632	46.431	239.12	14.117	51.264	10.781	6.805	42.418	8.791	56.378	51.584	129.103	12.254	31.357	10.582	60.484
HORVU6Hr1G018240	Leucine-rich repeat receptor-like protein kinase family protein	Kinases	LRR	NA	NA	2.98921	0.356846	1.61059	0.175208	2.16962	0.787441	1.84505	0.742056	1.78683	0.134676	2.14596	0.864078	2.74836	0.533798	3.07209	0.00822517	2.06805	0.715508	2.73764	0.530468	2.58296	0.0430694	GO:0005515	PF00560; PF08263	IPR001611; IPR003591; IPR013210; IPR032675	0	0	0	0	0	0	0.04	0	0	0	0	0	0	0	0.038	0.039	0	0	0
HORVU5Hr1G021690	protein kinase family protein	Kinases	LRR	0.653739	0.734541	0.867528	0.253561	3.68533	8.35e-18	0.61029	0.719711	-0.00914124	1	3.27377	2.04e-14	0.260002	1	1.15757	0.0555381	3.08081	1.63e-13	0.0741853	1	-0.0849461	1	2.63406	3.87e-10	GO:0004672; GO:0004713; GO:0005515; GO:0005524; GO:0006468	PF07714; PF12819; PF13855	IPR000719; IPR001245; IPR001611; IPR011009; IPR013320; IPR017441; IPR020635; IPR024788; IPR032675	0.207	0.665	0.479	1.279	0.468	0.657	0.688	0.824	0.535	0.662	0.291	0.249	0.855	0.636	0.691	0.578	0.325	1.008	0.376
HORVU2Hr1G012140	Leucine-rich repeat receptor-like protein kinase family protein	Kinases	LRR	1.61146	0.285016	3.13619	0.000626048	4.92329	1.33e-14	-0.768794	0.884583	-1.65424	0.742056	4.1434	1.19e-10	0.661335	0.947195	2.49245	0.0353376	3.08154	3.44e-07	0.311996	0.996517	1.01263	0.680347	2.59606	3.27e-05	GO:0005515	PF00560; PF13855	IPR001611; IPR003591; IPR032675	0.055	0.027	0	0.092	0	0.073	0	0	0	0.026	0	0	0.063	0	0.025	0	0	0	0
HORVU1Hr1G075670	Receptor-like protein kinase 5	Kinases	LRR	1.57878	2.26e-05	3.03874	3.04e-22	4.25792	3.32e-43	-0.523195	0.653251	0.842854	0.10886	3.71725	2.53e-34	1.89127	1.72e-09	2.1091	3.02e-11	3.13097	1.21e-26	0.175137	0.923828	1.53344	6.56e-06	2.51128	5.9e-18	GO:0004672; GO:0005515; GO:0005524; GO:0006468	PF07714; PF08263; PF13855	IPR000719; IPR001245; IPR001611; IPR002290; IPR003591; IPR008271; IPR011009; IPR013210; IPR017441; IPR032675	0.4	0.705	0.436	1.437	1.251	2.641	0.404	0.165	0.249	2.325	2.618	0.916	16.214	1.985	2.122	2.029	1.685	2.457	0.468
HORVU5Hr1G122510	Leucine-rich receptor-like protein kinase family protein	Kinases	LRR	1.18237	0.00437077	3.42401	3.34e-28	4.26103	3.11e-44	0.187714	0.985265	0.719627	0.22751	3.54357	1.94e-32	0.632228	0.350535	3.40831	1.3e-25	3.39345	9.93e-31	0.458891	0.534533	1.601	1.05e-05	2.35111	5.37e-16	GO:0004672; GO:0005515; GO:0005524; GO:0006468	PF00069; PF00560; PF13855	IPR000719; IPR001611; IPR002290; IPR003591; IPR008271; IPR011009; IPR013320; IPR017441; IPR032675	0.593	0.293	0.605	1.345	0.961	1.85	0.742	0.774	0.523	0.571	1.176	0.497	1.321	1.142	0.917	0.989	1.074	1.428	0.773
HORVU5Hr1G041590	Leucine-rich repeat protein kinase family protein	Kinases	LRR	2.34974	1.51e-10	1.81436	1.9e-09	6.10044	1.26e-95	0.338734	0.886284	0.797255	0.111224	5.42566	2.98e-80	2.30199	2.38e-07	2.48356	6.66e-13	3.42057	4.2e-38	1.52777	0.00655882	2.14065	3.54e-09	3.6718	8.73e-43	none	PF12819	IPR024788	0.028	0.04	0.099	0.105	0.114	2.617	0.067	0.419	0.05	0.091	0.278	0.065	1.069	0.506	0.703	0.218	0.574	0.136	0.335
HORVU6Hr1G001770	Leucine-rich repeat receptor-like protein kinase family protein	Kinases	LRR	1.51059	0.0320033	1.82106	9.33e-05	4.18892	4.34e-27	-0.435284	0.914447	1.13995	0.108422	3.93416	2.93e-24	1.07921	0.255627	2.22435	9.23e-07	3.4652	3.46e-20	0.309009	0.922011	1.47516	0.0055795	3.21282	1.43e-17	GO:0005515	PF00560; PF08263; PF13855	IPR001611; IPR003591; IPR013210; IPR032675	0.096	0.133	0.028	0.369	0.354	0.913	0.135	0.228	0.062	0.182	0.025	0	0.327	0.363	0.841	0.18	0.412	0.042	0.03
HORVU7Hr1G108460	Leucine-rich repeat receptor-like protein kinase family protein	Kinases	LRR	0.762682	0.131412	1.66013	1.99e-07	4.32485	5.33e-44	0.47305	0.577694	0.935346	0.0344938	3.58393	3.67e-32	0.255078	0.953063	1.23016	0.00231462	3.64269	7.67e-32	0.139057	0.971107	1.50365	0.000109487	2.79008	1.1e-19	GO:0005515	PF08263; PF13855	IPR001611; IPR013210; IPR032675	3.776	7.354	6.306	10.932	9.481	9.263	8.333	5.809	10.333	2.273	1.29	3.859	2.956	3.192	3.077	2.672	3.158	2.666	2.236
HORVU0Hr1G039970	Leucine-rich receptor-like protein kinase family protein	Kinases	LRR	0.541085	0.441514	1.73616	1.64e-09	3.531	1.06e-36	0.232384	0.883738	1.145	0.000794634	2.87509	1.05e-25	-0.302705	0.864078	1.55062	4.17e-07	3.72606	1.78e-39	-0.929283	0.0102448	1.53394	1.03e-06	2.82852	2.14e-24	GO:0004672; GO:0005515; GO:0005524; GO:0006468	PF00069; PF13855	IPR000719; IPR001611; IPR002290; IPR003591; IPR008271; IPR011009; IPR013320; IPR017441; IPR032675	1.998	3.085	2.815	4.431	3.868	3.408	3.155	2.968	3.585	3.533	3.883	4.37	5.497	2.867	2.976	2.543	1.972	1.879	1.942
HORVU3Hr1G051610	Leucine-rich repeat receptor-like protein kinase family protein	Kinases	LRR	-1.0455	0.253191	0.158467	1	-0.0468379	0.999855	0.151131	1	0.572161	0.742056	-0.312674	0.840749	-0.264589	1	-3.75226	8.51e-07	3.81868	0.0183605	0.0151888	1	-1.9635	0.00938561	4.27766	0.00644284	GO:0005515	PF08263; PF13855	IPR001611; IPR003591; IPR013210; IPR032675	1.971	2.168	2.914	1.253	1.416	1.169	3.047	1.281	3.187	2.286	2.251	1.177	2.692	0.259	1.997	2.196	1.972	1.228	0.437
HORVU6Hr1G031910	Leucine-rich repeat receptor-like protein kinase family protein	Kinases	LRR	-0.186507	1	1.19995	0.347938	2.83098	4.23e-05	-0.61604	0.925361	-2.13705	0.194862	2.06434	0.00521835	1.18642	0.883442	-0.0953447	1	3.90969	2.34e-07	1.12557	0.749107	-0.322999	0.964992	3.05513	0.000154874	GO:0005515	PF00560; PF08263; PF13855	IPR001611; IPR003591; IPR013210; IPR032675	0.124	0.027	0.155	0.132	0.025	0.073	0.013	0.063	0.062	0	0	0.092	0	0.104	0.025	0.039	0.05	0.042	0.041
HORVU6Hr1G088400	Leucine-rich receptor-like protein kinase family protein	Kinases	LRR	1.26353	0.0360033	3.0153	5.36e-22	5.15543	1.95e-66	0.312932	0.939983	0.818294	0.163094	4.63989	3.26e-56	0.700807	0.531734	3.14832	8.24e-20	4.00711	9.3e-45	0.096102	1	1.68007	3.6e-05	3.69129	7.49e-39	GO:0004672; GO:0005515; GO:0005524; GO:0006468	PF00069; PF00560; PF08263; PF13855	IPR000719; IPR001611; IPR002290; IPR003591; IPR008271; IPR011009; IPR013210; IPR013320; IPR017441; IPR032675	0.069	0.332	0.225	0.198	0.341	0.487	0.229	0.33	0.05	0.26	0.291	0.262	0.39	0.208	0.59	0.206	0.225	0.189	0.264
HORVU2Hr1G122300	Leucine-rich repeat receptor-like protein kinase family protein	Kinases	LRR	NA	NA	1.71338	0.679988	NA	NA	NA	NA	NA	NA	NA	NA	1.61614	0.864078	1.3337	0.645165	4.07185	0.000144819	-2.30007	0.657856	2.13115	0.293131	3.5105	0.00194615	none	none	IPR032675	0	0	0	0	0	0	0	0	0	0	0	0	0.176	0	0	0	0	0	0
HORVU4Hr1G090020	Leucine-rich repeat receptor-like protein kinase family protein	Kinases	LRR	3.50442	0.463077	3.30707	0.00042643	5.6591	2.27e-21	NA	NA	-3.07244	0.446393	5.21479	1.79e-18	NA	NA	2.39319	0.0933411	4.14372	2.27e-12	NA	NA	-0.465927	1	3.85907	1.22e-10	GO:0005515	PF00560; PF08263; PF13855	IPR001611; IPR003591; IPR013210; IPR032675	0	0	0	0.026	0	0.012	0	0	0	0	0	0	0	0	0	0	0	0	0.02
HORVU6Hr1G023210	Leucine-rich repeat receptor-like protein kinase family protein	Kinases	LRR	1.5151	0.195577	2.63455	1.45e-06	4.69679	2.99e-21	-0.963182	0.787441	0.398958	0.90807	4.22108	1.24e-17	0.457636	1	2.93025	1.08e-05	4.67968	2.04e-19	0.247667	0.993544	2.0415	0.0121559	4.60473	1.11e-18	GO:0005515	PF00560; PF08263	IPR001611; IPR013210; IPR032675	0.055	0.16	0.127	0.29	0.076	0.511	0.04	0.14	0.075	0.182	0.19	0.144	0.264	0.195	0.276	0.244	0.2	0.262	0.244
HORVU7Hr1G119770	Leucine-rich receptor-like protein kinase family protein	Kinases	LRR	3.87008	0.306096	1.35216	0.487529	10.5135	1.48e-30	NA	NA	0.967177	0.764269	9.38839	3.56e-23	NA	NA	2.78385	0.0260986	4.84092	9.26e-18	2.87294	0.556882	1.56448	0.477147	3.34916	4.07e-09	GO:0004672; GO:0005515; GO:0005524; GO:0006468	PF00069; PF00560; PF08263; PF13855	IPR000719; IPR001611; IPR003591; IPR008266; IPR011009; IPR013210; IPR013320; IPR017441; IPR032675	0	0	0	0	0	0.049	0	0	0	0	0	0	0	0	0	0.013	0	0.01	0.01
HORVU6Hr1G001520	protein kinase family protein	Kinases	LRR	1.16008	0.708152	1.38983	0.158645	4.16887	5.78e-12	0.471007	0.983983	-0.995766	0.719961	3.84941	2.73e-10	-0.16885	1	3.41353	0.00198021	5.20198	2.21e-15	-1.08234	0.878818	0.401053	1	3.63925	9.55e-08	GO:0004672; GO:0005515; GO:0005524; GO:0006468	PF07714; PF12819	IPR000719; IPR001245; IPR001611; IPR002290; IPR008271; IPR011009; IPR013320; IPR017441; IPR024788; IPR032675	0.055	0	0	0	0	0.073	0	0.089	0	0	0.177	0	0.05	0	0	0	0	0	0.051
HORVU7Hr1G006940	receptor kinase 1	Kinases	LRR	NA	NA	4.02452	0.00109333	8.78798	7.06e-17	NA	NA	1.34803	0.794744	8.0502	1.73e-13	-2.30251	0.852835	2.91625	0.0901927	9.22774	1.68e-19	-0.250665	1	1.24751	0.727928	8.09281	4.98e-14	GO:0004672; GO:0005524; GO:0006468	PF00069; PF11721	IPR000719; IPR002290; IPR008271; IPR011009; IPR013320; IPR017441; IPR021720; IPR032675	0	0	0	0	0	0	0	0	0	0	0	0	0	0	0	0	0	0	0
HORVU6Hr1G034490	receptor kinase 2	Kinases	LysM	0.281357	0.899794	1.20061	0.00110611	-0.546679	0.149236	-0.8908	0.0728155	0.785127	0.15614	-0.094011	0.904114	0.713224	0.20534	1.56944	1.38e-05	-0.932212	0.00882514	0.134797	0.984934	0.950872	0.0307054	-1.40439	4.4e-05	GO:0004672; GO:0005524; GO:0006468	PF01476; PF07714	IPR000719; IPR001245; IPR011009; IPR013320; IPR018392	4.548	10.731	4.673	12.91	5.764	6.196	4.706	2.942	3.561	4.13	7.095	2.577	14.793	5.086	2.411	5.793	2.771	6.32	1.82
HORVU6Hr1G034570	receptor kinase 2	Kinases	LysM	0.230649	0.947612	1.78465	5.11e-09	2.41199	5.13e-17	-0.886098	0.0487889	0.341938	0.742056	1.956	1.19e-11	0.271266	0.899979	1.37016	2.37e-05	1.69484	4.91e-09	-0.319656	0.68156	0.707431	0.10069	0.876346	0.00593726	GO:0004672; GO:0005524; GO:0006468	PF01476; PF07714	IPR000719; IPR001245; IPR011009; IPR013320; IPR018392	2.894	5.505	2.998	7.173	2.756	3.81	2.481	1.471	2.54	5.325	7.006	3.192	11.774	3.84	2.876	4.765	2.234	5.008	1.891
HORVU6Hr1G094790	receptor-like protein kinase 1	Kinases	LysM	2.08433	8.67e-13	3.58784	8.09e-39	5.88646	5.49e-92	0.312991	0.787441	0.877003	0.0261156	5.07586	1.51e-73	1.90764	1.02e-11	2.66357	3.93e-22	3.62037	1.4e-43	0.374675	0.567108	1.85525	8.44e-11	3.42801	1.34e-39	GO:0004672; GO:0005524; GO:0006468	PF07714	IPR000719; IPR001245; IPR002290; IPR008271; IPR011009	1.103	1.184	1.872	3.323	2.288	11.905	1.497	2.194	2.266	1.338	3.073	0.497	14.629	3.153	7.597	2.685	3.258	2.499	1.443
HORVU3Hr1G064760	Protein kinase superfamily protein with octicosapeptide/Phox/Bem1p domain	Kinases	Misc.	-1.23113	0.953733	-1.8049	0.679988	-2.47001	0.184008	-3.39634	0.513434	-1.8049	0.742056	-0.177675	0.999967	NA	NA	NA	NA	-4.20533	0.019297	NA	NA	NA	NA	-4.20533	0.0300374	GO:0005515	PF00564	IPR000270	0.069	0.04	0.099	0	0.19	0.085	0	0.101	0	0	0	0	0	0.078	0.1	0.09	0.187	0	0
HORVU1Hr1G002470	receptor-like protein kinase 4	Kinases	Misc.	-0.409942	0.91828	0.181127	0.976587	0.755008	0.141378	-0.0849427	1	-0.453747	0.79679	0.35761	0.56355	-3.42177	2.47e-10	0.179004	1	-2.69002	8.98e-09	-3.74042	1.07e-11	-0.625677	0.662955	-2.52072	9.27e-08	GO:0004672; GO:0005524; GO:0006468	PF00069	IPR000719; IPR002290; IPR008271; IPR011009; IPR013320; IPR017441	1.158	1.942	1.52	1.437	1.466	0.183	2.279	0.634	1.544	0.429	16.049	0	0.365	0.623	0.829	0.437	0.574	0.567	2.846
HORVU7Hr1G115940	receptor kinase 2	Kinases	Misc.	NA	NA	NA	NA	NA	NA	NA	NA	NA	NA	NA	NA	-3.69821	0.0486156	-1.30747	0.764801	-2.47268	0.0261741	-3.77855	0.0350534	0.0415045	1	-3.68589	0.00282822	GO:0004672; GO:0005524; GO:0006468	PF00069	IPR000719; IPR011009; IPR032675	0	0	0	0	0	0	0	0	0	0.039	2.706	0	0.038	0	0	0	0.037	0	0
HORVU6Hr1G039270	protein kinase family protein	Kinases	Misc.	-0.314824	0.961767	-0.731945	0.362096	-3.18507	4.27e-09	-0.850619	0.367174	-0.585689	0.643676	-3.27148	4.25e-09	-0.22323	1	-1.12815	0.0554105	-2.39182	4.88e-05	-0.941165	0.202975	-1.03365	0.106413	-2.29534	0.000154497	GO:0004672; GO:0005524; GO:0006468; GO:0006950	PF00582; PF07714	IPR000719; IPR001245; IPR002290; IPR006016; IPR008271; IPR011009; IPR013320; IPR014729	0	0.319	0.155	0.857	0.177	0.767	0.742	0.038	0.199	0.052	0	0.406	0	0.039	0	0.103	0.15	0	0.254
HORVU2Hr1G117610	protein kinase family protein	Kinases	Misc.	-1.44635	0.208887	-0.690207	0.504669	-0.835513	0.188807	-1.5276	0.145903	-1.57834	0.0204287	-1.99927	0.00105767	-0.632164	0.902918	-2.59888	4.77e-06	-2.38117	2.31e-05	-2.23345	0.0426716	-2.54494	1.53e-05	-3.2576	6.23e-08	GO:0004672; GO:0005524; GO:0006468; GO:0007165	PF00069; PF03822	IPR000719; IPR002290; IPR004041; IPR008271; IPR011009; IPR017441; IPR018451	0.317	0.426	1.084	0.462	0.038	0.207	0.283	0.228	0.162	0.104	0.076	0.877	0.126	0.091	0.352	0	0	0.147	6.242
HORVU5Hr1G041960	Protein kinase superfamily protein	Kinases	Misc.	-0.419326	0.87136	0.0875843	1	-2.88011	7.26e-08	-0.736396	0.541081	0.277963	0.949921	-2.03302	0.000105672	-0.781189	0.486562	-0.64152	0.450921	-2.30151	2.11e-05	-1.13686	0.0862477	-0.860405	0.243972	-2.13131	0.000102276	GO:0004672; GO:0005524; GO:0006468	PF00069	IPR000719; IPR002290; IPR011009	1.833	2.021	2.731	1.886	2.048	1.802	1.712	1.357	1.83	2.675	1.315	4.841	1.082	1.7	2.273	1.053	2.247	1.092	0.762
HORVU7Hr1G112910	receptor kinase 2	Kinases	Misc.	-0.0677367	1	-0.157155	1	-1.89968	0.00116484	0.570243	0.787441	-0.154059	1	-2.1859	0.000257336	0.510463	0.926242	-1.04415	0.22416	-2.19859	0.000472896	0.277237	0.963973	-0.874168	0.369735	-1.88962	0.00327168	GO:0004672; GO:0005524; GO:0006468	PF00069	IPR000719; IPR002290; IPR008271; IPR011009; IPR014729; IPR017441	0.813	0.439	0.535	0.448	0.733	0.657	0.876	1.179	1.008	0.714	0.266	0.379	0.34	0.428	1.08	0.231	0.899	0.378	0.691
HORVU3Hr1G033140	Inositol-tetrakisphosphate 1-kinase 3	Kinases	Misc.	0.00808079	1	-0.792688	0.323567	-2.74486	1.19e-06	-0.315509	0.910402	-0.189356	0.999199	-2.52913	9.21e-06	-0.969167	0.146177	0.470177	0.588422	-2.16983	2.73e-07	-0.780542	0.282262	0.0615286	1	-0.944694	0.0454564	none	none	none	1.985	3.205	2.323	2.743	2.427	2.106	1.847	2.308	2.228	3.299	6.652	2.852	4.126	2.867	2.549	3.956	3.133	3.548	1.667
HORVU4Hr1G055890	Protein kinase family protein	Kinases	Misc.	0.0520133	1	-0.592136	0.269317	-2.22081	4.36e-12	0.13524	1	-0.567519	0.434126	-2.19672	1.09e-11	-0.463435	0.658557	-1.23719	0.000550815	-2.14089	1.31e-10	-0.340012	0.682894	-0.975278	0.0146972	-2.52924	1.37e-13	GO:0004672; GO:0005524; GO:0006468	PF07714	IPR000719; IPR001245; IPR011009	12.363	8.444	12.007	15.349	13.286	9.117	14.306	10.489	13.259	12.156	7.689	10.466	6.931	7.226	6.404	8.773	8.189	6.183	8.264
HORVU2Hr1G072580	Protein kinase superfamily protein	Kinases	Misc.	-0.364519	0.730472	-0.355118	0.510873	-2.68103	9.93e-26	-0.696859	0.0766219	-0.281166	0.742056	-2.06757	2.89e-16	-0.377104	0.646763	-0.477245	0.220098	-1.87854	1.8e-13	-0.762851	0.0241372	-0.691031	0.0371778	-1.81877	1.55e-12	GO:0004672; GO:0005524; GO:0006468	PF00069	IPR000719; IPR002290; IPR008271; IPR011009	17.834	16.822	20.888	13.332	17.23	15.021	11.811	11.009	11.316	17.091	13.735	17.243	9.522	13.078	13.713	9.89	10.648	6.855	31.431
HORVU7Hr1G043790	D6 protein kinase like 2	Kinases	Misc.	-0.168361	1	-0.979445	0.0113124	-2.06054	1.11e-09	0.19171	0.964693	-0.595727	0.385721	-1.91724	1.87e-08	-0.367648	0.852835	-1.11727	0.00219783	-1.84599	3.4e-07	0.0927867	1	-0.919968	0.0231714	-1.52233	3.65e-05	GO:0004672; GO:0005524; GO:0006468	PF00069	IPR000719; IPR002290; IPR008271; IPR011009; IPR011993	17.104	8.923	18.496	16.905	14.31	9.762	14.292	13.241	18.985	10.325	8.524	12.912	6.44	9.004	8.187	11.766	8.925	13.542	4.107
HORVU4Hr1G028410	receptor kinase 1	Kinases	Misc.	0.0778688	1	0.150674	1	-1.65261	0.0388288	0.613833	0.805478	-0.70207	0.742056	-1.65622	0.0461874	-0.126608	1	-0.864098	0.533798	-1.83402	0.0110038	0.403931	0.875707	-0.604537	0.715007	-1.87807	0.0117787	GO:0004672; GO:0005524; GO:0006468	PF07714	IPR000719; IPR001245; IPR011009	0.179	0	0.338	0.092	0.253	0.292	0.31	0.342	0.087	0.234	0.089	0.497	0.176	0.259	0.502	0.771	0.487	0.388	0.183
HORVU6Hr1G022360	protein kinase family protein	Kinases	Misc.	-0.711652	0.845297	-0.385025	0.932256	-1.33296	0.125987	0.0782054	1	0.0967512	1	-0.939369	0.320265	-0.619176	0.897287	-0.61834	0.738534	-1.79725	0.0290708	-0.205952	1	0.608624	0.708018	-2.48517	0.00404098	GO:0004672; GO:0005515; GO:0005524; GO:0006468	PF00560; PF07714; PF12819	IPR000719; IPR001245; IPR001611; IPR002290; IPR008271; IPR011009; IPR013320; IPR017441; IPR024788; IPR032675	0.317	0.532	0.225	0.33	0.329	0.134	0.418	0.317	0.535	0.247	0.405	0.249	0.239	0.311	0.389	0.257	0.499	0.409	0.102
HORVU2Hr1G030520	Protein kinase superfamily protein	Kinases	Misc.	0.830147	0.43341	0.646676	0.364897	-1.87004	1.84e-06	0.487976	0.787441	0.438294	0.742056	-1.76665	8.59e-06	-0.320848	1	0.899619	0.104699	-1.75312	1.36e-05	-0.0612535	1	1.02133	0.0576111	-1.24941	0.00310928	GO:0004672; GO:0005524; GO:0006468	PF00069	IPR000719; IPR002290; IPR008271; IPR011009; IPR017441	0.992	0.984	0.732	1.78	1.53	1.522	0.971	1.484	1.046	1	1.062	1.112	0.893	0.999	0.904	0.873	1.011	0.882	4.29
HORVU5Hr1G121250	Aspartokinase 1; chloroplastic	Kinases	Misc.	-0.101703	1	-0.191838	0.830596	-1.31133	5.95e-07	-0.514625	0.364949	0.0535715	1	-0.876175	0.0015233	0.0350016	1	-0.273813	0.637635	-1.74873	3.06e-11	-0.595586	0.148969	-0.279546	0.618883	-1.00528	0.000311367	GO:0004072; GO:0008652	PF00696	IPR001048; IPR018042	232.854	221.132	283.937	203.957	258.98	273.483	138.365	233.768	189.28	250.33	238.36	213.468	198.202	220.735	275.121	135.577	193.158	139.906	239.599
HORVU3Hr1G090990	receptor kinase 2	Kinases	Misc.	-0.200123	1	-0.429337	0.548301	-2.85286	1.27e-17	-0.130253	1	-0.518247	0.532358	-2.25331	7.75e-12	-0.215408	1	-0.865062	0.0386045	-1.57978	3.33e-06	-0.279525	0.764532	-0.808189	0.071315	-1.47513	2.1e-05	GO:0004672; GO:0005524; GO:0006468	PF00069	IPR000719; IPR002290; IPR008271; IPR011009; IPR013320; IPR017441	8.311	8.551	10.585	8.822	8.128	7.206	8.589	7.787	9.349	8.195	8.271	8.268	5.107	8.666	7.208	6.692	7.19	5.123	5.53
HORVU3Hr1G111040	protein kinase family protein	Kinases	Misc.	-0.114986	1	-0.383043	0.464522	-1.69138	1.09e-11	-0.0642251	1	-0.671611	0.0890546	-1.85534	1.28e-13	-0.214332	0.947094	-0.425652	0.310202	-1.54581	9.87e-10	-0.0311264	1	-0.433393	0.310547	-1.49321	5.16e-09	GO:0004672; GO:0005524; GO:0006468	PF07714; PF12819	IPR000719; IPR001245; IPR002290; IPR008271; IPR011009; IPR013320; IPR017441; IPR024788	19.309	12.966	17.496	16.918	15.903	16.81	16.382	17.553	16.956	17.987	15.708	17.648	10.252	17.359	15.609	14.502	17.601	18.214	30.262
HORVU3Hr1G096660	receptor kinase 2	Kinases	Misc.	-0.530875	0.83771	-0.220057	0.946179	-0.624444	0.356233	0.0657627	1	-0.0598518	1	-0.32183	0.695608	-0.0895001	1	-1.20411	0.312584	-1.52129	0.00605305	-1.4061	0.2391	-1.08507	0.400736	-3.44153	2.49e-08	GO:0004672; GO:0005524; GO:0006468	PF07714	IPR000719; IPR001245; IPR011009; IPR013320; IPR017441	0.028	0.04	0	0	0	0	0	0	0	0	0	0	0	0.039	0	0	0	0	0
HORVU2Hr1G065090	Concanavalin A-like lectin family protein	Kinases	Misc.	-0.219781	1	0.0136273	1	-1.72945	5.14e-05	-0.215091	0.99729	0.0436312	1	-1.69039	9.9e-05	-0.683882	0.576222	-0.420646	0.6436	-1.41366	0.00143618	-0.728671	0.379903	-0.0538891	1	-1.09889	0.0195612	GO:0030246	PF00139	IPR001220; IPR013320	1.24	1.915	1.619	1.516	1.504	1.96	1.739	1.509	1.618	1.896	1.581	2.63	0.365	1.362	2.085	1.028	1.71	1.008	3.222
HORVU0Hr1G013830	Protein kinase superfamily protein	Kinases	Misc.	-0.360144	0.730472	-0.534895	0.176651	-2.36721	9.56e-21	-0.374581	0.624894	-0.383078	0.598724	-2.42228	1.85e-21	-0.180594	1	-0.850574	0.00430757	-1.31489	3.57e-07	-0.318038	0.618594	-0.888046	0.00336012	-1.71976	2.18e-11	GO:0004672; GO:0005524; GO:0006468	PF07714	IPR000719; IPR001245; IPR002290; IPR008271; IPR011009; IPR013320; IPR017441	108.84	106.158	118.546	93.849	92.217	78.234	100.666	73.598	89.1	96.249	67.143	98.328	49.158	97.602	83.896	76.748	79.465	54.306	65.059
HORVU3Hr1G003220	receptor kinase 1	Kinases	Misc.	-1.61386	0.83771	1.71005	0.679988	-0.219292	0.985253	-1.59763	0.787441	1.86241	0.742056	-1.70651	0.400907	-0.176969	1	-1.12217	0.00385971	-1.21943	0.000661558	0.150726	0.969882	-0.768131	0.103908	-0.935172	0.0139226	GO:0004672; GO:0005524; GO:0006468	PF00069; PF00635	IPR000535; IPR000719; IPR008962; IPR011009	0.028	0.066	0	0	0	0	0	0.051	0	11.974	6.741	8.203	9.824	9.056	7.321	10.019	8.026	12.65	0
HORVU2Hr1G098400	receptor kinase 1	Kinases	Misc.	-0.0894213	1	-0.17929	0.900959	-0.288825	0.455601	0.0847913	1	-0.0684009	1	-0.18298	0.701386	-0.203446	1	-0.0614948	1	-1.18562	0.000285191	0.627573	0.229102	-0.202679	0.82549	-1.16018	0.000498316	GO:0004672; GO:0005524; GO:0006468	PF00069; PF11721	IPR000719; IPR002290; IPR008271; IPR011009; IPR013320; IPR017441; IPR021720; IPR032675	7.98	6.795	8.206	8.466	5.903	5.733	7.658	7.762	8.739	6.208	5.109	3.258	4.881	3.827	4.596	8.812	5.667	10.12	6.048
HORVU5Hr1G015220	receptor kinase 1	Kinases	Misc.	-0.30576	1	-0.43398	0.746916	-1.09761	0.0400894	0.175715	1	-0.125143	1	-1.30071	0.0151516	0.0260712	1	-0.52616	0.658369	-1.18539	0.0365321	0.484938	0.721913	0.199699	0.964846	-1.15938	0.0469746	GO:0004672; GO:0005524; GO:0006468	PF07714	IPR000719; IPR001245; IPR002290; IPR008271; IPR011009; IPR013320; IPR017441	1.571	1.489	2.407	0.976	2.061	1.607	1.321	2.486	2.204	2.091	1.024	1.557	0.969	1.842	1.218	1.182	1.111	1.648	2.236
HORVU6Hr1G012800	Protein kinase superfamily protein	Kinases	Misc.	-0.137458	1	-0.134507	0.982892	-1.08062	0.00710001	0.223123	0.973807	-0.179695	0.986132	-0.993751	0.0165115	-0.150212	1	-0.272893	0.800285	-1.17377	0.00448855	-0.242589	0.88878	-0.494196	0.522013	-1.10528	0.00958755	GO:0004672; GO:0005524; GO:0006468; GO:0008152; GO:0016597	PF07714	IPR000719; IPR001245; IPR002290; IPR002912; IPR008271; IPR011009	4.245	3.138	4.265	3.824	4.007	3.25	5.029	3.247	5.428	2.39	3.718	4.173	4	2.932	3.014	2.402	1.885	3.832	2.826
HORVU4Hr1G056120	Protein kinase superfamily protein	Kinases	Misc.	-0.775084	0.122202	-0.394071	0.55757	-2.54774	4.5e-15	-0.812492	0.08243	-0.0203572	1	-1.64248	2.78e-07	0.196522	1	-0.877306	0.0163907	-1.16813	0.000584545	-0.484389	0.43784	-1.08061	0.0020831	-1.07252	0.0021749	GO:0004672; GO:0005524; GO:0006468	PF00069	IPR000719; IPR002290; IPR008271; IPR011009; IPR017441	15.119	18.125	21.409	9.02	14.853	10.809	13.47	8.028	10.258	10.429	5.894	16.706	9.925	12.221	15.22	10.738	8.526	5.154	11.924
HORVU4Hr1G088650	protein kinase family protein	Kinases	Misc.	0.0224039	1	-0.135801	0.920604	-1.16128	4.25e-06	0.202984	0.889449	0.225901	0.813404	-0.720447	0.00797203	0.343691	0.729731	-0.162924	0.841288	-1.13946	1.06e-05	0.114356	0.972475	0.193833	0.76838	-0.751989	0.00702831	GO:0004672; GO:0004842; GO:0005524; GO:0006468; GO:0016567	PF00069; PF04564	IPR000719; IPR002290; IPR003613; IPR008271; IPR011009; IPR013083; IPR014729; IPR017441	31.217	35.998	30.502	21.204	44.901	36.421	36.796	39.012	36.066	28.377	25.876	33.609	19.497	46.316	43.022	35.786	35.339	22.245	61.907
HORVU7Hr1G092030	Protein kinase superfamily protein	Kinases	Misc.	-0.32645	0.904748	-0.392956	0.679988	-1.42279	0.000306806	-0.419784	0.787441	-0.460664	0.739949	-1.1651	0.00438245	-0.450931	0.846378	-0.343363	0.700554	-1.1218	0.00704884	-0.748716	0.253771	-0.362542	0.680347	-1.43942	0.000469568	GO:0004672; GO:0005524; GO:0006468	PF07714	IPR000719; IPR001245; IPR002290; IPR008271; IPR011009	6.133	5.598	6.63	4.536	4.879	4.735	4.422	3.729	4.681	4.351	5.729	6.659	4.943	3.762	5.99	3.211	3.27	3.527	4.097
HORVU2Hr1G115690	Protein kinase superfamily protein	Kinases	Misc.	-0.248576	0.853053	-0.461511	0.309557	-1.77807	1.83e-12	-0.264322	0.787441	-0.101539	1	-1.41214	3.23e-08	-0.106479	1	-0.482947	0.219162	-1.12119	2.05e-05	-0.264112	0.713612	-0.441787	0.304059	-0.888255	0.0012542	none	PF03109	IPR004147; IPR011009	114.036	122.807	116.956	99.163	102.962	91.526	94.72	109.046	86.373	96.015	99.786	87.548	96.504	90.7	82.515	88	85.582	70.084	100.129
HORVU3Hr1G050430	protein kinase family protein	Kinases	Misc.	-0.292253	0.83771	-0.402122	0.426952	-0.35882	0.271661	-0.248333	0.793569	0.647569	0.113725	-0.450269	0.163042	-0.16833	1	-0.560915	0.115657	-1.07875	0.000105909	-0.301735	0.654291	0.00599356	1	-0.771964	0.00951888	GO:0004672; GO:0005524; GO:0006468; GO:0006950	PF00069; PF00582	IPR000719; IPR002290; IPR006016; IPR008271; IPR011009; IPR013320; IPR014729	78.408	95.599	93.787	60.922	87.376	79.609	78.445	73.534	77.273	88.586	75.769	92.415	71.975	66.841	93.616	84.133	74.959	61.98	17.82
HORVU3Hr1G002570	receptor-like protein kinase 4	Kinases	Misc.	-0.091013	1	-0.247211	0.699381	-1.11426	1.04e-05	-0.445921	0.477558	-0.465507	0.413757	-1.59749	1.69e-10	-0.2063	0.968105	-0.406031	0.346561	-1.03516	7.14e-05	-0.841995	0.00964493	-0.63576	0.0659764	-1.77982	1.89e-12	GO:0004672; GO:0005524; GO:0006468	PF00069	IPR000719; IPR002290; IPR008271; IPR011009; IPR013320; IPR017441	26.2	18.591	23.774	14.914	22.59	28.947	16.719	21.535	13.893	18.481	16.985	21.468	7.258	16.762	23.093	11.355	10.86	9.144	41.251
HORVU3Hr1G088660	Protein kinase superfamily protein	Kinases	Misc.	-0.395387	0.671361	-0.145582	0.906551	-1.54186	6.71e-10	-0.547942	0.26196	-0.0127476	1	-1.56034	5.54e-10	-0.345061	0.723923	-0.358693	0.446309	-1.01151	0.000121109	-0.534928	0.200631	-0.492688	0.212487	-1.12575	1.89e-05	GO:0004672; GO:0005524; GO:0006468	PF03109	IPR000719; IPR004147; IPR011009	46.764	43.498	44.564	35.511	37.898	36.676	32.387	35.385	31.385	40.611	38.106	36.33	27.359	30.54	35.952	25.985	29.821	24.628	57.069
HORVU2Hr1G002840	receptor-like protein kinase 1	Kinases	Misc.	1.53045	6.83e-05	1.9627	2.46e-11	-0.230248	0.525923	0.0296269	1	1.40936	1.91e-05	0.279999	0.446901	1.33997	0.000150382	1.71402	1.72e-09	-0.930621	0.00115095	-0.748559	0.180706	1.62282	2.52e-08	-1.02453	0.000346394	GO:0004672; GO:0005524; GO:0006468; GO:0030246	PF00069; PF00139	IPR000719; IPR001220; IPR002290; IPR008271; IPR011009; IPR013320; IPR019825	0.358	1.17	0.507	1.042	2.136	2.337	0.58	0.926	0.237	0.753	1.454	1.478	2.943	3.464	2.072	1.13	0.624	0.378	1.169
HORVU6Hr1G083270	Protein kinase superfamily protein	Kinases	Misc.	-0.169039	0.998536	-0.185704	0.841883	-1.34456	2.12e-07	-0.460306	0.469159	-0.0902264	1	-1.21783	3.71e-06	-0.297137	0.852835	-0.312203	0.538919	-0.872383	0.00167842	-0.388979	0.484208	-0.431633	0.338028	-0.82063	0.00404282	GO:0004672; GO:0005515; GO:0005524; GO:0006468	PF00564; PF07714	IPR000270; IPR000719; IPR001245; IPR002290; IPR008271; IPR011009; IPR017441	130.575	131.809	137.816	136.389	119.118	102.53	80.913	117.911	88.614	135.341	126.155	114.525	101.284	135.355	102.13	100.96	110.909	90.303	153.417
HORVU5Hr1G059030	Protein kinase superfamily protein	Kinases	Misc.	0.0528788	1	-0.0354716	1	-1.11921	0.000860782	0.190541	0.977051	0.0530251	1	-1.33153	7.13e-05	0.0335055	1	-0.561524	0.300585	-0.87097	0.0159375	0.0667164	1	-0.521679	0.365331	-1.40189	4.46e-05	GO:0004672; GO:0005524; GO:0006468	PF00069	IPR000719; IPR002290; IPR011009; IPR017441	5.072	4.309	5.095	6.395	5.524	4.553	6.081	5.682	6.947	4.909	4.92	5.194	4.893	5.942	4.194	5.035	4.606	5.333	4.29
HORVU5Hr1G012510	Protein kinase superfamily protein	Kinases	Misc.	-0.351737	0.734541	-0.355554	0.510873	-1.04264	4.49e-05	-0.124791	1	-0.0934721	1	-0.917403	0.000470242	0.0078516	1	-0.35182	0.463834	-0.857814	0.00141134	0.154	0.904556	-0.0920964	0.979168	-0.693958	0.0148276	GO:0004672; GO:0005524; GO:0006468	PF00069	IPR000719; IPR011009	93.955	122.275	92.211	88.324	85.834	88.532	111.816	98.139	89.411	93.015	87.632	87.261	97.082	92.957	89.246	103.516	93.82	98.082	97.446
HORVU5Hr1G071250	D6 protein kinase like 2	Kinases	Misc.	-0.157788	1	0.187338	0.838786	-1.12722	2.01e-05	-0.114115	1	0.171208	0.922923	-1.04223	0.000109896	-0.146093	1	0.136409	0.914541	-0.840345	0.00280161	-0.114362	0.976188	-0.069876	1	-1.03362	0.000190915	GO:0004672; GO:0005524; GO:0006468	PF00069	IPR000719; IPR002290; IPR008271; IPR011009; IPR011993	19.502	16.476	20.142	21.639	17.622	13.95	19.429	15.524	18.014	35.287	22.132	26.584	33.573	21.874	18.459	28.888	24.142	24.618	10.877
HORVU2Hr1G093580	Protein kinase superfamily protein	Kinases	Misc.	-0.161774	1	0.070601	1	-1.18857	6.57e-06	-0.349469	0.695025	0.224597	0.826679	-0.93799	0.000597504	-0.324472	0.815626	-0.210078	0.755798	-0.824706	0.00342521	-0.501992	0.280585	-0.471506	0.275317	-0.706813	0.017076	GO:0004672; GO:0005524; GO:0006468	PF00069	IPR000719; IPR002290; IPR008271; IPR011009	21.004	19.122	17.75	16.523	16.155	15.946	13.038	14.344	14.69	28.066	28.431	28.141	24.189	21.121	22.98	22.966	21.408	14.151	11.863
HORVU5Hr1G097010	Protein kinase superfamily protein	Kinases	Misc.	-0.225087	0.968064	-0.199932	0.8733	-0.988836	0.00205288	-0.529906	0.515312	-0.65105	0.283883	-1.21718	0.000128281	-0.505892	0.590171	-0.590969	0.220033	-0.757692	0.0309333	-0.756702	0.119084	-0.628718	0.195508	-1.00384	0.00304576	GO:0004672; GO:0005515; GO:0005524; GO:0006468	PF00564; PF07714	IPR000270; IPR000719; IPR001245; IPR002290; IPR008271; IPR011009	4.617	4.827	6.616	3.376	4.146	5.173	4.22	3.564	3.598	4.299	4.907	4.684	2.277	3.412	4.018	2.954	2.522	2.645	7.868
HORVU1Hr1G031660	receptor kinase 2	Kinases	Misc.	-0.156985	1	-0.28416	0.679988	-0.965377	0.000307767	-0.0608869	1	0.0889598	1	-0.8719	0.00149469	-0.223776	0.941286	-0.332101	0.533798	-0.756363	0.00818889	0.0409324	1	-0.194164	0.783287	-0.632564	0.0368966	GO:0004672; GO:0005524; GO:0006468	PF00069	IPR000719; IPR002290; IPR008271; IPR011009	14.43	13.258	15.413	12.369	13.943	11.211	15.519	13.748	11.914	15.013	14.747	11.657	12.176	12.753	11	15.414	13.669	15.432	8.153
HORVU1Hr1G048580	Protein kinase superfamily protein	Kinases	Misc.	-0.333245	0.812619	-0.409853	0.44207	-0.847244	0.00196097	-0.267695	0.787441	-0.378058	0.615702	-0.939824	0.000600675	-0.00344178	1	-0.578156	0.123017	-0.699287	0.0171435	0.0468172	1	-0.513313	0.214827	-0.749167	0.0110096	GO:0004672; GO:0005524; GO:0006468	PF00069	IPR000719; IPR002290; IPR008271; IPR011009; IPR017441	22.7	17.833	22.212	18.145	18.33	17.176	22.288	19.176	17.267	18.728	18.768	16.17	18.289	19.5	15.433	19.203	17.513	19.442	18.562
HORVU3Hr1G113740	receptor kinase 3	Kinases	Misc.	-0.234125	0.899504	-0.324901	0.623786	-1.02547	0.000139958	-0.253723	0.808306	-0.295329	0.742056	-1.14653	2.05e-05	-0.270559	0.864078	-0.340173	0.531721	-0.68522	0.020784	-0.246627	0.731414	-0.555146	0.163186	-0.691403	0.0218738	GO:0004672; GO:0005524; GO:0006468	PF00069	IPR000719; IPR002290; IPR008271; IPR008962; IPR011009; IPR017441	524.877	510.216	526.787	480.65	432.48	418.837	467.409	439.723	411.301	538.999	541.447	466.524	467.638	432.532	416.669	448.925	440.004	444.315	296.841
HORVU3Hr1G051340	Protein kinase superfamily protein	Kinases	Misc.	-0.137587	1	-0.330131	0.589701	-0.543661	0.0584711	0.128231	1	-0.405028	0.558584	-0.727447	0.00885972	0.0549583	1	-0.26437	0.651393	-0.658304	0.0229436	0.258648	0.715508	-0.435758	0.32773	-0.804658	0.00445217	GO:0004672; GO:0005524; GO:0006468	PF00069	IPR000719; IPR002290; IPR008271; IPR011009	23.968	28.458	20.199	20.36	24.663	24.674	31.052	27.496	26.517	20.858	25.446	18.63	24.453	24.793	21.611	26.101	25.365	29.006	27.01
HORVU3Hr1G002530	receptor-like protein kinase 4	Kinases	Misc.	0.448134	0.545549	-0.0683974	1	-0.426253	0.153851	0.00105245	1	-0.600936	0.178931	-0.645749	0.0216871	0.440427	0.50516	-0.109956	0.95062	-0.638901	0.0266212	0.286997	0.660018	-0.265594	0.636792	-0.790868	0.00478019	GO:0004672; GO:0005524; GO:0006468	PF07714	IPR000719; IPR001245; IPR002290; IPR008271; IPR011009; IPR013320; IPR017441	36.937	13.95	17.454	24.145	12.287	41.472	11.366	40.458	8.366	42.053	34.122	30.103	34.39	50.948	44.692	22.735	50.143	33.677	64.947
HORVU2Hr1G124530	Protein kinase superfamily protein	Kinases	Misc.	0.0379404	1	-0.140616	0.917925	-1.15511	4.83e-06	0.0294201	1	-0.0549107	1	-1.07228	3.01e-05	-0.366333	0.707788	-0.276596	0.619272	-0.630328	0.0271631	0.226922	0.764532	-0.365855	0.453669	-0.741275	0.00822119	GO:0004672; GO:0005524; GO:0006468	PF07714	IPR000719; IPR001245; IPR002290; IPR008271; IPR011009	8.063	5.08	5.377	8.73	8.128	4.76	7.267	5.821	7.656	12.844	6.501	8.124	9.522	6.513	4.759	9.801	8.601	13.752	14.984
HORVU1Hr1G069560	Protein kinase superfamily protein	Kinases	Misc.	-0.425408	0.584673	-0.413175	0.395902	-1.74029	3.85e-12	-0.495297	0.365394	-0.122831	0.984126	-1.32852	1.78e-07	-0.216072	0.941682	-0.74386	0.0166003	-0.579277	0.0483485	-0.690959	0.0493372	-0.824257	0.00741096	-0.790837	0.00461897	GO:0004672; GO:0005524; GO:0006468	PF00069	IPR000719; IPR002290; IPR008271; IPR011009; IPR017441	167.112	183.924	210.25	150.657	146.751	131.087	147.709	129.896	138.362	147.51	150.576	168.699	122.441	144.099	149.321	124.016	110.847	74.651	149.239
HORVU3Hr1G066800	Protein kinase superfamily protein	Kinases	Misc.	0.140013	1	0.16549	0.874085	0.939534	0.000321427	0.0889028	1	0.145803	0.960774	0.794194	0.00337991	0.196803	0.99024	0.112735	0.946017	0.584204	0.0474164	0.180474	0.865631	0.266443	0.636104	0.711769	0.0131069	GO:0004672; GO:0005524; GO:0006468	PF00069	IPR000719; IPR002290; IPR008271; IPR011009	56.108	41.889	54.98	53.129	55.962	51.685	48.337	57.897	52.424	53.235	49.475	44.389	62.579	53.166	46.651	52.42	51.853	61.927	53.714
HORVU2Hr1G037990	Protein kinase superfamily protein	Kinases	Misc.	-0.129223	1	0.443661	0.334699	0.507228	0.0743551	-0.0697147	1	0.465945	0.41346	0.606254	0.0306806	-0.0340329	1	0.313372	0.533798	0.610128	0.0334222	-0.00595085	1	0.489905	0.220139	0.670343	0.019236	GO:0004672; GO:0005524; GO:0006468	PF00069	IPR000719; IPR002290; IPR008271; IPR011009	20.164	14.335	18.496	17.736	17.015	14.802	19.065	15.739	17.566	21.273	18.224	15.974	17.61	19.772	14.328	18.445	18.038	18.455	17.627
HORVU4Hr1G005730	Protein kinase superfamily protein	Kinases	Misc.	0.141954	1	0.0627346	1	0.884955	0.00118773	0.0316867	1	0.25848	0.768992	0.789189	0.00515109	0.254467	0.885453	0.112647	0.953582	0.62976	0.0367199	-0.240089	0.75678	0.0838273	1	0.609851	0.0491176	none	PF03109	IPR004147; IPR011009	11.701	11.476	10.543	12.343	12.629	13.84	13.996	10.463	11.752	9.312	12.23	10.95	17.258	12.312	10.322	9.968	9.1	11.726	15.655
HORVU5Hr1G053170	Protein kinase superfamily protein	Kinases	Misc.	0.242355	0.911366	0.325374	0.661175	0.764416	0.00914954	0.506343	0.446797	0.433543	0.567062	0.708893	0.0192249	0.518882	0.41438	0.312617	0.594546	0.661821	0.035463	0.537795	0.283442	0.392848	0.465724	0.658713	0.0403971	GO:0004672; GO:0005524; GO:0006468	PF00069	IPR000719; IPR002290; IPR008271; IPR011009	5.623	4.176	4.532	7.002	4.791	5.015	6.135	7.622	5.677	6.416	5.944	3.035	11.208	6.357	4.395	8.516	6.266	8.514	5.215
HORVU4Hr1G009540	Inositol-tetrakisphosphate 1-kinase 3	Kinases	Misc.	-0.159384	1	0.587954	0.144985	1.05194	0.000100357	0.168778	0.96075	0.733545	0.0726753	1.25077	3.28e-06	0.179408	1	0.337593	0.533798	0.669941	0.0255229	0.409906	0.45908	0.762022	0.0272485	0.919867	0.00131257	GO:0000287; GO:0005524; GO:0005622; GO:0032957; GO:0047325; GO:0052725; GO:0052726	PF05770	IPR008656	13.92	16.662	18.2	15.033	13.792	13.134	16.921	18.238	15.238	19.013	14.291	11.957	18.403	17.294	12.758	21.014	19.036	20.597	9.017
HORVU3Hr1G034670	Receptor-like protein kinase	Kinases	Misc.	-0.0279724	1	0.427211	0.440323	0.800546	0.00499094	0.0698855	1	0.229652	0.83535	0.720519	0.0147767	-0.108332	1	0.214711	0.767693	0.686084	0.0244028	-0.00306371	1	0.205496	0.780302	0.676534	0.0302186	GO:0004672; GO:0005524; GO:0006468	PF07714; PF12819	IPR000719; IPR001245; IPR002290; IPR008271; IPR011009; IPR013320; IPR017441; IPR024788	9	9.136	8.206	9.732	8.457	9.032	11.784	10.653	9.188	11.312	10.687	10.662	12.101	11.209	6.969	11.149	9.549	12.545	7.492
HORVU2Hr1G116880	Protein kinase superfamily protein	Kinases	Misc.	0.531106	0.338157	0.716575	0.0266749	0.561049	0.0433224	0.192229	0.905001	0.283251	0.742056	0.292042	0.377879	0.26567	0.864078	0.522684	0.171178	0.709594	0.0105876	0.172244	0.880513	0.456159	0.287065	0.68513	0.0163568	GO:0004672; GO:0004674; GO:0005524; GO:0006468; GO:0048544	PF00069; PF00954; PF01453; PF08276	IPR000719; IPR000858; IPR001480; IPR002290; IPR003609; IPR008271; IPR011009; IPR013320; IPR017441; IPR024171	11.632	11.689	12.626	21.178	13.362	16.677	12.539	15.562	10.943	6.779	9.536	9.786	8.579	10.12	11.44	7.643	9.637	11.548	20.036
HORVU2Hr1G100620	Protein kinase superfamily protein	Kinases	Misc.	0.308512	0.83771	0.603344	0.121684	1.02411	0.000121598	0.219265	0.881913	0.447137	0.490575	0.927372	0.000682138	0.422862	0.605038	0.748126	0.027655	0.740185	0.0103251	0.232222	0.771345	0.766089	0.02763	0.855833	0.00272539	GO:0004672; GO:0005524; GO:0006468	PF00069	IPR000719; IPR002290; IPR008271; IPR011009; IPR013320; IPR017441; IPR032675	6.726	6.29	7.882	10.853	7.547	9.142	8.832	8.865	7.818	7.182	7.942	6.659	15.145	7.434	6.279	8.169	8.189	9.186	6.831
HORVU7Hr1G038650	Protein kinase superfamily protein	Kinases	Misc.	0.194048	0.954808	0.193291	0.819216	0.672908	0.0140185	0.0623424	1	0.19826	0.865848	0.55157	0.0574903	-0.00485193	1	0.162218	0.848539	0.742183	0.00789346	0.0608595	1	0.0582015	1	0.606201	0.0416689	GO:0004672; GO:0005524; GO:0006468	PF07714; PF14381	IPR000719; IPR001245; IPR002290; IPR008271; IPR011009; IPR017441	32.265	18.072	28.419	33.336	31.388	29.933	26.737	30.439	27.687	36.183	33.629	27.042	34	32.344	25.868	32.472	28.223	38.601	25.841
HORVU3Hr1G007740	receptor-like protein kinase 4	Kinases	Misc.	0.0970662	1	-0.183788	0.870007	0.486965	0.129273	0.176676	0.959982	-0.291256	0.742056	0.244264	0.516204	0.850855	0.0275697	0.499379	0.306186	0.75157	0.0154105	0.456048	0.443615	0.285085	0.680347	0.880386	0.00401169	GO:0004672; GO:0005524; GO:0006468	PF00069	IPR000719; IPR002290; IPR008271; IPR011009; IPR017441	23.94	23.152	24.07	29.287	25.674	31.868	27.33	30.185	28.907	7.87	4.477	10.074	15.635	13.415	18.196	27.629	0	6.95	20.382
HORVU1Hr1G077430	Protein kinase family protein	Kinases	Misc.	0.0781421	1	0.101667	0.97082	0.911182	0.000438388	-0.00406672	1	0.0956146	1	0.788097	0.00330268	0.283344	0.852835	0.117588	0.937252	0.752973	0.00620133	0.0798261	1	0.0645135	1	0.725355	0.0101637	GO:0004672; GO:0004674; GO:0005524; GO:0006468	PF00069; PF00433	IPR000719; IPR000961; IPR002290; IPR008271; IPR011009; IPR017441; IPR017892	31.7	22.926	32.121	31.358	32.88	34.984	32.171	35.359	29.966	30.377	29.923	26.505	42.176	30.229	26.27	29.44	27.612	33.226	41.373
HORVU1Hr1G088680	Receptor-like protein kinase	Kinases	Misc.	0.572619	0.244999	1.40347	1.16e-07	1.98158	2.2e-15	-0.128373	1	0.749637	0.0432897	1.81578	4.87e-13	0.399943	0.599684	1.09259	7.8e-05	0.760556	0.00549728	0.717744	0.0367971	0.846492	0.00583416	0.78493	0.0046096	GO:0004672; GO:0005524; GO:0006468	PF07714; PF12819	IPR000719; IPR001245; IPR002290; IPR008271; IPR011009; IPR013320; IPR017441; IPR024788	20.577	10.585	14.414	34.747	16.282	20.973	16.746	15.321	12.574	36.196	16.454	13.854	27.661	38.234	20.23	40.371	26.226	40.9	4.91
HORVU3Hr1G109740	NAD kinase 1	Kinases	Misc.	0.324468	0.83771	0.0515919	1	-0.309939	0.396519	-0.102314	1	-0.358523	0.723299	0.0718773	0.932155	1.00494	0.00641535	0.161565	0.896671	0.771074	0.0165926	0.250805	0.786691	-0.258529	0.701344	0.783359	0.0166406	GO:0003951; GO:0006741; GO:0008152; GO:0019674	PF01513	IPR002504; IPR016064; IPR017437; IPR017438	4.81	3.324	3.632	4.404	4.614	5.648	3.479	3.868	3.934	3.546	4.11	3.781	13.258	4.502	3.78	4.958	4.119	4.85	12.188
HORVU7Hr1G002130	receptor-like protein kinase 2	Kinases	Misc.	0.0586105	1	0.875281	0.00332656	1.05633	3.75e-05	0.00524802	1	0.432654	0.482428	1.24232	1.14e-06	0.106785	1	0.913899	0.00171148	0.784445	0.00415525	0.635316	0.0885948	0.908248	0.00255895	0.818239	0.00306882	GO:0004672; GO:0005524; GO:0006468	PF00069	IPR000719; IPR002290; IPR008271; IPR011009; IPR013320; IPR017441	108.606	73.485	82.907	121.066	66.265	76.091	103.632	92.711	59.856	119.756	48.514	80.889	93.133	118.801	78.823	143.836	123.067	162.288	23.879
HORVU3Hr1G020020	Protein kinase family protein	Kinases	Misc.	0.0981424	1	0.220964	0.76793	0.95079	0.000288827	0.0382184	1	0.174187	0.912631	0.930513	0.000476637	-0.0182141	1	0.193353	0.784826	0.819606	0.00295249	0.172799	0.883617	0.237381	0.680347	0.87686	0.001552	GO:0004672; GO:0004674; GO:0005524; GO:0006468	PF00069; PF00433	IPR000719; IPR000961; IPR002290; IPR008271; IPR011009; IPR017441; IPR017892	15.974	12.354	15.497	17.723	17.837	19.367	13.416	20.102	14.815	17.663	14.974	15.49	12.969	16.853	14.29	17.726	16.115	18.067	26.44
HORVU2Hr1G029350	adenylate kinase family protein	Kinases	Misc.	0.0569655	1	0.710545	0.0283733	1.17643	3.05e-06	-0.450945	0.480673	0.387186	0.583396	1.41404	1.85e-08	0.73808	0.0361419	0.483727	0.211508	0.850836	0.0014999	-0.362327	0.541308	0.228587	0.687628	0.737519	0.00843458	GO:0004127; GO:0005524; GO:0006139; GO:0006207; GO:0006221; GO:0009041; GO:0019205	PF00406	IPR000850; IPR006266; IPR027417	19.64	21.849	24.759	20.584	24.688	33.024	18.782	20.787	17.367	21.897	18.806	24.935	56.176	20.706	20.619	13.243	18.824	16.608	60.362
HORVU4Hr1G079950	Protein kinase superfamily protein	Kinases	Misc.	0.331553	0.792894	0.656401	0.0536337	1.19047	2.28e-06	0.117665	1	0.209275	0.840946	1.10486	1.59e-05	0.361544	0.702831	0.648816	0.0499007	0.857037	0.00135997	0.277706	0.679321	0.356126	0.458587	0.678055	0.0174603	GO:0004672; GO:0005524; GO:0006468	PF00069	IPR000719; IPR002290; IPR008271; IPR011009; IPR017441	15.133	12.753	12.133	16.932	15.7	21.047	13.146	16.285	14.23	15.403	14.544	15.634	20.466	17.878	20.192	17.572	17.588	21.846	20.28
HORVU7Hr1G114670	receptor-like protein kinase 4	Kinases	Misc.	0.96481	0.07893	1.00109	0.0229653	1.25806	0.000216238	0.911981	0.107019	0.860031	0.140257	1.03556	0.00343369	0.745568	0.244686	1.37313	0.000783174	0.871564	0.0187208	0.914733	0.0634401	1.46872	0.000358803	0.956535	0.00977818	GO:0004672; GO:0005524; GO:0006468	PF00069	IPR000719; IPR011009	1.833	1.104	2.027	4.061	2.971	3.238	3.843	3.412	3.038	2.52	2.378	2.656	4	4.229	3.064	4.663	3.233	4.052	1.291
HORVU1Hr1G080520	Choline/ethanolamine kinase	Kinases	Misc.	0.399221	0.746659	0.810693	0.0264982	1.08536	0.000107353	0.179628	0.969304	0.619811	0.256953	0.930789	0.00128088	0.305752	0.864078	0.754063	0.0534017	0.888889	0.00271026	0.419682	0.523996	0.768262	0.055183	1.25099	1.24e-05	none	PF01633	IPR011009	7.25	6.011	5.687	12.461	4.74	8.557	5.515	7.927	8.329	5.403	8.17	5.338	7.95	10.924	8.84	5.202	13.144	8.241	9.718
HORVU7Hr1G020720	receptor-like protein kinase 4	Kinases	Misc.	0.0602673	1	-0.0333293	1	0.927633	0.00186947	-0.0648366	1	0.183939	0.9293	0.912581	0.0026353	0.172931	1	0.311298	0.613986	0.896417	0.00353728	-0.0264638	1	0.451988	0.372481	0.902507	0.00390435	GO:0004672; GO:0005524; GO:0006468	PF00069	IPR000719; IPR002290; IPR008271; IPR011009; IPR013320	23.857	36.596	16.99	21.811	36.723	30.03	20.198	28.016	27.14	16.884	25.003	28.049	18.969	19.629	20.732	24.739	18.425	20.67	15.482
HORVU5Hr1G012040	receptor kinase 2	Kinases	Misc.	1.22511	3.63e-05	0.869796	0.00359587	1.17851	2.74e-06	0.895095	0.0105445	0.540049	0.27861	1.00506	9.75e-05	1.36609	1.67e-06	1.36806	4.19e-07	0.900011	0.000684518	1.65834	2.26e-09	0.970723	0.00123689	0.603341	0.0390316	GO:0004672; GO:0005524; GO:0006468	PF00069	IPR000719; IPR002290; IPR008271; IPR011009	8.586	3.91	4.209	16.918	8.482	16.177	9.654	13.431	9.561	3.221	7.955	1.675	10.403	11.689	10.41	14.656	13.144	10.823	9.749
HORVU2Hr1G053190	Protein kinase superfamily protein	Kinases	Misc.	0.0926835	1	0.580388	0.228834	0.998562	0.000858214	-0.236767	0.896065	0.240755	0.845644	0.845836	0.00671845	0.0345543	1	0.436306	0.423767	0.943371	0.00243849	0.0817767	1	0.445327	0.411353	0.702983	0.0372973	none	none	IPR011009	3.446	3.484	3.716	3.864	3.186	3.335	3.384	3.374	2.527	3.533	4.136	3.218	4.151	3.879	3.001	3.686	3.52	4.231	3.843
HORVU4Hr1G066310	Wall-associated receptor kinase-like 14	Kinases	Misc.	0.547245	0.541632	0.979791	0.00970707	1.88983	4.1e-10	-0.316366	0.788253	0.603852	0.367479	1.52407	7.22e-07	0.779938	0.102364	0.766631	0.0676621	0.944952	0.00388397	-0.495907	0.447018	0.72824	0.103612	0.768724	0.027662	none	none	none	3.969	5.678	7.784	7.345	7.686	8.509	5.393	3.412	4.955	5.026	10.333	6.188	19.145	6.461	7.359	5.138	4.169	3.979	3.253
HORVU1Hr1G052350	Protein kinase superfamily protein	Kinases	Misc.	0.11294	1	0.148651	0.962032	1.08737	0.00216644	-0.0245237	1	0.167304	0.984138	0.842225	0.0254192	0.0132991	1	0.216548	0.856643	0.952214	0.0112489	0.0194586	1	-0.0382258	1	0.828884	0.0362622	GO:0004672; GO:0005524; GO:0006468	PF07714	IPR000719; IPR001245; IPR011009	19.64	16.184	16.624	17.538	18.077	17.09	15.236	16.716	15.213	16.377	21.057	17.413	24.805	20.563	17.116	18.188	15.566	17.248	22.913
HORVU5Hr1G050870	Protein kinase family protein	Kinases	Misc.	0.407464	0.641758	1.06518	0.00012923	1.18975	2.28e-06	0.410907	0.556581	0.913983	0.00465423	0.947434	0.000271833	0.370716	0.667476	1.08828	9.73e-05	0.95425	0.000292845	0.532982	0.205237	1.19232	2.08e-05	0.846191	0.0019006	GO:0004672; GO:0005524; GO:0006468	PF00069	IPR000719; IPR002290; IPR008271; IPR011009; IPR017441	18.317	13.338	18.101	27.454	23.5	23.201	25.564	23.958	23.679	22.325	24.624	20.069	41.61	24.468	20.406	29.71	24.891	35.693	12.697
HORVU2Hr1G075470	Protein kinase superfamily protein	Kinases	Misc.	0.395521	0.689888	0.338782	0.548539	1.1845	2.54e-06	0.289876	0.787441	0.262534	0.742056	1.19039	2.82e-06	0.186103	1	0.371366	0.422366	0.963302	0.000250464	0.2938	0.657856	0.484042	0.228937	0.98679	0.000204635	GO:0004672; GO:0005524; GO:0006468	PF00069	IPR000719; IPR002290; IPR008271; IPR011009; IPR017441	29.329	24.508	27.772	36.052	36.9	41.168	36.189	29.525	38.406	36.793	30.732	38.816	40.189	36.832	39.029	46.691	36.874	41.467	55.422
HORVU1Hr1G002600	receptor-like protein kinase 4	Kinases	Misc.	0.392551	0.83771	0.500886	0.470823	3.61068	1.24e-34	-0.272026	0.923417	0.116682	1	2.99277	7.76e-25	0.904766	0.0138856	0.864647	0.0109302	0.978927	0.000772247	0.524292	0.315755	0.822776	0.0217674	0.999585	0.000690172	GO:0004672; GO:0005524; GO:0006468	PF00069	IPR000719; IPR002290; IPR008271; IPR011009; IPR013320; IPR017441	1.502	1.529	1.45	1.609	1.997	2.885	1.847	1.281	0.822	9.416	8.347	10.832	7.585	14.44	19.075	11.881	11.584	7.905	1.515
HORVU6Hr1G062830	Ceramide kinase	Kinases	Misc.	0.0877339	1	0.39937	0.577916	1.25258	4.59e-05	0.274061	0.855232	0.332204	0.742056	1.1973	0.000127316	0.381031	0.848318	0.780378	0.0654947	0.985928	0.00242962	0.426912	0.566156	0.903188	0.0275685	1.1169	0.000563028	GO:0016301	PF00781	IPR001206; IPR016064	3.845	2.912	2.815	4.286	2.516	3.384	3.614	4.49	4.021	2.857	2.997	2.669	5.22	3.412	2.373	3.494	2.996	4.798	4.239
HORVU2Hr1G020680	Protein kinase superfamily protein	Kinases	Misc.	0.13862	1	0.397298	0.434854	1.38583	2.88e-08	-0.195353	0.902231	0.206274	0.84601	0.961479	0.000218536	0.134379	1	0.46634	0.241204	0.993515	0.000153693	0.0551928	1	0.419308	0.339238	0.864013	0.00148934	GO:0004672; GO:0005524; GO:0006468	PF00069	IPR000719; IPR002290; IPR008271; IPR011009	33.519	34.256	32.374	38.676	35.737	43.006	26.346	32.227	35.356	30.208	33.464	25.838	33.812	31.215	31.883	28.824	30.845	33.94	42.502
HORVU5Hr1G081900	Protein kinase superfamily protein	Kinases	Misc.	0.401805	0.789356	0.274326	0.743331	0.868637	0.00631424	0.417133	0.680761	-0.00524884	1	0.800377	0.0148678	0.0548598	1	0.452885	0.419644	1.00729	0.00164488	0.589726	0.288429	0.462856	0.405567	0.872681	0.00912132	GO:0004672; GO:0005524; GO:0006468	PF00069	IPR000719; IPR002290; IPR008271; IPR011009	5.899	4.149	4.955	5.261	6.864	7.279	5.42	8.104	6.075	4.74	5.944	4.134	4.239	4.709	3.83	5.369	7.078	8.304	6.77
HORVU2Hr1G003860	receptor kinase 1	Kinases	Misc.	0.406464	0.7077	0.679527	0.0635006	1.56827	2.39e-09	0.0888633	1	0.350407	0.683068	1.30018	1.19e-06	0.499786	0.424232	0.333949	0.533798	1.01781	0.000236703	0.25501	0.731414	0.344388	0.526545	0.675138	0.026589	GO:0004672; GO:0005524; GO:0006468	PF00069	IPR000719; IPR002290; IPR008271; IPR011009; IPR013320; IPR017441	6.367	3.949	5.264	7.688	6.156	7.535	5.784	5.086	5.577	6.442	9.245	4.304	13.887	6.007	5.689	8.824	6.716	9.102	10.094
HORVU4Hr1G056610	protein kinase family protein	Kinases	Misc.	0.0165107	1	0.544208	0.163275	1.10194	1.31e-05	0.261662	0.787441	0.353418	0.62783	0.966012	0.000194795	0.226624	0.923948	0.728716	0.0219792	1.06444	4.2e-05	0.575567	0.156154	0.601869	0.0955726	1.1206	1.79e-05	GO:0004672; GO:0005524; GO:0006468	PF00069; PF00627; PF02149	IPR000719; IPR001772; IPR002290; IPR008271; IPR011009; IPR015940; IPR017441; IPR028375	13.617	7.473	11.345	12.053	10.808	9.994	14.629	13.685	11.615	12.767	8.916	9.158	12.025	14.167	9.745	14.193	13.044	18.182	14.516
HORVU5Hr1G089840	receptor kinase 3	Kinases	Misc.	1.71872	1.77e-05	2.13853	1.94e-10	3.45104	3.26e-34	0.559505	0.645576	1.18868	0.00944779	2.91223	2.87e-25	0.256768	0.886107	1.13858	0.000138805	1.07187	0.000112673	0.585602	0.183037	1.03393	0.00104633	1.33965	9.98e-07	GO:0004672; GO:0005509; GO:0005515; GO:0005524; GO:0006468	PF07714	IPR000152; IPR000719; IPR000742; IPR001245; IPR001881; IPR002290; IPR008271; IPR009030; IPR011009; IPR017441; IPR018097	0.248	0.386	0.169	1.582	0.506	0.84	0.485	0.444	0.461	9.65	10.472	8.124	8.855	12.688	12.959	13.371	12.795	18.382	0.244
HORVU4Hr1G061130	receptor kinase 1	Kinases	Misc.	0.309823	0.83771	0.890066	0.00378046	1.6591	7.97e-11	0.177984	0.943567	0.397121	0.597145	1.33447	2.74e-07	0.761064	0.0329114	1.01798	0.000611259	1.07617	5.7e-05	-0.117011	0.974622	0.758347	0.0267133	0.680721	0.0208933	GO:0004672; GO:0005524; GO:0006468	PF00069	IPR000719; IPR002290; IPR008271; IPR011009; IPR013320	9.386	9.016	8.516	12.211	7.269	12.063	7.874	11.275	10.47	14.169	22.044	7.313	52.768	7.369	7.647	11.573	12.208	16.744	9.474
HORVU6Hr1G061470	Protein kinase superfamily protein	Kinases	Misc.	0.450583	0.715253	1.57265	9.44e-07	1.57044	9.65e-08	-0.150215	1	0.402573	0.687908	1.36385	5.46e-06	0.373666	0.809128	0.883109	0.019844	1.10383	0.000354568	0.228738	0.828404	0.531367	0.305202	0.773779	0.0214844	GO:0004672; GO:0005524; GO:0006468	PF00069	IPR000719; IPR011009	4.383	5.452	3.927	9.006	4.134	6.196	5.852	3.729	2.901	11.896	12.748	6.554	25.12	11.015	6.241	12.703	6.791	16.65	3.477
HORVU1Hr1G001670	Receptor-like kinase extracellular domain LRKA3A4	Kinases	Misc.	-0.0132209	1	0.116191	0.989578	0.53103	0.122031	0.134351	1	-0.318163	0.806831	0.105218	0.864247	0.900611	0.0193593	0.706527	0.0678482	1.10446	0.000204775	0.305725	0.7115	0.54057	0.246752	1.05339	0.000523114	none	none	none	1.681	1.21	1.759	1.134	1.681	1.363	1.429	1.788	1.432	4.403	1.353	5.979	2.969	6.85	12.017	4.046	5.605	3.391	1.687
HORVU0Hr1G015530	receptor kinase 2	Kinases	Misc.	0.309028	0.83771	0.854221	0.00969114	1.33347	5.24e-07	-0.290179	0.787441	0.458668	0.492072	1.0149	0.000230786	0.996695	0.00173412	0.846902	0.0115116	1.11534	5.26e-05	0.0953794	1	0.780694	0.0298265	0.842875	0.00395552	GO:0004672; GO:0005524; GO:0006468	PF00069	IPR000719; IPR002290; IPR008271; IPR011009; IPR013320; IPR017441	8.462	12.912	8.417	19.78	9.392	9.787	9.344	9.22	9.449	15.13	20.046	8.451	70.743	10.275	7.145	17.88	9.3	18.34	5.489
HORVU5Hr1G011640	receptor kinase 1	Kinases	Misc.	0.714755	0.178274	0.698234	0.0977653	0.608535	0.0636617	0.393164	0.69777	0.481091	0.52531	0.798176	0.0121175	0.275386	0.894253	0.959465	0.0083672	1.11661	0.000282488	0.209624	0.861939	1.51491	3.93e-06	1.54024	2.87e-07	GO:0004672; GO:0005524; GO:0006468	PF07714	IPR000719; IPR001245; IPR002290; IPR008271; IPR011009; IPR017441	3.887	5.997	4.026	11.248	4.829	6.902	4.921	9.144	6.162	4.546	9.346	4.801	13.472	4.904	4.383	6.422	5.904	7.149	4.33
HORVU3Hr1G099590	receptor kinase 2	Kinases	Misc.	2.10089	0.000212308	1.16836	0.00680275	1.92238	1.49e-08	1.29331	0.137965	0.398362	0.742056	1.42867	4.14e-05	1.16065	0.117774	0.928958	0.0635914	1.12702	0.00195772	1.4539	0.0146871	0.871789	0.10573	1.2082	0.000964655	GO:0004672; GO:0005524; GO:0006468	PF07714	IPR000719; IPR001245; IPR002290; IPR008271; IPR011009	0.096	0	0.366	0.593	1.1	2.203	0.485	1.04	0.56	0.429	0.139	0.419	0.541	1.051	1.67	0.347	1.423	0.903	1.87
HORVU1Hr1G017120	Protein kinase superfamily protein	Kinases	Misc.	0.140633	1	0.738138	0.022185	1.21729	1.6e-06	-0.738886	0.053002	0.647844	0.118887	1.21174	2.25e-06	0.751363	0.0281136	0.816582	0.00718999	1.12708	1.55e-05	-0.472749	0.304435	0.856846	0.00542746	1.05438	7.33e-05	GO:0004672; GO:0005524; GO:0006468	PF07714	IPR000719; IPR001245; IPR002290; IPR008271; IPR011009; IPR017441	50.843	108.259	44.395	131.048	54.825	57.516	47.744	46.736	57.391	140.653	179.905	62.155	577.5	64.35	56.722	79.188	55.648	90.702	45.531
HORVU6Hr1G068620	Protein kinase superfamily protein	Kinases	Misc.	0.0882229	1	-0.0269119	1	1.17912	0.000148556	0.255126	0.884583	-0.0682696	1	1.03041	0.00128335	-0.137219	1	-0.0667857	1	1.14207	0.000390161	0.124507	0.993839	-0.431932	0.477448	0.761407	0.032112	GO:0004672; GO:0005524; GO:0006468	PF00069	IPR000719; IPR002290; IPR008271; IPR011009; IPR017441	9.262	4.309	10.416	8.888	9.885	8.74	10.261	10.666	8.129	9.351	9.296	7.954	8.025	7.732	7.246	8.452	8.226	11.149	12.941
HORVU7Hr1G106450	receptor kinase 2	Kinases	Misc.	0.570749	0.333819	1.53628	5.8e-08	2.03965	9.26e-15	0.28273	0.787441	0.771453	0.0628956	1.8681	1.66e-12	0.546224	0.314829	1.39736	2.05e-06	1.16837	1.95e-05	0.313267	0.657856	1.20642	0.000107751	1.04526	0.000199484	GO:0004672; GO:0005524; GO:0006468	PF07714	IPR000719; IPR001245; IPR002290; IPR008271; IPR011009; IPR013320	9.675	8.936	7.291	11.156	12.098	11.99	10.112	12.213	10.806	12.429	13.823	6.816	22.956	11.093	8.577	13.397	6.915	18.676	4.89
HORVU3Hr1G089260	Protein kinase superfamily protein	Kinases	Misc.	0.372706	0.775543	0.644054	0.107243	1.66421	7.81e-10	0.305428	0.787441	0.620713	0.222827	1.57814	7.54e-09	0.367205	0.770615	0.931746	0.00457743	1.20534	1.79e-05	0.233142	0.793804	0.884359	0.0106166	1.22065	1.71e-05	GO:0004672; GO:0004713; GO:0005524; GO:0006468	PF07714	IPR000719; IPR001245; IPR008266; IPR011009; IPR017441; IPR020635	6.299	7.859	8.291	10.075	12.313	11.601	7.969	12.061	8.988	6.377	7.866	5.966	9.874	9.886	11.565	7.065	7.864	9.942	8.742
HORVU2Hr1G041430	Protein kinase superfamily protein	Kinases	Misc.	0.694807	0.21203	0.763983	0.0517741	1.43278	7.24e-07	1.0281	0.00927832	0.318555	0.742056	1.35354	3.89e-06	0.370098	0.807392	0.685109	0.100447	1.21725	4.8e-05	0.52562	0.340652	0.424816	0.457939	0.991636	0.00152766	none	PF03109	IPR004147; IPR011009	3.611	2.912	2.618	4.114	5.006	6.415	5.798	7.153	6.337	3.649	5.704	4.579	8.415	3.788	4.747	6.358	6.716	6.897	3.1
HORVU2Hr1G003910	Protein kinase superfamily protein	Kinases	Misc.	0.276223	0.884718	0.689283	0.0982061	1.50511	1.59e-07	0.119546	1	0.362511	0.725496	1.20833	4.19e-05	0.439017	0.657984	0.407347	0.472963	1.25867	2.22e-05	0.24838	0.790838	0.205691	0.802951	0.872153	0.00619961	GO:0004672; GO:0005524; GO:0006468	PF00069	IPR000719; IPR002290; IPR008271; IPR011009; IPR013320; IPR017441	8.021	3.923	7.967	7.384	8.508	10.444	9.519	8.954	5.776	11.247	10.067	5.534	22.591	9.354	6.329	6.397	10.423	11.537	13.672
HORVU2Hr1G087580	receptor-like protein kinase 2	Kinases	Misc.	0.0489589	1	-0.00742485	1	1.27248	2.67e-05	0.241938	0.89022	0.554785	0.414328	1.20434	9.35e-05	-0.373108	0.820565	0.0827036	1	1.25968	5.44e-05	-0.203201	0.877326	0.40695	0.502145	1.58994	2.44e-07	GO:0004672; GO:0005524; GO:0006468	PF00069	IPR000719; IPR002290; IPR008271; IPR011009; IPR013320; IPR032675	2.825	2.46	3.308	2.73	3.236	2.69	3.816	2.765	3.324	4.662	3.933	4.003	3.987	2.828	3.353	3.481	3.408	4.514	2.297
HORVU7Hr1G118270	receptor kinase 2	Kinases	Misc.	0.86495	0.1474	0.798648	0.0777024	1.16822	0.000347643	0.107962	1	0.266785	0.847865	1.49458	3.61e-06	2.47568	3.59e-13	1.25217	0.000849688	1.27319	0.000112117	0.619675	0.30737	0.955048	0.0262541	1.0505	0.00227855	GO:0004672; GO:0005524; GO:0006468	PF00069	IPR000719; IPR002290; IPR008271; IPR011009	1.061	1.543	0.901	2.901	1.719	2.593	1.874	1.37	1.369	2.52	1.594	1.688	34.189	0.921	2.147	2.286	3.395	4.073	2.928
HORVU3Hr1G087550	Protein kinase superfamily protein	Kinases	Misc.	0.2974	0.891271	1.00705	0.0126514	1.85793	3.11e-09	0.262575	0.891354	0.809464	0.144857	1.49684	2.79e-06	0.828196	0.114817	1.33885	0.000528136	1.28958	9.06e-05	0.796955	0.119084	0.992083	0.0267779	1.30956	8.45e-05	none	none	IPR011009	2.205	1.09	1.548	3.27	1.757	1.534	2.508	2.194	2.515	1.13	1.454	1.06	2.604	1.596	1.143	1.901	1.81	2.981	1.372
HORVU3Hr1G067860	choline kinase 1	Kinases	Misc.	0.326675	0.894868	0.413227	0.614416	1.15895	0.000633661	-0.061342	1	0.163712	0.983625	0.874973	0.0151516	0.996947	0.0328206	-0.140865	0.954712	1.30112	0.000148247	-0.176942	0.950825	-0.208815	0.843494	1.02534	0.00461155	none	PF01633	IPR011009	7.222	11.383	7.995	13.147	12.679	10.176	10.476	8.256	6.349	13.689	23.878	7.81	86.969	20.784	14.215	20.757	11.609	14.844	29.144
HORVU1Hr1G063610	receptor kinase 3	Kinases	Misc.	-0.468338	0.599158	0.00903502	1	1.4896	9.4e-08	-0.59021	0.298454	-0.745514	0.0924271	1.00241	0.00061764	0.205277	1	-0.256057	0.700554	1.38806	1.19e-06	-0.29931	0.703158	-0.67276	0.0923043	0.757502	0.0178925	GO:0004672; GO:0005524; GO:0006468	PF00069	IPR000719; IPR002290; IPR008271; IPR011009; IPR013320; IPR017441	12.156	8.777	12.147	8.268	8.331	7.632	8.616	6.329	8.702	8.805	7.614	8.36	13.535	6.993	8.803	8.234	5.605	6.876	11.914
HORVU2Hr1G103890	receptor kinase 2	Kinases	Misc.	0.292823	0.83771	1.25794	3.87e-06	1.75424	1.83e-12	-0.0139893	1	0.695986	0.083245	1.43405	1.3e-08	0.998759	0.000675889	1.17284	2.67e-05	1.39633	3.82e-08	0.655886	0.0695899	0.887642	0.00439333	1.05813	6.17e-05	GO:0004672; GO:0005524; GO:0006468	PF07714	IPR000719; IPR001245; IPR002290; IPR008271; IPR011009; IPR013320; IPR017441	33.353	40.652	21.17	70.298	22.286	22.325	31.78	26.837	34.534	55.768	57.304	18.97	193.397	42.593	17.555	78.392	40.432	71.628	6.862
HORVU3Hr1G017420	receptor kinase 3	Kinases	Misc.	0.420118	0.747834	1.04175	0.00203205	0.585531	0.0689948	0.711548	0.197475	0.651824	0.23166	0.745044	0.0175915	0.3744	0.83783	0.500981	0.319381	1.40281	1.68e-06	0.958099	0.0154821	0.840501	0.0321845	1.09643	0.000332803	GO:0004672; GO:0005524; GO:0006468	PF00069	IPR000719; IPR002290; IPR008271; IPR011009; IPR013320; IPR017441	2.384	4.495	4.321	6.303	4.21	5.672	6.782	8.269	6.71	3.572	4.856	3.886	6.83	5.28	5.676	7.604	7.739	10.97	8.092
HORVU2Hr1G105190	Malectin/receptor-like protein kinase family protein	Kinases	Misc.	0.217634	0.974304	1.08284	0.00209827	1.25032	2.04e-05	-0.237137	0.903777	0.534806	0.466309	1.1553	0.000112451	0.855213	0.0337197	1.24943	0.000361169	1.40451	2.21e-06	-0.434908	0.505127	1.02936	0.00779292	0.905593	0.0046606	none	PF12819	IPR024788	1.626	4.229	1.422	4.207	2.604	2.24	3.047	1.218	2.191	4.299	14.241	2.551	31.245	2.88	3.139	6.898	3.92	4.672	1.393
HORVU1Hr1G075680	hexokinase 1	Kinases	Misc.	-0.0713811	1	0.162397	0.876754	1.86702	8.02e-14	0.0018297	1	0.149805	0.953573	1.64741	5.98e-11	0.181048	1	0.146477	0.882089	1.42307	2.39e-08	0.143804	0.926142	0.0803285	1	1.31035	4.18e-07	GO:0001678; GO:0004396; GO:0005524; GO:0005536; GO:0005975; GO:0006096; GO:0016773; GO:0046835	PF00349; PF03727	IPR001312; IPR019807; IPR022672; IPR022673	60.477	37.779	50.166	44.346	51.943	50.419	46.005	57.782	51.515	45.43	43.746	44.782	58.403	46.939	48.735	49.093	44.139	60.489	67.559
HORVU6Hr1G010050	Protein kinase superfamily protein	Kinases	Misc.	0.40738	0.679364	1.24521	8.62e-06	2.00404	3.77e-15	-0.719581	0.0818886	0.681076	0.109563	1.65301	1.22e-10	0.850526	0.00894147	1.21435	2.08e-05	1.43632	2.99e-08	-0.303794	0.657856	0.891806	0.0054975	0.900657	0.00116087	GO:0004672; GO:0005524; GO:0006468	PF07714	IPR000719; IPR001245; IPR008271; IPR011009; IPR013320; IPR017441	7.015	22.766	7.094	33.217	10.113	12.185	8.117	6.658	8.391	34.611	34.881	11.683	125.472	15.594	12.984	23.429	12.358	23.127	7.441
HORVU5Hr1G078180	Protein kinase superfamily protein	Kinases	Misc.	0.0319114	1	0.488063	0.262219	1.86293	1.16e-13	-0.019764	1	0.334366	0.683415	1.601	2.54e-10	0.228794	0.924829	0.318594	0.533798	1.45259	1.36e-08	-0.068977	1	0.0475937	1	1.06562	6.36e-05	GO:0004672; GO:0004713; GO:0005524; GO:0006468	PF07714	IPR000719; IPR001245; IPR008266; IPR011009; IPR017441; IPR020635	13.879	13.285	13.935	14.373	13.577	13.779	14.292	13.735	15.126	16.52	12.963	14.509	21.308	14.66	13.838	15.876	13.619	13.647	18.979
HORVU1Hr1G059300	Receptor-like protein kinase	Kinases	Misc.	0.184572	1	0.470833	0.447863	1.41495	5.15e-06	0.250113	0.875117	0.956121	0.0220413	1.83445	2.58e-09	0.576054	0.360922	0.814944	0.0419536	1.45943	4.17e-06	-0.034862	1	1.16674	0.00114327	1.8696	2.46e-09	GO:0004672; GO:0005524; GO:0006468	PF07714; PF12819	IPR000719; IPR001245; IPR002290; IPR008271; IPR011009; IPR013320; IPR017441; IPR024788	3.735	5.067	3.871	8.07	4.184	3.53	6.742	3.995	5.453	8.481	11.661	4.265	26.717	4.307	4.47	8.259	6.067	8.923	1.799
HORVU3Hr1G105380	hexokinase-like 1	Kinases	Misc.	0.0231855	1	0.288622	0.770117	1.18494	0.000673815	-0.067836	1	0.213908	0.935496	1.52532	9.1e-06	0.671762	0.383389	0.144342	0.955185	1.46532	3.53e-05	0.368348	0.711483	0.333039	0.680347	1.13312	0.00245705	GO:0001678; GO:0004396; GO:0005524; GO:0005536; GO:0005975; GO:0006096; GO:0016773; GO:0046835	PF00349; PF03727	IPR001312; IPR019807; IPR022672; IPR022673	4.658	5.479	3.899	4.8	5.474	4.114	4.908	3.183	4.581	3.688	2.795	2.747	6.453	4.787	2.712	4.573	2.497	5.05	4.676
HORVU7Hr1G090950	adenylate kinase 1	Kinases	Misc.	0.116824	1	1.43944	0.000282483	2.36056	1.63e-11	0.227666	0.960681	0.320292	0.818987	2.18223	6.33e-10	-0.167035	1	1.32294	0.00156516	1.46622	5.57e-05	-0.139215	0.999564	0.820104	0.127768	1.2207	0.00128519	GO:0004017; GO:0005524; GO:0006139; GO:0016776; GO:0019205	PF00406; PF05191	IPR000850; IPR006259; IPR007862; IPR027417	2.743	4.375	3.083	2.822	4.247	6.184	3.371	3.526	6.312	0	4.414	3.768	1.107	0.091	1.432	1.952	3.632	2.866	2.287
HORVU4Hr1G015890	receptor kinase 1	Kinases	Misc.	1.47017	0.00192207	1.96484	1.97e-11	2.41022	1.51e-18	-0.0453422	1	0.329547	0.742056	2.71488	9.63e-23	1.77946	4.99e-07	3.03083	3.03e-24	1.46702	1.08e-07	-0.0627315	1	1.56921	9.95e-07	1.58402	1.11e-08	GO:0004672; GO:0005524; GO:0006468	PF00069	IPR000719; IPR002290; IPR008271; IPR011009; IPR013320; IPR017441	0.413	0.386	1.253	0.923	1.264	2.057	0.431	0.837	0.647	0.974	1.088	0.693	5.509	2.193	2.738	0.437	1.585	1.155	2.186
HORVU7Hr1G117400	protein kinase family protein	Kinases	Misc.	0.305775	0.873396	1.36864	0.00034313	1.21861	0.000175544	-0.143259	1	0.397684	0.742056	0.871562	0.0118143	-0.110094	1	0.537417	0.384528	1.48164	5.91e-06	-0.267358	0.794541	0.154293	0.943753	0.826221	0.0239823	GO:0004672; GO:0005524; GO:0006468	PF00069	IPR000719; IPR011009; IPR014729	3.363	4.495	2.829	6.132	3.615	4.163	3.924	1.687	5.179	5.312	6.096	5.691	7.208	4.048	3.73	5.048	4.157	5.469	1.006
HORVU3Hr1G081100	receptor kinase 1	Kinases	Misc.	0.62521	0.184851	0.848166	0.00654138	2.16074	2.96e-17	-0.589542	0.229058	0.0919228	1	1.64338	1.7e-10	0.10597	1	0.974146	0.00108166	1.48664	1.01e-08	-0.328483	0.609129	0.782146	0.0192107	0.989231	0.000308943	GO:0004672; GO:0005524; GO:0006468	PF07714	IPR000719; IPR001245; IPR011009	9.717	22.66	9.121	33.454	14.752	19.464	10.18	8.827	10.047	19.91	32.313	13.711	45.497	14.466	11.377	18.034	11.334	22.602	8.976
HORVU3Hr1G001390	receptor kinase 2	Kinases	Misc.	1.26555	0.223703	1.11248	0.186282	1.66123	0.000446909	0.280455	1	0.171265	1	1.27326	0.010981	0.889233	0.479334	0.884435	0.316345	1.55726	0.00117368	0.495616	0.715508	0.359073	0.824574	1.34311	0.00732215	GO:0004672; GO:0005524; GO:0006468	PF00069	IPR000719; IPR011009	0.138	0.319	0.352	0.923	0.493	0.572	0.404	0.342	0.212	0.532	0.544	0.523	0.83	0.999	1.005	0.796	0.936	0.378	0.396
HORVU1Hr1G056600	Protein kinase superfamily protein	Kinases	Misc.	0.345711	0.83771	0.688222	0.118537	1.83105	5.58e-10	0.00868988	1	0.415091	0.637482	1.58831	1.1e-07	-0.0678208	1	0.788245	0.0483076	1.56803	1.81e-07	-0.0144816	1	0.521644	0.319444	1.38302	6.76e-06	GO:0004672; GO:0005524; GO:0006468	PF00069	IPR000719; IPR002290; IPR008271; IPR011009; IPR013320; IPR017441	3.459	2.194	2.703	3.376	3.11	4.321	2.44	2.841	2.639	3.623	3.933	2.787	2.969	2.724	3.227	3.288	3.308	3.485	3.873
HORVU7Hr1G099340	receptor kinase 1	Kinases	Misc.	-0.948952	0.83771	2.188	0.0017149	2.5754	1.43e-08	0.360997	0.990611	0.717	0.764663	2.24539	1.88e-06	0.467506	0.819155	1.14097	0.00980772	1.57259	1.35e-05	0.0945515	1	0.796803	0.143762	1.53632	2.74e-05	GO:0004672; GO:0005524; GO:0006468	PF00069	IPR000719; IPR002290; IPR008271; IPR011009; IPR013320; IPR017441	0.083	0.04	0.113	0.04	0.051	0.097	0.202	0.14	0.075	1.416	2.858	1.583	3.484	1.492	2.549	1.785	1.872	2.362	0.061
HORVU3Hr1G085360	Protein kinase superfamily protein	Kinases	Misc.	0.939038	0.776545	0.227777	0.978987	1.47707	0.0146439	0.461155	0.962094	0.0306869	1	1.19053	0.066173	-1.37912	0.467759	1.7181	0.0652617	1.57276	0.0107812	0.148833	1	1.01032	0.469626	1.59145	0.011402	GO:0004672; GO:0005524; GO:0006468	PF07714	IPR000719; IPR001245; IPR002290; IPR008271; IPR011009; IPR017441	0.152	0.199	0.183	0.844	0.164	0.231	0.418	0.19	0.349	0.325	0.569	0.144	0.151	0.169	0.075	0.462	0.137	0.304	0.264
HORVU2Hr1G016720	Protein kinase superfamily protein	Kinases	Misc.	0.547758	0.537962	2.84316	1.23e-17	2.63858	8.34e-19	-0.253506	0.890876	1.29769	0.00250496	2.23601	6.11e-14	0.896182	0.0280448	2.66816	2.25e-15	1.5872	1.09e-07	0.887118	0.0282036	2.33234	1.5e-11	0.905887	0.00547182	GO:0004672; GO:0005524; GO:0006468	PF07714	IPR000719; IPR001245; IPR002290; IPR011009; IPR013320	2.495	3.497	1.436	5.143	2.263	2.581	2.67	0.964	2.141	6.377	5.021	3.886	13.447	7.473	4.797	12.999	4.743	9.259	0.295
HORVU1Hr1G062130	Protein kinase superfamily protein	Kinases	Misc.	-0.433979	0.919033	-0.13758	1	-0.161051	0.893955	0.00484857	1	0.141486	1	0.328833	0.700835	-0.772652	0.624276	-0.596187	0.606914	1.59551	0.00759379	-1.06234	0.218713	-0.380881	0.801622	1.57491	0.0104885	GO:0004672; GO:0005524; GO:0006468	PF07714	IPR000719; IPR001245; IPR011009; IPR013320; IPR017441	1.75	2.234	2.477	2.189	3.034	1.68	3.047	1.497	2.303	2.61	2.909	3.179	1.572	1.181	2.8	0.835	1.248	2.603	0.356
HORVU4Hr1G080110	Protein kinase superfamily protein	Kinases	Misc.	0.587624	0.585013	0.807496	0.0833107	2.39695	5.24e-14	0.0995619	1	0.00202263	1	2.04285	1.76e-10	0.651639	0.381525	0.911405	0.0367004	1.61202	6.07e-07	0.0560807	1	0.233035	0.81426	1.20728	0.000351583	GO:0004672; GO:0005524; GO:0006468	PF00069	IPR000719; IPR002290; IPR008271; IPR011009; IPR013320; IPR017441	2.026	2.939	1.872	4.51	2.263	4.26	1.712	2.422	2.129	2.636	2.921	2.329	7.585	3.516	2.951	3.404	2.734	2.499	2.602
HORVU5Hr1G082310	Protein kinase superfamily protein	Kinases	Misc.	0.0626492	1	1.40181	0.00023044	2.95343	1.7e-18	-1.29993	0.00428015	1.01939	0.0418435	2.19155	7.32e-11	1.00234	0.0203524	1.112	0.00914616	1.64514	1.25e-06	-1.14012	0.00639113	1.1242	0.0105147	1.08033	0.00310101	GO:0004672; GO:0005524; GO:0006468	PF07714	IPR000719; IPR001245; IPR008271; IPR011009; IPR017441	1.144	9.122	1.253	8.136	2.364	3.08	1.874	1.484	1.208	9.13	11.648	3.31	47.485	1.933	2.938	5.626	2.634	2.761	1.25
HORVU2Hr1G121070	Adenylate kinase	Kinases	Misc.	0.445876	0.654252	1.14486	0.00012901	2.37914	4.17e-19	0.499211	0.462207	0.441266	0.537193	2.16996	4.12e-16	0.80262	0.0460795	1.34487	5.92e-06	1.67982	4.06e-10	0.97944	0.00602335	0.853723	0.0150356	1.43061	1.78e-07	GO:0004017; GO:0005524; GO:0006139; GO:0016776; GO:0019205	PF00406	IPR000850; IPR006259; IPR027417	5.141	5.864	5.138	8.281	6.295	7.803	8.063	8.65	6.66	4.572	3.238	3.323	9.296	5.345	4.709	6.371	7.203	9.396	8.021
HORVU3Hr1G066880	receptor kinase 2	Kinases	Misc.	0.425991	0.83771	0.741555	0.123035	2.51663	3.25e-15	-0.231707	0.961299	0.119662	1	2.44188	2.63e-14	0.262042	0.998793	0.860291	0.0433963	1.69274	1.48e-07	0.101712	1	0.344405	0.635804	1.71957	1.23e-07	GO:0004672; GO:0005524; GO:0006468	PF07714	IPR000719; IPR001245; IPR008271; IPR011009; IPR013320; IPR017441	0.937	0.891	0.957	0.923	1.024	1.083	0.661	1.294	0.423	1.221	1.454	1.164	1.61	1.479	1.206	1.053	1.111	1.512	1.372
HORVU2Hr1G037750	receptor kinase 3	Kinases	Misc.	0.524665	0.411567	1.54017	7.63e-09	2.2983	9.4e-20	-0.0115278	1	0.781865	0.0350935	2.35753	1.52e-20	0.615319	0.178483	1.80111	1.49e-11	1.69611	2.5e-11	0.357579	0.571562	1.17681	5.11e-05	1.6392	1.66e-10	GO:0004672; GO:0005524; GO:0006468	PF00069	IPR000719; IPR011009; IPR013320; IPR017441	3.914	6.609	4.673	7.464	7.168	6.61	3.802	4.058	3.785	3.559	5.805	5.534	7.484	3.931	6.429	5.536	5.642	7.128	7.777
HORVU5Hr1G041660	protein kinase family protein	Kinases	Misc.	2.05858	6.48e-13	1.70263	1.26e-10	2.05852	6.31e-16	1.06945	0.00271645	0.0108216	1	1.97751	1.04e-14	1.47828	1.97e-07	2.46835	8.2e-21	1.73862	1.39e-11	1.08238	0.000562317	0.825205	0.0104908	1.8229	1.86e-12	GO:0004672; GO:0005524; GO:0006468	PF07714; PF12819	IPR000719; IPR001245; IPR002290; IPR008271; IPR011009; IPR013320; IPR017441; IPR024788; IPR032675	1.874	1.609	3.054	9.982	4.235	11.625	3.573	5.682	4.843	3.13	9.144	2.643	18.34	14.972	10.109	5.626	10.311	14.225	17.993
HORVU3Hr1G071240	Protein kinase superfamily protein	Kinases	Misc.	-0.0378815	1	0.417002	0.416042	2.23884	1.91e-18	0.110406	1	0.163122	0.938626	2.06543	7.48e-16	0.436875	0.542864	0.324207	0.533798	1.74856	1.11e-11	0.0534636	1	0.300512	0.570913	1.2117	5.61e-06	GO:0004672; GO:0005524; GO:0006468	PF07714	IPR000719; IPR001245; IPR002290; IPR008271; IPR011009	5.885	5.053	4.772	6.316	4.968	5.636	6.054	6.215	6.424	7.299	7.057	6.306	12.365	7.032	6.994	8.131	7.477	6.393	9.505
HORVU2Hr1G110230	Protein kinase superfamily protein	Kinases	Misc.	1.00157	0.0645514	-0.315176	0.730302	1.36588	1.53e-05	1.32269	0.00307317	-0.00197012	1	1.63842	1.97e-07	1.09822	0.0111215	0.439106	0.533798	1.77397	1.61e-08	1.5317	5.45e-05	0.619968	0.296985	1.74694	3.57e-08	GO:0004672; GO:0005524; GO:0006468	PF00069	IPR000719; IPR002290; IPR008271; IPR011009; IPR017441	2.619	2.407	1.225	7.002	3.982	3.749	6.216	4.008	1.979	4.26	3.276	2.42	11.736	9.497	2.637	8.619	7.315	14.267	2.348
HORVU0Hr1G039890	Receptor-like kinase extracellular domain LRKA18A6	Kinases	Misc.	0.469404	0.884233	0.370291	0.813428	1.3589	0.00154203	0.568377	0.787441	-1.13302	0.301981	1.08152	0.0174691	0.841455	0.320042	0.947434	0.0984842	1.7846	1.11e-05	0.635157	0.476728	0.644161	0.381682	1.98423	1.08e-06	none	none	none	0.289	0.066	0.211	0.277	0.594	0.097	0.243	0.482	0.386	1.545	0.607	1.792	1.811	2.452	3.943	2.839	2.796	1.491	0.163
HORVU1Hr1G055340	Protein kinase superfamily protein	Kinases	Misc.	0.43869	0.83771	-0.887067	0.125053	2.60224	3.53e-10	-0.569084	0.74877	-0.287994	0.880572	2.1321	4.35e-07	0.961764	0.23367	-0.674713	0.302733	1.78475	4.94e-05	0.637573	0.528267	-0.141841	0.981709	1.77554	7.26e-05	GO:0004672; GO:0005524; GO:0006468	PF00069	IPR000719; IPR002290; IPR008271; IPR011009; IPR017441	1.047	1.011	1.309	2.558	1.365	0.974	0.849	1.42	0.747	0.662	1.024	0.68	1.95	1.842	1.18	1.439	1.573	1.029	2.46
HORVU7Hr1G007480	receptor-like protein kinase 2	Kinases	Misc.	2.01673	5.85e-05	1.50941	3.28e-06	7.65064	2.22e-130	1.23226	0.118248	1.40761	9.19e-05	7.58432	1.49e-128	-1.76276	0.0767375	4.06033	6.46e-30	1.79973	0.000435852	-0.392518	0.858954	-1.65752	0.0397869	1.73167	0.00131688	GO:0004672; GO:0004713; GO:0005524; GO:0006468	PF00069	IPR000719; IPR011009; IPR013320; IPR020635	0.289	0.186	0	0.989	0.379	1.911	0.175	0.393	1.382	0.234	0.202	0.628	0.264	0	0	0.128	0	0	1.067
HORVU0Hr1G039870	Receptor-like kinase	Kinases	Misc.	0.0848857	1	1.21968	0.785357	4.91082	2.32e-07	0.614732	1	0.0967076	1	4.39282	8.5e-06	0.678465	1	3.54807	0.289571	1.83689	0.0244394	0.98249	0.772077	4.62719	0.0752556	2.15842	0.00702831	none	none	none	0	0	0	0	0	0.097	0.094	0	0	0	0	0	0.113	0.169	0	0.103	0	0.084	0
HORVU1Hr1G051210	receptor kinase 2	Kinases	Misc.	0.224883	1	0.264852	0.87632	2.34038	5.06e-09	0.702842	0.533861	0.140339	1	2.10789	1.93e-07	-0.112102	1	0.44369	0.650988	1.8626	5.73e-06	0.0884396	1	0.583573	0.492946	1.89642	4.85e-06	GO:0004672; GO:0005524; GO:0006468	PF00069; PF07714	IPR000719; IPR001245; IPR002290; IPR008266; IPR008271; IPR011009; IPR017441	0.772	0.465	1.337	0.976	1.542	0.633	1.335	0.799	1.606	1.338	0.531	1.086	1.56	1.051	1.231	1.195	0.886	1.606	0.813
HORVU2Hr1G114210	receptor kinase 3	Kinases	Misc.	0.694889	0.703336	2.52979	1.19e-05	1.76902	0.000488899	0.111116	1	1.47532	0.097764	1.94029	0.000137388	0.589926	0.814449	1.06285	0.248298	1.86681	0.000707048	0.574746	0.641489	0.981025	0.331628	1.5638	0.00786328	GO:0004672; GO:0005509; GO:0005515; GO:0005524; GO:0006468	PF07645; PF07714	IPR000719; IPR000742; IPR001245; IPR001881; IPR002290; IPR008271; IPR011009; IPR013320; IPR017441	1.874	1.795	0.929	5.196	1.163	1.668	2.373	1.42	2.39	1.078	2.036	0.811	5.887	1.557	1.206	3.34	1.585	2.645	0.203
HORVU3Hr1G071830	receptor kinase 1	Kinases	Misc.	0.343857	0.83771	0.498771	0.395902	2.84206	1.43e-21	-0.0637236	1	-0.0251312	1	2.4186	3.66e-16	0.496369	0.62418	1.05079	0.00762648	1.91169	1.2e-10	-0.372879	0.662414	0.536579	0.360018	1.2557	5.13e-05	GO:0004672; GO:0005524; GO:0006468	PF07714	IPR000719; IPR001245; IPR002290; IPR008271; IPR011009; IPR013320; IPR017441	3.818	5.239	3.139	3.165	5.246	6.878	4.274	4.705	3.946	2.013	3.288	1.504	6.39	2.75	1.959	1.721	3.42	1.953	3.965
HORVU1Hr1G047350	Protein kinase superfamily protein	Kinases	Misc.	0.277855	0.968917	0.499867	0.495072	2.41221	7.01e-14	0.157569	1	0.242211	0.904145	2.08674	1.16e-10	0.747376	0.307972	1.61855	1.97e-05	1.92215	3.39e-09	0.133516	1	0.948941	0.0456173	1.86794	1.29e-08	GO:0004672; GO:0005524; GO:0006468	PF00069	IPR000719; IPR002290; IPR008271; IPR011009; IPR011992; IPR017441	0.91	0.878	0.535	0.963	1.201	1.156	0.971	1.091	0.71	1.234	1.088	1.269	1.686	1.609	1.532	0.899	1.635	1.69	1.25
HORVU7Hr1G078530	Protein kinase superfamily protein	Kinases	Misc.	-0.0628441	1	0.63427	0.0775775	2.17719	8.43e-18	-0.234763	0.837878	0.214108	0.840276	2.14436	3.33e-17	0.455623	0.483318	0.560075	0.134997	1.95838	1.44e-14	-0.0514111	1	-0.0201091	1	1.56758	1.31e-09	GO:0004672; GO:0005515; GO:0005524; GO:0006468	PF07714; PF13414	IPR000719; IPR001245; IPR011009; IPR011990	11.756	10.333	13.302	11.868	10.429	11.515	8.791	11.693	9.922	9.377	9.726	9.38	19.547	10.094	9.481	10.224	7.952	10.277	10.887
HORVU2Hr1G002750	receptor kinase 2	Kinases	Misc.	2.24814	4.99e-15	2.76373	1.88e-25	3.90834	3.39e-48	0.668553	0.202379	1.27941	1.69e-05	3.55322	4.38e-41	1.71655	1.48e-09	2.61237	8.47e-23	2.00638	3.83e-15	0.789434	0.0350039	2.00475	1.14e-13	2.14916	5.3e-17	GO:0004672; GO:0005524; GO:0006468	PF00069	IPR000719; IPR002290; IPR008271; IPR011009; IPR013320	0.868	1.237	1.323	3.864	3.666	9.616	1.267	2.968	1.183	0.987	3.731	1.06	7.233	6.059	8.464	2.184	4.594	2.677	3.131
HORVU2Hr1G103780	protein kinase family protein	Kinases	Misc.	0.917643	0.732838	2.2054	0.00014838	3.41491	1.38e-12	0.0637524	1	1.26697	0.199681	2.94802	1.13e-09	-0.28106	1	2.69409	4.88e-05	2.02213	2.32e-05	-1.02037	0.486862	2.74559	4.92e-05	2.13557	9.21e-06	GO:0004672; GO:0005524; GO:0006468	PF07714; PF12819	IPR000719; IPR001245; IPR002290; IPR008271; IPR011009; IPR013320; IPR017441; IPR024788	0.083	0.053	0.07	0.119	0.152	0.134	0.067	0.076	0.05	0.117	0.139	0.118	0.063	0.091	0.151	0.026	0.162	0.01	0.081
HORVU6Hr1G069710	receptor kinase 2	Kinases	Misc.	1.77815	3.74e-06	1.82244	3.18e-09	3.03217	1.07e-26	1.39574	0.00161797	0.784426	0.115432	2.56681	7.33e-20	1.92557	8.98e-08	2.18525	9.48e-12	2.08014	1.05e-13	1.97274	4.15e-08	1.67022	9.59e-07	1.81238	1.46e-10	GO:0004672; GO:0005524; GO:0006468	PF07714	IPR000719; IPR001245; IPR002290; IPR008271; IPR011009; IPR013320	0.427	0.731	0.887	3.719	1.82	3.457	2.144	1.699	1.282	1.377	1.53	0.353	6.843	2.543	2.172	3.314	2.571	4.451	1.271
HORVU2Hr1G092850	Protein kinase superfamily protein	Kinases	Misc.	1.37374	0.131586	0.1084	1	1.8395	0.00133203	-0.102645	1	0.229777	1	2.03107	0.000395001	1.02584	0.314889	1.77	0.019844	2.09736	9.7e-05	0.343411	0.881648	1.29068	0.17997	2.46356	4.21e-06	GO:0004672; GO:0005524; GO:0006468	PF07714	IPR000719; IPR001245; IPR008271; IPR011009; IPR017441	0.165	0.652	0.465	1.24	0.834	1.083	0.202	0.228	0.237	0.909	1.758	0.406	3.447	0.791	0.854	0.925	0.974	1.89	0.264
HORVU2Hr1G113120	Protein kinase superfamily protein	Kinases	Misc.	2.63023	0.000824739	2.52794	2.86e-09	3.55611	2.93e-29	0.746098	0.84731	0.874074	0.422416	3.17571	5.53e-24	1.8273	0.000304602	2.87885	2.62e-15	2.09837	4.44e-12	0.829356	0.364364	1.28166	0.00504288	1.81375	3.47e-09	GO:0004672; GO:0005524; GO:0006468	PF07714; PF12819	IPR000719; IPR001245; IPR002290; IPR008271; IPR011009; IPR013320; IPR017441; IPR024788	0.11	0	0	0.33	0.139	0.195	0.027	0.051	0.087	0.104	0.392	0.039	0.667	0.48	0.728	0.295	0.162	0.42	0.112
HORVU4Hr1G076520	Protein kinase superfamily protein	Kinases	Misc.	1.12492	0.000217119	1.62056	6.08e-10	2.73524	2.13e-27	0.500977	0.384593	0.783571	0.0306293	2.44985	1.83e-22	1.24313	1.21e-05	1.481	3.26e-08	2.13513	1.69e-17	0.488019	0.299969	1.31921	2.18e-06	2.08773	1.16e-16	GO:0004672; GO:0005524; GO:0006468	PF00069	IPR000719; IPR008271; IPR011009	7.332	8.125	7.784	14.993	12.881	23.092	11.11	9.499	10.594	7.663	9.764	6.96	24.201	15.439	16.362	9.608	12.608	9.186	7.888
HORVU5Hr1G123550	receptor kinase 2	Kinases	Misc.	2.07792	2.51e-13	4.01298	2.57e-48	4.25286	8.96e-57	0.7775	0.0764881	2.21757	7.99e-16	3.95598	2.16e-50	1.73687	8.97e-10	4.80317	1.03e-61	2.36625	5.22e-21	1.16038	0.000249466	3.66636	1.54e-38	2.30729	6.14e-20	GO:0004672; GO:0005524; GO:0006468	PF07714	IPR000719; IPR001245; IPR002290; IPR008271; IPR011009	1.447	2.46	1.408	8.466	3.325	13.013	2.939	3.653	4.681	1.39	4.072	1.688	14.44	4.8	6.756	4.175	3.807	9.322	1.972
HORVU2Hr1G042550	receptor kinase 1	Kinases	Misc.	0.721769	0.699754	1.74348	7.17e-05	3.10879	1.71e-17	1.18391	0.126426	0.953492	0.20336	2.7048	1.15e-13	1.23907	0.108226	1.31547	0.0086343	2.36728	7.01e-11	0.966963	0.281904	0.835637	0.210541	2.34499	1.53e-10	GO:0004672; GO:0005524; GO:0006468	PF07714	IPR000719; IPR001245; IPR002290; IPR008271; IPR011009	0.469	0.146	0.577	0.554	0.442	0.438	0.553	0.977	0.336	0.403	0.341	0	0.692	0.493	0.979	0.411	0.961	0.577	0.559
HORVU1Hr1G028200	hexokinase 2	Kinases	Misc.	0.0874997	1	-0.181457	0.885631	2.45594	2.01e-17	0.00518536	1	-0.724659	0.139962	2.24765	9.18e-15	0.887477	0.0189302	0.0370606	1	2.37574	4.03e-16	1.17099	0.000510516	-0.128313	0.948588	2.1964	8.15e-14	GO:0001678; GO:0004396; GO:0005524; GO:0005536; GO:0005975; GO:0016773; GO:0046835	PF00349; PF03727	IPR001312; IPR022672; IPR022673	18.896	10.293	13.794	35.604	9.506	8.253	24.081	10.298	8.528	14.455	19.54	5.913	45.9	25.973	7.233	37.635	13.831	45.834	9.098
HORVU6Hr1G023370	receptor-like protein kinase 1	Kinases	Misc.	2.1454	0.677409	1.56143	0.0501102	2.60764	2.21e-06	1.48303	0.79225	0.042706	1	2.46874	1.01e-05	-0.56674	1	2.37002	0.00650262	2.38119	2.15e-05	-1.1691	0.744409	1.26551	0.362081	2.07278	0.000343383	GO:0004672; GO:0005524; GO:0006468	PF00069	IPR000719; IPR002290; IPR008271; IPR011009; IPR013320; IPR017441; IPR032675	0.014	0	0	0	0.038	0.024	0	0.025	0	0.013	0.063	0	0.025	0.013	0.025	0.039	0	0	0.091
HORVU2Hr1G090250	receptor kinase 2	Kinases	Misc.	0.774934	0.952143	1.41525	0.496078	4.13775	5.66e-09	-0.547067	1	-0.274171	1	2.96856	5.81e-05	1.27008	0.864078	1.56377	0.621231	2.38246	0.00216447	1.38694	0.657856	0.904305	0.868022	3.15995	2.33e-05	GO:0004672; GO:0005509; GO:0005515; GO:0005524; GO:0006468	PF00069; PF07645	IPR000719; IPR000742; IPR001881; IPR009030; IPR011009; IPR013320; IPR017441; IPR018097	0	0.12	0.07	0.132	0.063	0.073	0.04	0.025	0	0	0	0	0	0	0.126	0	0.025	0.094	0.03
HORVU1Hr1G019770	Protein kinase superfamily protein	Kinases	Misc.	0.174189	1	3.68712	6.69e-05	4.67205	1.14e-11	-2.45036	0.112232	2.04031	0.303786	4.10855	4.82e-09	3.18483	1.32e-06	3.85015	0.000196095	2.38994	0.000113486	0.595039	0.739259	2.39521	0.113466	1.46117	0.039375	GO:0004672; GO:0005524; GO:0006468	PF07714	IPR000719; IPR001245; IPR002290; IPR008271; IPR011009; IPR013320	0.482	1.582	0.633	0.382	1.011	1.546	0.364	0.089	0.373	1.182	2.39	1.243	32.83	1.777	0.904	3.892	1.036	1.428	0.366
HORVU7Hr1G118150	Protein kinase superfamily protein	Kinases	Misc.	-0.0654556	1	0.750416	0.344273	3.07937	2.73e-13	-0.0894407	1	0.59982	0.634526	2.47212	5.12e-09	0.479079	0.864078	0.058864	1	2.46614	8.12e-09	0.548359	0.657856	0.555211	0.538447	1.96738	7.83e-06	GO:0004672; GO:0005524; GO:0006468	PF00069	IPR000719; IPR011009	1.061	0.785	0.83	0.607	0.847	0.876	0.822	0.888	0.859	0.507	0.316	0.563	0.314	0.701	0.54	0.565	0.861	0.955	0.366
HORVU3Hr1G002080	receptor-like protein kinase 4	Kinases	Misc.	0.463581	0.856151	1.21511	0.149863	3.88929	3.38e-14	-0.307817	0.96203	0.813955	0.621104	3.00075	7.01e-09	0.0739055	1	0.327992	0.908065	2.5058	5.65e-07	0.715135	0.457458	1.0393	0.297547	2.59093	3.03e-07	GO:0004672; GO:0005524; GO:0006468	PF00069	IPR000719; IPR002290; IPR008271; IPR011009; IPR013320; IPR017441	0	0.386	0	0.791	0	0.158	0.067	0.038	0	0.026	0.367	0.314	0.44	0.143	0.427	0.809	0.374	0.357	0
HORVU4Hr1G066170	Receptor-like protein kinase	Kinases	Misc.	NA	NA	3.618	0.168229	2.03634	0.104581	NA	NA	2.62078	0.60276	0.925674	0.580019	1.20551	1	1.48142	0.687784	2.53952	0.0300363	-2.28287	0.657856	-0.35661	1	2.42631	0.0484746	GO:0004672; GO:0005524; GO:0006468	PF07714	IPR000719; IPR001245; IPR008266; IPR011009	0	0	0	0	0	0	0	0	0	0.026	0	0	0.025	0.026	0.025	0	0	0	0
HORVU4Hr1G064010	Protein kinase superfamily protein	Kinases	Misc.	0.247394	0.982917	1.23362	0.0029259	3.41491	9.85e-22	-0.0492772	1	0.250081	0.906432	2.77932	4.07e-15	0.808635	0.180448	0.798545	0.120155	2.62315	7.3e-14	-0.298314	0.794226	0.775108	0.152337	2.02163	1.33e-08	GO:0004672; GO:0005524; GO:0006468; GO:0006950	PF00069; PF00582	IPR000719; IPR002290; IPR006016; IPR008271; IPR011009; IPR014729; IPR017441	0.744	1.144	1.534	1.767	2.01	2.641	1.335	1.395	1.133	1.714	3.099	1.688	4.667	1.946	3.051	1.541	2.322	1.354	0.915
HORVU2Hr1G098980	Protein kinase superfamily protein	Kinases	Misc.	1.18705	0.0725233	3.82941	4.19e-18	3.75734	2.31e-23	0.34058	0.903777	2.15734	5.16e-05	3.47278	2.42e-20	1.25991	0.0958918	2.87997	1.14e-09	2.69869	2.3e-13	1.57564	0.0105976	2.09845	6.53e-05	1.98996	1.09e-07	GO:0004672; GO:0005524; GO:0006468	PF00069	IPR000719; IPR011009	0.096	0.173	0.45	0.303	0.291	0.755	0.175	0.292	0.299	0.26	0.152	0.052	0.126	0.104	0.239	0.488	0.187	0.598	0.081
HORVU2Hr1G030190	receptor kinase 2	Kinases	Misc.	2.02589	0.0310927	2.34996	3.12e-06	4.01901	2.47e-20	0.397766	1	0.797517	0.566437	3.55668	1.95e-16	1.08203	0.599684	1.62944	0.00671817	2.70914	1.45e-10	0.47257	0.886153	0.916288	0.298203	2.75565	1.02e-10	GO:0004672; GO:0005524; GO:0006468	PF00069	IPR000719; IPR011009; IPR013320; IPR017441	0.028	0.146	0.267	0.712	0.278	0.511	0.081	0.228	0.174	0.312	0.139	0.209	0.252	0.324	0.201	0.257	0.387	0.105	0.122
HORVU6Hr1G074690	receptor-like protein kinase 4	Kinases	Misc.	1.98066	0.000292513	4.38769	2.01e-48	7.47133	2.43e-123	-0.24844	1	0.625899	0.403802	6.42448	3.37e-99	2.06066	2.71e-09	3.22805	2.43e-26	2.7189	5.53e-26	0.292089	0.81975	1.64084	1.45e-06	2.31008	2.9e-19	GO:0004672; GO:0005524; GO:0006468	PF07714	IPR000719; IPR001245; IPR002290; IPR008271; IPR011009; IPR013320; IPR017441	0.069	0.372	0.155	0.316	0.379	1.205	0.054	0.342	0.249	0.675	1.126	0.222	4.818	1.7	2.122	1.31	0.687	0.462	0.661
HORVU4Hr1G082100	Protein kinase superfamily protein	Kinases	Misc.	2.19339	0.104888	2.45465	0.000335487	4.32512	2.59e-13	-1.0774	0.855034	0.953352	0.619696	4.24289	1.02e-12	0.930114	0.76647	1.37441	0.158242	2.9144	9.9e-08	-1.47223	0.427338	0.46063	0.824279	2.57379	4.08e-06	GO:0004672; GO:0005524; GO:0006468	PF07714	IPR000719; IPR001245; IPR008271; IPR011009; IPR013320; IPR017441	0.014	0.691	0.169	0.356	0.518	0.097	0	0.025	0.05	0.221	0.291	0	0.465	0.389	0	0.09	0.05	0.157	0.152
HORVU2Hr1G086890	xylulose kinase-2	Kinases	Misc.	-1.06223	0.730472	-1.26175	0.514045	-0.270154	0.896637	-0.560543	0.898998	0.222626	1	0.610724	0.643981	-0.766989	0.864078	0.0686729	1	2.92388	0.0135555	-1.173	0.474623	-0.385798	0.93861	3.49653	0.00177409	none	none	none	0.179	0.08	0.45	0.092	0	0	0.243	0	0	0.403	0.177	0	0	0.065	0	0	0	0.073	0
HORVU2Hr1G117680	Protein kinase superfamily protein	Kinases	Misc.	0.33461	1	-0.0776438	1	0.800149	0.198538	0.169198	1	-0.0915438	1	0.274104	0.752235	2.1404	0.864078	-0.510019	0.942438	3.00035	0.000581392	NA	NA	0.479931	0.928785	3.04319	0.000670807	GO:0004672; GO:0004674; GO:0005524; GO:0006468; GO:0048544	PF00954; PF01453; PF07714; PF08276	IPR000719; IPR000858; IPR001245; IPR001480; IPR002290; IPR003609; IPR008271; IPR011009; IPR013320; IPR017441; IPR024171	0.276	0.226	0.633	0.462	0.19	0.402	0.283	0.393	0.199	0	0	0	0	0	0.038	0	0	0	0.305
HORVU4Hr1G081590	receptor-like protein kinase 4	Kinases	Misc.	0.870335	0.674552	0.541722	0.679988	3.39158	3.05e-14	0.117668	1	0.354147	0.893537	2.54855	1.06e-08	0.126566	1	0.250335	0.941348	3.00494	5.87e-11	-1.14555	0.504411	0.342119	0.848182	2.11343	8.55e-06	GO:0004568; GO:0004672; GO:0005524; GO:0006032; GO:0006468; GO:0016998	PF00069; PF00182	IPR000719; IPR000726; IPR002290; IPR008271; IPR011009; IPR013320; IPR017441; IPR023346	0.193	0.293	0.197	0.541	0.177	0.536	0.58	0.063	0.137	0.117	0.101	0.262	0.138	0.052	0.377	0.141	0	0.073	0.508
HORVU6Hr1G081330	Protein kinase superfamily protein	Kinases	Misc.	-0.229541	0.968917	1.84475	5.01e-08	3.66252	4.62e-30	-2.17754	7.09e-09	0.712289	0.272371	3.23036	4.04e-24	1.50329	9.03e-06	1.46524	6.27e-05	3.03572	4.82e-22	0.0300636	1	1.57655	1.9e-05	2.16863	5.88e-12	GO:0004672; GO:0005524; GO:0006468	PF07714	IPR000719; IPR001245; IPR008271; IPR011009; IPR013320	2.15	8.391	1.07	11.037	2.591	0.816	0.755	1.585	0.523	7.65	7.917	6.777	72.428	3.814	3.001	10.725	1.61	7.086	2.379
[truncated: 11,618 more rows]
[truncated: 51 more columns]

## Sheet: max and min logFC
			MAX	MIN
Fairytale	DK05	3	8.09383	-6.5124
		7	9.49215	-6.70868
		12	11.857	-7.03772
	NZ11	3	8.74904	-6.35536
		7	9.98866	-6.1708
		12	11.0943	-6.71673
Tipple	DK05	3	9.05239	-10.645
		7	8.73987	-7.94597
		12	11.466	-12.2285
[truncated: 3 more rows]

## Sheet: 3dpi regulated_all treatments
Gene.ID	Description	Cat	Sub.Cat	FDvsFC3_logFC	FDvsFC3_FDR	FDvsFC7_logFC	FDvsFC7_FDR	FDvsFC12_logFC	FDvsFC12_FDR	FNvsFC3_logFC	FNvsFC3_FDR	FNvsFC7_logFC	FNvsFC7_FDR	FNvsFC12_logFC	FNvsFC12_FDR	TDvsTC3_logFC	TDvsTC3_FDR	TDvsTC7_logFC	TDvsTC7_FDR	TDvsTC12_logFC	TDvsTC12_FDR	TNvsTC3_logFC	TNvsTC3_FDR	TNvsTC7_logFC	TNvsTC7_FDR	TNvsTC12_logFC	TNvsTC12_FDR	GO	PF	IPR	3FCI_TPM	3FCII_TPM	3FCIII_TPM	3FDI_TPM	3FDII_TPM	3FDIII_TPM	3FNI_TPM	3FNII_TPM	3FNIII_TPM	3TCI_TPM	3TCII_TPM	3TCIII_TPM	3TDI_TPM	3TDII_TPM	3TDIII_TPM	3TNI_TPM	3TNII_TPM	3TNIII_TPM	7FCI_TPM
[truncated: 78 more rows]
[truncated: 56 more columns]

[truncated: 2 more sheets: 7dpi regulated_all treatments, 12dpi regulated_all treatments]
