# Supplementary material for: Deciphering Molecular Host-Pathogen Interactions During Ramularia Collo-Cygni Infection on Barley
Source: Front Plant Sci. 2021 Oct 22;12:747661. doi: 10.3389/fpls.2021.747661 (PMC8570322; doi:10.3389/fpls.2021.747661)
Supplement: Supplementary file 1 [file Data_Sheet_1.ZIP › 02.3_Supplement_Table03.xlsx]

## Sheet: HIGH regulated during Rcc
genes	Description	Cat	Sub.Cat	Sub.Category.1	WGCNA_module	logFC_FCvsTC3	logFC_FCvsTC7	logFC_FCvsTC12	FDvsFC3_logFC	FDvsFC7_logFC	FDvsFC12_logFC	FNvsFC3_logFC	FNvsFC7_logFC	FNvsFC12_logFC	TDvsTC3_logFC	TDvsTC7_logFC	TDvsTC12_logFC	TNvsTC3_logFC	TNvsTC7_logFC	TNvsTC12_logFC	space	FDvsFC3_FDR	FDvsFC7_FDR	FDvsFC12_FDR	FNvsFC3_FDR	FNvsFC7_FDR	FNvsFC12_FDR	TDvsTC3_FDR	TDvsTC7_FDR	TDvsTC12_FDR	TNvsTC3_FDR	TNvsTC7_FDR	TNvsTC12_FDR	...43	3_FC_meanTMM	3_TC_meanTMM	7_FC_meanTMM	7_TC_meanTMM	12_FC_meanTMM	12_TC_meanTMM	...50	3_FC.I_TMM	3_FC.II_TMM	3_FC.III_TMM	3_TC.I_TMM	3_TC.II_TMM	3_TC.III_TMM	7_FC.I_TMM	7_FC.II_TMM
HORVU5Hr1G064230	Cellulose synthase family protein	CW	Cellulose Synthesis	Cellulose Synthesis	darkturquoise	-1.21447	-2.49312		0.313414	-0.687516	-1.48746	-0.496211	1.81214	-1.78463	-0.644563	-2.48374	-2.97977	-2.16908	-0.887255	-4.71328		0.935373	0.392797	0.000227143	0.741871	7.61e-05	1.12e-05	0.523161	2.3e-09	2.86e-13	3.72e-07	0.106245	1.55e-24		2.479	5.36567	0.817	3.98633	1.71133	4.00033		0.482	4.069	2.886	2.468	3.529	10.1	0.539	0.728
HORVU2Hr1G042370	cellulose-synthase like D2	CW	Cellulose Synthesis	Cellulose Synthesis	tan	-1.40207	-2.00207	-1.56229	-0.28358	0.327093	-3.02687	-1.84295	0.515803	-1.54644	-0.801127	-0.016274	-1.72626	-2.96859	-0.0372321	-1.94774		0.83771	0.578963	4.22e-28	1.14e-09	0.309501	4.42e-09	0.0183347	1	1.64e-11	9.77e-27	1	4.21e-14		3.54267	9.898	26.9433	106.724	4.19067	12.6373		3.129	3.192	4.307	7.857	4.11	17.727	36.697	26.98
HORVU3Hr1G081180	expansin A1	CW	Modification	Modification	brown		-2.77438		-0.709011	-2.89179	-3.32423	0.176272	-0.296276	-3.32423	-0.346861	-3.76365	-1.21949	0.612132	-2.34252	-4.53769		0.429438	3.61e-07	0.0382967	1	0.919732	0.0504112	0.886335	1.54e-17	0.283726	0.400984	3.78e-08	0.00423793		43.3803	47.5073	3.89967	21.4973	0.233333	0.283667		25.773	45.559	58.809	79.236	13.507	49.779	2.816	5.405
HORVU3Hr1G081230	expansin A1	CW	Modification	Modification	brown		-3.05501		-1.04131	-1.99317	-2.1339	0.0595178	0.501325	-3.62143	-0.966768	-5.33364	-0.591003	0.671504	-2.98296	-2.29777		0.0998487	0.0382025	0.135963	1	0.821412	0.0262248	0.112854	8.09e-17	0.835288	0.362103	3.18e-08	0.321142		10.4273	10.2267	0.300333	2.108	0.067	0.0283333		4.424	12.487	14.371	17.935	5.223	7.522	0.244	0.387
HORVU1Hr1G054200	expansin B2	CW	Modification	Modification	brown	-1.61789	-3.05858	-2.23731	-0.712107	-2.79235	1.94513	0.932879	0.04246	0.922098	-0.0960538	-3.44737	-1.15645	0.718292	-2.25064	-0.32159		0.069087	1.19e-16	0.0349285	0.00432236	1	0.478251	1	7.96e-35	0.175923	0.0365299	1.13e-16	0.781059		99.676	308.201	2.886	20.9447	0.0543333	0.123667		85.313	90.918	122.797	356.904	179.526	388.172	1.555	4.518
HORVU1Hr1G054240	expansin B2	CW	Modification	Modification	brown		-2.49388		-1.0658	-3.57408	-1.69251	0.376343	-0.551237	-1.46113	-0.801328	-5.92573	-1.21307	0.596104	-4.35426	-1.17989		0.00174874	2.66e-22	0.00540544	0.662709	0.442427	0.0197926	0.0312552	1.08e-58	0.104799	0.176446	1.76e-40	0.140539		41.1537	58.3	3.06467	16.7417	0.362667	0.180333		18.661	53.085	51.715	88.846	25.534	60.52	1.86	3.96
HORVU5Hr1G075570	FASCICLIN-like arabinogalactan 1	CW	Proteins	Proteins	blue	-1.81071	-2.70752	-3.65097	-0.509805	-0.257859	-3.48598	0.139358	0.22402	-2.75016	0.186748	-0.24274	-0.780949	-0.0310493	-0.0315883	-0.45189		0.83771	0.890614	1.52e-07	1	0.969567	1.46e-05	1	0.848805	0.0909633	1	1	0.400257		2.89567	10.2503	3.755	19.693	1.05167	10.326		1.351	4.521	2.815	9.689	7.639	13.423	3.222	4.461
HORVU3Hr1G109590	Glycosyltransferase family 61 protein	CW	Hemicellulsoe Synthesis	Hemicellulsoe Synthesis	darkturquoise	-2.49921			2.88547	2.14179	4.86882	1.42696	-0.762769	4.23954	0.312869	1.57878	2.88602	-0.401429	1.12403	2.57368		0.00439	0.000285985	5.33e-23	0.609669	0.742056	3.79e-18	1	0.0274093	5.51e-10	0.904848	0.222029	4.95e-08		0.0273333	0.167667	0.135667	0.159667	0.190667	0.341333		0.055	0.027	0	0.156	0.164	0.183	0.051	0.273
HORVU5Hr1G098920	Pectin acetylesterase 9	CW	Pectin esterases	Pectin esterases	darkred	-1.43155	-3.11155	-2.48505	-0.382486	-0.891511	-3.04807	-0.0232211	-0.579134	-2.72754	0.0324607	-0.603124	-0.852915	-0.298513	-0.738169	-0.954941		0.731607	0.0113124	7.04e-17	1	0.32068	4.04e-14	1	0.110774	0.00461032	0.665549	0.03757	0.00152109		24.443	68.0183	6.60833	58.3573	1.80167	12.25		19.723	27.819	25.787	77.145	34.286	92.624	7.217	7.271
HORVU2Hr1G101150	xyloglucan endotransglucosylase/hydrolase 13	CW	Modification	Modification	magenta	1.21463	4.10147		-0.820418	-3.00361	6.41021	1.1494	-5.01983	4.82002	1.39578	0.554851	5.61696	2.43931	0.61225	4.75597		0.253191	7.56e-14	8.64e-52	0.0172041	1.26e-24	3.49e-32	0.00146284	0.700554	8.75e-41	2.53e-10	0.667435	2.32e-30		6.05433	2.44833	5.92667	0.281333	0.499333	0.406333		11.357	1.077	5.729	4.74	2.605	0	16.427	1.104
HORVU7Hr1G098330	xyloglucan endotransglucosylase/hydrolase 25	CW	Modification	Modification	yellow		-3.04913		-0.0121537	-1.86666	-0.989657	-0.823932	1.35763	0.313707	-0.341109	-4.71689	1.43114	-1.66058	-0.00192526	-1.54772		1	0.00742194	0.619645	0.34462	0.0495529	0.930402	0.94836	9.59e-19	0.44882	0.000664285	1	0.518247		5.23133	9.927	0.772	3.88467	0.07	0.018		1.061	6.356	8.277	4.831	9.827	15.123	0.254	0.785
HORVU7Hr1G098280	xyloglucan endotransglucosylase/hydrolase 25	CW	Modification	Modification	brown		-2.46257		-0.381287	-2.3491	-2.88373	-0.155462	1.79535	-2.06491	-0.819629	-5.22952	-2.71581	-1.43367	0.0369355	-2.57672		0.83771	1.33e-06	0.0146766	1	1.69e-05	0.0750448	0.120135	9.18e-30	0.0317469	0.000228341	1	0.0558239		22.8493	24.1487	1.329	6.372	0.175	0.0976667		12.735	25.944	29.869	17.533	23.41	31.503	0.691	1.24
HORVU4Hr1G090820	xyloglucan endotransglucosylase/hydrolase 32	CW	Modification	Modification	brown		-2.86286		-0.358319	-2.09573	1.07377	1.03295	0.180436	1.01772	-0.318278	-4.03834	0.890931	1.16695	-3.02779	0.517454		0.83771	3.36e-07	0.0687109	0.0157834	0.976139	0.101547	0.864078	1.06e-28	0.119869	0.00206068	4.3e-18	0.473483		24.083	20.906	3.11767	15.7077	0.254667	0.405667		7.181	40.745	24.323	40.533	9.953	12.232	1.322	5.03
HORVU4Hr1G028720	xyloglucan endotransglucosylase/hydrolase 5	CW	Modification	Modification	brown		-3.95081		-0.726611	-2.25229	1.49002	0.57278	2.46793	1.5686	-0.804119	-6.76195	-3.44711	-0.0561986	-2.99941	-1.59116		0.287829	0.132043	0.446189	0.493776	0.000225072	0.446901	0.135138	3.59e-20	0.0528299	1	4.97e-09	0.378249		15.6543	15.5217	0.0946667	1.23767	0	0.0493333		4.204	17.859	24.9	26.975	7.449	12.141	0	0.284
HORVU2Hr1G007170	Disease resistance protein	Defense genes	Misc. (PR genes)	Misc.	blue	9.61344	9.56717	9.2958	-0.0207746	-0.239434	-0.6968	-0.0219665	-0.303539	-0.948639	1.07008	5.09565	-1.01085	-0.643205	0.311408	-0.556385		1	0.715296	0.00920169	1	0.742056	0.000258841	0.53611	1.84e-35	0.106899	0.810031	0.926663	0.434321		37.078	0.0766667	44.7087	0.0693333	61.3997	0.183667		43.249	26.968	41.017	0.065	0.139	0.026	49.617	43.184
HORVU2Hr1G103490	Disease resistance protein	Defense genes	Misc. (PR genes)	Misc.	blue	7.12407	8.52465	4.47151	-0.10329	-0.22986	0.213998	-0.174891	-0.342631	-0.00882597	-0.345599	0.450265	-3.84825	1.69808	-0.483103	-1.40988		1	0.737691	0.515865	0.931641	0.643676	0.999967	0.974702	0.680556	1.87e-34	2.21e-05	0.680347	5.27e-07		31.3147	0.227667	33.494	0.233333	48.567	2.31733		31.01	32.46	30.474	0.052	0.278	0.353	39.818	31.976
HORVU3Hr1G098150	Disease resistance protein	Defense genes	Misc. (PR genes)	Misc.	blue	5.44701	9.29257	2.90273	0.5476	0.231614	-0.010484	0.603632	0.241818	0.149431	-0.36787	1.75788	-5.79726	-0.920424	-2.38086	-0.74162		0.639034	0.848864	0.999855	0.467696	0.887367	0.79896	1	0.521018	1.58e-25	0.715508	0.551735	0.0948113		1.12267	0.013	2.86133	0.00366667	3.55967	0.521		1.502	0.585	1.281	0.013	0.013	0.013	3.294	2.185
HORVU1Hr1G000250	Disease resistance protein	Defense genes	Misc. (PR genes)	Misc.	blue	2.48441	4.39199	3.41206	0.330605	0.368924	0.541719	-0.0407152	0.19288	0.386543	-0.837577	2.54143	1.76533	-0.964735	1.47225	1.93015		0.925179	0.722678	0.247896	1	0.983823	0.446901	0.565031	4.45e-05	9.19e-05	0.299953	0.0926295	2.02e-05		0.733	0.118	0.721	0.0156667	1.09733	0.08		0.662	0.918	0.619	0	0.354	0	0.823	0.717
HORVU6Hr1G084930	Disease resistance protein	Defense genes	Misc. (PR genes)	Misc.	salmon	2.30285	8.06861	1.15527	-0.0877572	0.119791	0.31525	0.0464529	0.11726	0.294315	-6.7111	3.99322	-8.66294	-5.45486	-1.2374	-1.00165		1	0.985927	0.465828	1	1	0.522769	4.96e-19	2.85e-06	3.28e-42	2.06e-17	0.758878	0.0114932		2.74767	0.556667	3.13167	0.0156667	3.74867	1.838		3.005	2.141	3.097	0.026	1.644	0	3.588	2.64
HORVU2Hr1G005590	Stress responsive A/B Barrel Domain	Defense genes	Misc. (PR genes)	Misc.	blue	2.24064	4.37705	1.31394	-0.276967	-0.395921	-0.208002	-0.525283	-0.0582042	0.155997	-2.1581	-0.582578	-1.72446	-2.62362	-0.355218	-1.16048		0.988866	0.69842	0.751866	0.743204	1	0.846888	0.000947105	0.690206	0.000892164	5.58e-05	0.858771	0.0362622		17.3883	3.425	31.5377	5.20067	10.1257	3.01967		12.418	21.716	18.031	1.156	9.119	0	37.876	31.703
HORVU2Hr1G120010	Chaperone protein DnaJ	Defense genes	Other Stress Responses	Other Stress Responses	darkturquoise	1.18046	3.77765	0.682501	0.689121	-0.0539856	1.06463	2.00186	-0.763193	1.40417	0.96318	0.200585	0.672267	1.96618	0.375152	0.853362		0.120335	1	4.19e-05	7.31e-13	0.0495641	4.59e-08	0.00489571	0.892817	0.0199864	4.15e-12	0.625934	0.00230531		6.011	2.41067	8.36533	0.674667	24.921	17.888		8.573	5.279	4.181	1.403	4.717	1.112	10.826	6.68
HORVU3Hr1G069650	BURP domain-containing protein	Defense genes	Other Stress Responses	Other Stress Responses	brown	-1.01898	-2.31358		0.30591	-1.45564	-3.59862	0.368831	0.124966	-4.22563	-0.743764	-3.15345	-5.15451	-0.585028	-1.72453	-6.26945		0.83771	1.13e-05	7.45e-12	0.709789	1	4.99e-13	0.0698465	2.09e-25	2.78e-19	0.210287	1.52e-08	7.45e-20		104.138	184.801	14.9383	62.8543	1.25033	3.46167		76.107	98.618	137.69	251.85	110.738	191.816	7.583	23.225
HORVU1Hr1G081410	Chaperone protein DnaJ	Defense genes	Other Stress Responses	Other Stress Responses	magenta	-2.50108		0.933376	1.06163	1.50142	5.21348	4.9031	0.137567	4.46916	0.90426	1.04752	5.22462	0.904934	1.32525	4.85995		0.00124463	1.29e-07	5.56e-77	4.73e-67	0.986296	2.27e-60	0.00350728	0.000946321	2.3e-75	0.003905	1.39e-05	4.42e-67		3.61133	18.4717	2.188	2.521	3.631	2.13933		6.161	1.21	3.463	27.26	0.708	27.447	1.494	3.596
HORVU3Hr1G064470	Chitinase family protein	Defense genes	Chitnases	Chitnases	darkturquoise	-2.1388			2.59683	3.79368	9.21	2.23298	1.16233	8.2012	1.91925	3.29554	5.53226	0.927836	2.51711	5.57608		0.00466085	3.35e-09	4.45e-71	0.0445586	0.639897	1.75e-58	0.00135151	8.83e-06	2.89e-36	0.383245	0.00553197	1.55e-36		0.081	0.271667	0.0533333	0.0646667	0.0526667	0.173333		0.083	0.16	0	0.195	0.62	0	0.061	0.057
HORVU5Hr1G106010	Cysteine-rich secretory protein 3	Defense genes	Misc. (PR genes)	Misc.	darkturquoise			-2.3021	2.72432	3.0792	7.11863	1.07	1.20415	6.48053	2.86328	2.93974	3.33959	0.528278	1.67246	3.31822		4.86e-18	4.67e-29	2.92e-116	0.0194078	0.000225072	7.33e-102	1.8e-21	1.4e-26	9.54e-37	0.423179	5.55e-09	3.53e-36		1.27	1.99267	3.74233	6.186	9.086	45.7383		1.089	1.37	1.351	0.753	3.25	1.975	2.582	6.6
HORVU7Hr1G033620	Cysteine-rich venom protein	Defense genes	Misc. (PR genes)	Misc.	darkturquoise	-1.43736		-3.16117	3.6233	4.18181	8.23819	1.72909	2.20653	7.72888	2.42064	4.20891	3.31733	0.129501	3.32993	4.23054		4.26e-38	1.09e-52	1.83e-140	7.63e-09	2.85e-16	1.75e-128	6.67e-20	1.36e-52	2.46e-37	0.960171	4.19e-35	1.35e-55		3.77867	10.697	7.29067	9.67467	1.66867	14.876		1.378	2.54	7.418	1.481	28.582	2.028	1.769	17.57
HORVU5Hr1G056040	Cysteine-rich venom protein	Defense genes	Misc. (PR genes)	Misc.	darkturquoise	-1.36555		-2.23778	3.37949	4.09151	8.02237	1.57347	2.10576	7.64524	2.34223	4.06602	3.99047	-0.475031	2.61455	4.49204		1.98e-31	5.28e-50	7.95e-137	1.67e-06	1.49e-14	5.15e-128	8.23e-18	3.42e-49	4.11e-50	0.400112	2.67e-22	2.37e-60		3.20267	8.30367	8.079	11.756	3.50633	17.7767		1.172	1.37	7.066	1.208	22.107	1.596	3.395	17.706
HORVU7Hr1G033530	Cysteine-rich venom protein	Defense genes	Misc. (PR genes)	Misc.	darkturquoise	-1.39721		-3.26852	3.42777	4.47047	8.39726	1.66493	2.42529	7.93327	2.23583	4.33332	3.37983	-0.205837	3.32822	4.37094		7.55e-30	3.66e-53	4.21e-130	1.84e-06	1.33e-16	2.36e-119	2.52e-15	7.43e-50	1.57e-36	0.868899	7.6e-31	7.25e-56		1.75533	4.54333	2.539	3.446	0.835667	6.65567		0.496	1.476	3.294	0.584	12.078	0.968	0.752	6.315
HORVU5Hr1G055950	Cysteine-rich venom protein	Defense genes	Misc. (PR genes)	Misc.	darkturquoise	-0.951878		-2.66073	3.02147	3.7643	7.50039	1.41776	1.70978	7.17326	2.69536	3.87705	3.56539	-0.140901	2.42822	3.87474		1.3e-26	4.23e-42	7.64e-121	8.41e-06	1.51e-09	1.24e-113	1.29e-22	6.5e-44	1.05e-39	0.94984	4.99e-19	2.33e-45		7.84367	17.328	18.7077	26.9727	14.2953	98.835		3.694	4.016	15.821	3.442	43.152	5.39	10.115	38.439
HORVU1Hr1G010230	Defensin-like protein	Defense genes	Misc. (PR genes)	Misc.	purple		-1.61122	-3.37078	-0.180614	1.95766	4.18589	-0.653654	1.39522	4.28426	-0.812274	0.617176	0.249897	-1.19	0.131712	-0.60892		1	0.000155599	8.58e-21	0.5706	0.0515627	1.66e-21	0.294489	0.471022	0.68897	0.0258578	1	0.241753		6.37033	12.3827	0.562333	1.85233	0.815667	5.52067		3.57	8.883	6.658	6.662	18.515	11.971	0.427	0.512
HORVU3Hr1G111600	Pathogenesis-related protein	Defense genes	Misc. (PR genes)	Misc.	darkturquoise	-0.945607	-1.24002	-4.54901	3.67791	4.19097	9.47263	1.78482	2.09251	8.99135	3.43628	3.75355	4.46576	1.34863	3.59495	4.84957		1.76e-31	5.06e-48	1.24e-161	1.29e-06	1.67e-12	1.62e-150	5.38e-31	6.34e-41	4.34e-59	0.000105077	1.5e-37	5.18e-67		0.729333	1.61433	1.98333	4.412	0.930667	20.5383		0.593	1.356	0.239	0.481	4.009	0.353	1.443	3.573
HORVU6Hr1G013710	Plant basic secretory protein (BSP) family protein	Defense genes	Other Stress Responses	Other Stress Responses	darkturquoise	-1.11948	-2.70279	-2.99065	2.55591	5.22553	6.85754	0.0678582	3.22636	6.90716	1.76063	2.24551	3.6709	0.184893	2.26209	3.7736		6.89e-20	1.46e-72	9.77e-111	1	4.73e-31	8.9e-112	1.21e-10	4.43e-18	1.85e-44	0.874567	5.64e-18	2.32e-46		3.31133	7.235	2.94033	16.4467	2.19733	13.2623		1.351	4.402	4.181	5.273	12.887	3.545	1.84	5.496
HORVU5Hr1G115870	PLANT CADMIUM RESISTANCE 2	Defense genes	Misc. (PR genes)	Misc.	darkturquoise	-1.59347	-1.35341	-2.33782	1.26716	3.26864	4.87632	0.734573	0.796041	4.51885	1.95676	2.78811	2.61394	0.341703	1.4733	1.95697		0.00752517	3.16e-33	7.99e-69	0.38485	0.0495905	4.96e-61	1.23e-10	1.33e-25	1.4e-24	0.675076	1.47e-07	1.64e-14		0.892667	2.66433	4.89967	12.5593	24.8873	114.501		0.551	0.931	1.196	3.481	2.327	2.185	4.188	8.216
HORVU5Hr1G115900	PLANT CADMIUM RESISTANCE 2	Defense genes	Misc. (PR genes)	Misc.	darkturquoise		-4.16446	-3.73509	-0.794325	4.80979	6.66404	0.676921	2.74109	6.13915	5.40702	3.33861	3.88043	5.41069	1.6868	3.4433		1	8.36e-11	1.73e-50	0.941547	0.0461457	9.08e-44	0.00591069	3.84e-14	6.94e-27	0.00583312	0.00206817	7.4e-22		0.0663333	0	0.031	0.469667	0.325667	2.44433		0	0.199	0	0	0	0	0.041	0
HORVU3Hr1G113120	Wound-induced protein	Defense genes	Misc. (PR genes)	Misc.	darkturquoise	-0.784431	0.803443	-2.61769	2.44016	3.7393	7.7619	0.0794962	1.75886	7.43831	1.25292	3.64182	3.71934	-0.0895455	3.0673	3.53676		3.66e-17	6.01e-41	1.26e-118	1	1.55e-09	2.46e-111	5.13e-05	3.53e-35	3.92e-42	1	3.17e-25	1.79e-38		3.11033	2.27633	4.06233	0.741333	0.912	1.86267		0.551	3.896	4.884	0	6.829	0	2.785	7.886
HORVU6Hr1G092630	Wound-induced protein	Defense genes	Misc. (PR genes)	Misc.	darkturquoise			-4.74075	3.45047	4.88718	9.15827	1.28336	2.13151	8.54477	3.43559	4.38639	4.07934	1.19827	3.31467	3.35434		2.59e-10	1.84e-40	1.23e-120	0.409795	5.65e-06	3.48e-108	7.3e-10	6.41e-36	8.39e-45	0.379903	3.99e-20	4.15e-32		0	0	0.0946667	0.655333	0	5.36167		0	0	0	0	0	0	0	0.284
HORVU2Hr1G116730	Wound-responsive family protein	Defense genes	Misc. (PR genes)	Misc.	darkgreen	-1.32337	-2.25726		1.93269	9.13202	4.64666	-2.09999	9.70258	6.90819	1.35761	6.181	2.49878	-0.741865	7.49606	6.59209		0.000127151	7.69e-76	1.19e-20	0.0303518	1.21e-84	5.94e-49	0.00330845	7.06e-47	1.47e-07	0.376454	4.73e-66	5.05e-55		0.569	1.146	0.0206667	0.404667	0.139333	0.110333		0.73	0.625	0.352	2.844	0.215	0.379	0	0
HORVU1Hr1G068020	Aldehyde dehydrogenase family 2 member C4	Hormones	Auxin	Auxin	blue	2.0811	6.13234	2.1143	0.223652	0.0346931	0.881677	0.448216	0.393705	0.621047	-3.29454	3.46636	-2.24818	-4.05479	1.91238	1.07083		0.968064	1	0.00760022	0.646992	0.72026	0.0844407	2.3e-16	1.13e-09	5.11e-10	1.62e-21	0.0192697	0.00228228		28.9703	7.95967	13.0553	0.786667	21.0223	5.15167		31.796	21.769	33.346	2.39	19.173	2.316	10.897	15.612
HORVU5Hr1G114900	Cycloeucalenol cycloisomerase	Hormones	Brassinosteroid	Brassinosteroid	yellow		5.53701		1.07788	-0.212532	1.32337	2.78504	-2.20224	0.855462	0.940208	0.33216	-0.239219	2.84543	2.08733	0.600254		0.83771	0.939605	0.000673815	0.0179758	0.000213458	0.0439368	0.918278	1	0.693691	0.00559487	0.36667	0.220721		0.0443333	0.0633333	0.891333	0	5.35867	2.77333		0	0.133	0	0	0.19	0	2.084	0.455
HORVU6Hr1G079600	1-aminocyclopropane-1-carboxylate oxidase	Hormones	Ethylene			-2.23385	-1.46486	-2.25757	0.557601	0.80059	2.04789	-0.32264	0.0779387	2.53841	1.06293	0.402899	0.328819	-0.580833	0.23422	0.723016		0.48218	0.0323084	2.98e-12	0.787441	1	7.36e-18	0.0017396	0.452233	0.405626	0.239647	0.736472	0.0274684		3.711	16.9513	6.81033	19.8437	2.61233	10.4073		3.873	3.91	3.35	11.468	24.472	14.914	7.299	7.214
HORVU6Hr1G063480	cysteine synthase D1	Hormones	Ethylene	Ethylene	lightcyan		1.29037	-2.5462	3.16952	1.91478	8.40917	2.33359	-0.865819	8.27054	2.38169	1.82227	3.6437	1.84067	0.653472	3.51267		1.12e-27	3.31e-11	1.15e-88	2.64e-15	0.0470763	8.46e-86	9.31e-17	1.74e-08	6.25e-29	3.89e-10	0.187958	1.37e-26		8.69567	8.23233	4.06733	2.20533	0.166667	0.423333		1.047	23.112	1.928	1.636	17.2	5.861	0.671	3.038
HORVU2Hr1G004620	Copalyl diphosphate synthase 2	Hormones	Gibberellin	Gibberellin	darkturquoise		1.5471	-2.48024	5.36288	-1.23758	8.82387	1.42387	-2.38208	7.8961	4.12959	3.19464	7.3666	3.05354	2.461	6.95923		1.01e-42	7.91e-05	4.11e-142	0.107766	9.13e-14	2.45e-120	2.59e-24	5.67e-27	2.07e-122	1.05e-11	8.81e-16	9.89e-113		0.250333	0.241667	2.32567	1.105	0.436	1.876		0.096	0.585	0.07	0.104	0.556	0.065	0.773	5.872
HORVU2Hr1G004540	KS protein	Hormones	Gibberellin	Gibberellin	darkturquoise	-1.24817		-2.1941	3.99877	2.14418	8.22069	1.22216	-0.177207	7.28683	2.46909	3.18226	6.23719	1.68415	1.97254	5.99543		4.73e-30	3.17e-14	1.22e-138	0.0545685	0.9579	9.1e-117	5.06e-14	2.91e-29	3.67e-99	3.94e-06	2.06e-11	1.88e-93		0.198333	0.337	0.817667	0.912333	0.579	1.84533		0.193	0.106	0.296	0.234	0.62	0.157	0.457	1.809
HORVU4Hr1G086050	12-oxophytodienoate reductase 2	Hormones	JA	JA	blue	-4.54952	-5.08585	-1.3246	0.137044	-0.854974	-1.98879	0.558848	-0.655776	-3.34458	-0.629795	0.497058	-0.204879	-0.200702	0.305309	-0.0726501		1	0.680284	2.53e-06	0.787441	0.867558	2.94e-13	0.575345	0.533798	0.755297	0.947858	0.772998	0.972429		0.193667	10.3893	0.0953333	5.17567	2.10367	4.37267		0.262	0.319	0	14.689	0.885	15.594	0.081	0.205
HORVU4Hr1G066270	allene oxide synthase	Hormones	JA	JA	brown		-2.39532		0.365454	3.0274	3.64205	-0.301104	1.80764	4.10559	3.19108	0.872629	3.60464	-0.20646	1.30739	2.85634		0.969802	5.66e-15	3.6e-21	0.98655	4.1e-05	7.63e-26	3.91e-14	0.0699128	1.09e-20	0.975955	0.0018701	2.03e-13		0.393667	0.614	0.917333	4.308	0.829	0.568667		0.096	0.944	0.141	0.416	1.164	0.262	0.396	1.422
HORVU5Hr1G001180	lipoxygenase 2	Hormones	JA			1.66326	2.01121	1.09423	-1.11772	-0.72319	-2.15682	-1.13418	0.566875	-0.10158	-1.80244	0.589341	-0.876438	-1.6769	1.13387	-0.499544		0.000418247	0.037513	2.78e-16	0.000431004	0.268513	0.843464	6.78e-11	0.115427	0.00205961	2.35e-09	0.000142495	0.128459		1226.17	379.15	674.814	169.763	204.028	96.533		2132.25	618.78	927.483	451.751	183.8	501.899	530.086	775.028
HORVU2Hr1G070880	Protein TIFY 9	Hormones	JA	JA	darkturquoise	-3.35983			0.101016	6.57732	6.81971	-0.548223	2.45081	6.82113	2.73425	5.87845	5.61241	-4.04874	3.56132	4.15569		1	1.96e-33	1.44e-45	1	0.00537251	2.02e-45	1.18e-09	9.13e-23	2.5e-37	3.82e-07	1.39e-06	3.96e-22		0.0816667	0.657	0.0693333	0.102	0.31	0.653333		0.11	0.093	0.042	0.208	1.606	0.157	0.081	0.034
HORVU7Hr1G007480	receptor-like protein kinase 2	Kinases	Misc.	Misc.	darkturquoise		1.32512	4.15499	2.01673	1.50941	7.65064	1.23226	1.40761	7.58432	-1.76276	4.06033	1.79973	-0.392518	-1.65752	1.73167		5.85e-05	3.28e-06	2.22e-130	0.118248	9.19e-05	1.49e-128	0.0767375	6.46e-30	0.000435852	0.858954	0.0397869	0.00131688		0.158333	0.354667	1.596	0.149	2.50033	0.0853333		0.289	0.186	0	0.234	0.202	0.628	1.067	2.299
HORVU2Hr1G118010	Leucine-rich receptor-like protein kinase family protein	Kinases	LRR	LRR	blue	1.46728	1.97839	3.34216	3.08344	4.31909	7.41574	1.10859	1.5666	7.01881	-1.62954	-1.3462	1.0461	0.477857	-2.18878	1.54842		1.87e-23	1.63e-53	1.99e-126	0.0141653	1.55e-07	6.23e-117	0.102779	0.0290642	0.0117415	0.715508	0.000454944	4.87e-05		0.230333	0.121	0.792333	0.193	0.582667	0.075		0.138	0.412	0.141	0.143	0.089	0.131	0.884	1.047
HORVU7Hr1G003630	receptor kinase 2	Kinases	CRK	CRK	brown		1.90968	2.05878	2.59295	1.83968	3.19166	1.23374	0.463261	2.52202	0.0724609	3.24142	4.29738	-0.945187	1.93666	3.42723		2.94e-05	2.22e-05	2.69e-17	0.34462	0.742056	1.78e-11	1	5.45e-10	8.51e-26	0.418563	0.00255602	3.03e-17		0.112667	0.377	0.578333	0.248667	1.88433	0.511333		0.069	0.199	0.07	0.065	0.974	0.092	0.579	0.626
HORVU1Hr1G001220	receptor kinase 3	Kinases	CRK	CRK	darkturquoise		2.1547	-1.56223	2.84702	4.22853	7.18812	0.00233966	1.16114	6.78186	-2.07373	0.857228	-5.52979	-1.26904	-2.17061	4.14495		4.27e-07	1.16e-28	1.08e-81	1	0.100778	8.96e-75	0.364162	0.696684	4.87e-25	0.566156	0.368142	6.14e-37		0.192667	0.136333	0.31	0.105	0.938	2.112		0.096	0.412	0.07	0	0.304	0.105	0.163	0.58
HORVU4Hr1G009230	receptor kinase 2	Kinases	CRK	CRK	darkturquoise	-2.51038		-2.02564	2.00264	1.64158	4.12402	-0.0608764	0.363021	3.61161	0.815879	2.22174	2.72358	-1.31024	1.20683	2.59802		0.0026155	0.000103001	3.35e-29	1	0.816921	3.55e-23	0.291098	8.71e-09	2.17e-15	0.0331674	0.00983509	5.12e-14		0.154333	0.713	0.487	1.013	1.01533	2.823		0.069	0.239	0.155	0.481	1.619	0.039	0.549	0.808
HORVU5Hr1G124810	receptor kinase 1	Kinases	CRK	CRK	darkturquoise			-2.04919	3.08649	2.94106	5.98567	0.928743	0.954553	5.47268	2.26014	3.09557	3.48982	1.05554	2.51788	2.9558		2.17e-17	2.1e-22	7.96e-83	0.237512	0.0389257	3.78e-72	1.07e-09	5.22e-22	9.52e-37	0.0472898	3.11e-14	1.9e-27		0.527667	0.338	0.808	1.33667	0.937	4.166		0.331	0.253	0.999	0.273	0.519	0.222	1.037	1.252
HORVU2Hr1G113120	Protein kinase superfamily protein	Kinases	Misc.	Misc.	royalblue	-2.31681	-1.71328	-2.11212	2.63023	2.52794	3.55611	0.746098	0.874074	3.17571	1.8273	2.87885	2.09837	0.829356	1.28166	1.81375		0.000824739	2.86e-09	2.93e-29	0.84731	0.422416	5.53e-24	0.000304602	2.62e-15	4.44e-12	0.364364	0.00504288	3.47e-09		0.0366667	0.178333	0.140333	0.398667	1.13567	5.017		0.11	0	0	0.104	0.392	0.039	0.112	0.216
HORVU2Hr1G042520	Protein kinase superfamily protein	Kinases	S-locus	S-locus	darkturquoise		-1.86165	-2.18405	2.59215	3.99567	4.37287	0.925346	1.72768	4.12165	3.12001	2.48679	2.27288	1.36295	1.44012	2.07605		5.85e-07	9.99e-23	5.08e-33	0.512982	0.00126175	8.88e-30	2.62e-14	7.98e-11	1.57e-11	0.011814	0.00109874	1.13e-09		0.212	0.488333	0.385	0.762	1.248	3.86033		0.11	0.399	0.127	0.818	0.582	0.065	0.386	0.603
HORVU3Hr1G090220	Protein kinase superfamily protein	Kinases	S-locus	S-locus	royalblue		-2.39366	-2.22977	3.32038	3.20777	3.64098	1.09566	1.49268	3.23491	2.45001	1.82956	1.11423	0.78219	1.39198	0.796638		2.99e-05	5.52e-15	3.92e-26	0.787441	0.0102988	2.92e-21	0.000895718	1.49e-06	0.00136136	0.715508	0.000881374	0.0356523		0.027	0.0476667	0.150667	0.710333	0.968667	4		0.014	0.053	0.014	0.065	0	0.078	0.163	0.216
HORVU2Hr1G125230	Receptor-like protein kinase	Kinases	L-Lectin	L-Lectin	brown			-2.30584	2.01032	1.88786	-2.09844	-0.241904	1.29636	-0.962948	0.559558	1.86453	-2.7435	-0.448592	1.65632	-2.71884		6.09e-05	1.29e-07	5.5e-10	1	0.00263374	0.00739102	0.802214	1.63e-07	2.23e-16	0.729434	7.84e-06	5.77e-16		0.380667	0.368	1.96267	4.10333	7.06633	37.6367		0.276	0.12	0.746	0.364	0.544	0.196	1.769	2.447
HORVU3Hr1G002900	receptor kinase 2	Kinases	CRK	CRK	darkturquoise	-3.35065	-1.86303	-2.40441	2.75558	4.70632	4.97988	1.05069	2.11114	4.6696	1.43434	3.30693	2.87928	0.7648	2.38921	2.55737		5.94e-17	2.39e-58	1.32e-71	0.0480507	1.95e-12	9.9e-65	3.99e-07	6.11e-34	2.03e-29	0.0345348	1.99e-18	9.69e-24		0.424	3.12467	0.923	2.54033	5.61533	37.9443		0.551	0.439	0.282	3.636	4.325	1.413	0.712	1.434
HORVU4Hr1G002650	Pathogenesis-related thaumatin superfamily protein	Kinases	Thaumatin	Thaumatin	darkturquoise	-0.808728		-2.54332	2.68427	5.1648	7.95771	0.00476468	2.56562	7.72883	1.94273	4.12871	4.38319	0.449621	3.11791	4.21667		3.74e-21	1.46e-72	2.21e-135	1	4.88e-21	8.4e-130	3.09e-12	3.46e-50	9.72e-59	0.433178	1.41e-30	4.42e-55		4.67933	7.69867	6.54467	8.37967	2.33133	17.5983		1.626	7.739	4.673	3.351	15.467	4.278	4.219	13.12
HORVU5Hr1G051970	Pathogenesis-related thaumatin superfamily protein	Kinases	Thaumatin	Thaumatin	darkturquoise		1.52825	-3.33996	2.15605	5.32562	10.5988	0.120178	3.20879	10.3633	0.823897	5.04392	5.88069	-0.191891	3.68192	6.34179		3.7e-10	3.53e-53	2.18e-115	1	4.86e-20	6.26e-111	0.193399	1.51e-33	6.51e-64	0.957928	2.5e-16	6.48e-72		4.36033	3.70833	2.46367	0.804333	0.337	2.851		3.294	3.537	6.25	0.818	10.307	0	0.61	6.065
HORVU1Hr1G005510	Protein kinase family protein	Kinases	WAK	WAK	darkturquoise			-3.42372	4.09778	4.48566	8.12656	1.57702	0.584491	7.4193	1.5769	4.93662	4.20085	-0.160407	4.21203	4.13883		1.09e-05	7.83e-12	3.93e-52	0.66792	0.954368	2.03e-44	0.0960761	1.57e-10	2.69e-24	1	1.06e-06	1.58e-23		0.022	0.0683333	0.00766667	0.0336667	0	0.318333		0	0.066	0	0.091	0.114	0	0	0.023
HORVU7Hr1G006590	Leucine-rich repeat receptor-like protein kinase family protein	Kinases	LRR	LRR	brown		-3.04079	-4.59652	2.20669	4.44283	2.64863	1.13898	3.46605	2.50344	2.76874	3.03358	-0.194183	1.02852	1.90348	-0.391898		0.000617181	2.9e-37	9.14e-21	0.432602	6.82e-22	1.19e-18	0.0041988	4.16e-24	0.642665	0.715508	9.03e-10	0.284209		0.0406667	0.00866667	0.142333	1.05367	1.05367	25.969		0.028	0.08	0.014	0	0	0.026	0.183	0.171
HORVU5Hr1G119480	Leucine-rich repeat receptor-like protein kinase family protein	Kinases	LRR	LRR	blue	-8.7904	-8.00517	-5.75099	2.27243	1.12036	0.265218	1.11907	0.818499	0.574069	0.920214	2.09664	0.462203	1.92276	2.44337	0.981397		1.28e-07	0.296855	0.613969	0.140428	0.713761	0.203237	0.00231455	3.71e-16	0.135553	1.67e-13	5.6e-21	0.0002513		0.403	97.6087	0.119	17.7643	0.406333	0.652333		0.234	0.426	0.549	170.614	4.351	117.861	0.132	0.08
HORVU7Hr1G020810	Protein kinase family protein	Kinases	Misc.	Misc.	darkturquoise	1.72936	2.31714	3.60363	0.104911	1.07596	3.9846	0.24917	0.179339	3.97708	0.0503086	1.10369	5.3708	-0.296181	-0.20819	4.70912		1	0.00755537	4.51e-33	0.952814	0.973427	8.01e-33	1	0.0715946	5.91e-44	0.940922	0.957541	1.3e-34		0.485333	0.0216667	0.915	0.0803333	1.52167	0.00766667		0.427	0.213	0.816	0	0	0.065	0.651	1.388
HORVU5Hr1G087210	Receptor-like serine/threonine-protein kinase SD1-8	Kinases	Misc.	Misc.	blue	9.86206	6.02761	3.54551	-0.276489	0.146818	0.279226	-1.05397	-0.0761056	0.214608		2.75477	-4.00008		-3.24271	-0.577422		1	0.990873	0.638112	0.181428	1	0.757706		0.0235189	1.37e-07		0.323505	0.438865		0.522333	0.0216667	0.219667	0.0276667	0.386667	0.137333		0.441	0.479	0.647	0.065	0	0	0.254	0.125
HORVU6Hr1G057240	Leucine-rich repeat receptor-like protein kinase family protein	Kinases	LRR	LRR	blue	7.58345	7.49904	3.06963	0.613476	1.02303	0.8807	-0.112914	0.705468	0.994409	-0.469364	-1.72743	-5.93394	-0.349371	-1.54175	-0.14283		0.1862	0.000306343	0.00079786	1	0.0687381	0.000148703	0.90662	0.00396792	3.1e-77	0.868899	0.0158913	0.754074		1.47067	0.0343333	2.29467	0.0263333	4.18867	0.768333		0.896	2.221	1.295	0.065	0.038	0	2.074	2.64
HORVU1Hr1G092250	receptor kinase 2	Kinases	CRK	CRK	blue	2.54393	2.01037	1.78701	0.697031	1.93616	0.393451	0.270705	1.19261	0.779296	0.837479	2.43517	0.334477	0.906149	2.01249	0.364847		0.233459	1.01e-09	0.288648	0.84386	0.00174793	0.0191956	0.0979867	3.93e-12	0.440581	0.0473979	3.85e-08	0.400532		16.911	3.08667	7.04567	1.40567	13.2573	5.051		17.187	20.146	13.4	1.909	4.224	3.127	6.984	7.601
HORVU3Hr1G006800	receptor kinase 2	Kinases	CRK	CRK	brown	-2.41117		1.13277	1.0794	3.03043	4.22899	-0.236702	1.70954	3.97321	-0.153904	1.15985	2.57755	-1.28761	1.52425	1.60151		0.83771	4.3e-11	1.65e-26	1	0.00500075	8.2e-24	1	0.231419	1.32e-10	0.314339	0.0625777	0.000192483		0.0373333	0.0773333	0.159333	0.112333	0.767667	0.360667		0.028	0	0.084	0.169	0.063	0	0.163	0.159
HORVU6Hr1G074120	Serine/threonine-protein kinase	Kinases	S-locus	S-locus	blue	1.64277	2.34212	1.11101	-0.387949	-0.641318	-2.32775	-0.114816	-0.513784	-2.47216	-0.766461	-0.643702	0.0468413	-1.1018	-1.37521	-0.317595		0.852025	0.407582	8.23e-09	1	0.688537	1.56e-09	0.483318	0.485499	1	0.0942323	0.0370962	0.606379		2.42133	0.772333	2.15733	0.45	2.56067	1.321		2.591	1.928	2.745	0.714	0.556	1.047	2.48	2.31
HORVU1Hr1G002460	receptor-like protein kinase 4	Kinases	Misc.	Misc.	darkturquoise	-1.48276	3.08965	-1.11891	0.927732	1.24762	4.55253	0.473474	-0.0861827	3.99362	-4.11073	2.66198	-3.42339	-4.47432	1.01633	-0.452473		0.0830957	0.00140063	2.33e-44	0.666253	1	8.52e-36	1.55e-23	1.05e-05	5.06e-24	2.9e-26	0.404139	0.267241		2.92967	3.53433	1.74367	0.0873333	5.90733	6.51167		3.087	2.633	3.069	0.104	10.421	0.078	1.911	1.866
HORVU7Hr1G008140	receptor-like protein kinase 4	Kinases	L-Lectin	L-Lectin	darkturquoise		-1.41172	-2.00165	1.8501	3.53409	3.73263	0.470129	1.75547	3.25267	2.04655	2.60071	1.77978	0.880036	1.90687	1.31299		3.81e-10	1.53e-35	2.44e-45	0.567743	1.68e-08	7.87e-36	1.9e-13	2.27e-21	1.71e-12	0.0134791	1.51e-11	3.9e-07		0.903667	2.10767	0.589	1.96	3.799	21.3133		0.799	0.758	1.154	2.546	3.136	0.641	0.752	0.683
HORVU3Hr1G066650	receptor-like protein kinase 2	Kinases	LRR	LRR	darkgrey	-2.51057	-2.19406	-2.37466	1.00157	1.01063	2.70463	0.627219	0.0649955	2.41665	0.786526	0.696633	1.80186	0.735576	0.359826	1.26323		0.161227	0.0317597	1.19e-14	0.609669	1	7.22e-12	0.184533	0.166166	9.9e-08	0.197445	0.627208	0.000371365		0.634333	2.30067	1.039	3.54667	0.907	3.68533		0.593	0.691	0.619	1.636	0.923	4.343	0.956	1.081
HORVU7Hr1G051420	receptor kinase 2	Kinases	L-Lectin	L-Lectin	darkturquoise			-2.40405	1.31185	3.23371	7.07501	0.851072	-0.0271893	6.2231	1.17036	3.76508	4.38723	1.11691	2.37726	3.6011		0.600692	2.63e-10	1.56e-54	0.787441	1	3.86e-44	0.320739	6.57e-10	4.95e-30	0.282525	0.00250952	2.22e-21		0.365333	0.280667	0.626333	0.155	0.194333	3.01333		0.524	0.572	0	0.286	0.556	0	1.118	0.387
HORVU7Hr1G010740	Protein kinase family protein	Kinases	WAK	WAK	royalblue	-2.11754	-1.23796	-2.41185	0.830834	0.970804	2.3468	-1.6822	-0.234163	1.33763	-0.0247773	0.978705	-0.128839	-0.826965	0.853817	-0.410906		0.358826	0.051806	6.82e-11	0.0103873	0.948234	0.000388364	1	0.034476	0.858388	0.166317	0.0960605	0.400257		0.708	3.035	1.351	2.326	1.60033	7.04633		0.593	0.532	0.999	2.675	3.238	3.192	1.291	1.9
HORVU2Hr1G107250	Leucine-rich receptor-like protein kinase family protein	Kinases	LRR	LRR	darkturquoise	-1.86878		-2.43444	0.697482	0.96984	2.25588	0.396447	0.402857	1.88982	-1.61937	1.35488	0.374749	-2.1088	1.31871	0.453093		0.170971	0.00323413	3.2e-17	0.663956	0.62138	1.87e-12	4.42e-08	9.8e-06	0.279048	5.9e-13	2.9e-05	0.181666		1.59533	4.67967	1.366	0.777333	3.191	14.8733		1.502	1.356	1.928	0.649	13.115	0.275	1.098	1.536
HORVU6Hr1G074690	receptor-like protein kinase 4	Kinases	Misc.	Misc.	darkturquoise	-1.92041		-2.46729	1.98066	4.38769	7.47133	-0.24844	0.625899	6.42448	2.06066	3.22805	2.7189	0.292089	1.64084	2.31008		0.000292513	2.01e-48	2.43e-123	1	0.403802	3.37e-99	2.71e-09	2.43e-26	5.53e-26	0.81975	1.45e-06	2.9e-19		0.198667	0.674333	0.694	0.940333	1.15667	6.83133		0.069	0.372	0.155	0.675	1.126	0.222	0.661	0.819
HORVU2Hr1G108530	Serine/threonine-protein kinase	Kinases	S-locus	S-locus	yellow		-2.12205	-2.6294	0.0968049	1.61997	2.51317	-1.06751	-0.0797659	2.38996	2.03644	1.79845	1.29372	0.334671	1.17918	0.755426		1	0.00103623	5.16e-13	0.682087	1	8.76e-12	1.95e-05	6.07e-06	0.00023148	0.867623	0.0115581	0.0568375		0.114333	0.323333	0.184	0.844667	1.21233	5.519		0.028	0.16	0.155	0.377	0.253	0.34	0.203	0.307
HORVU5Hr1G119520	Leucine-rich repeat receptor-like protein kinase family protein	Kinases	LRR	LRR	blue	-5.01526	-4.29819	-2.63963	1.90073	1.3092	-0.972746	2.79787	1.55079	-0.390564	1.03364	1.95102	-0.431066	1.8562	2.11354	-0.0232939		1.04e-10	0.000301753	0.000373138	1.33e-22	2.57e-05	0.230939	0.000350884	6.24e-14	0.169327	1.1e-12	8.05e-16	1		1.973	68.723	0.751667	12.901	5.82767	39.5773		3.115	1.41	1.394	104.808	14.114	87.247	1.006	0.751
HORVU2Hr1G044600	Cysteine-rich receptor-like protein kinase 10	Kinases	CRK	CRK	darkturquoise	-1.84559	-3.16536	-2.69262	1.58316	3.93568	4.17535	-0.590114	1.84035	3.39211	1.1805	2.7217	1.54695	-0.120642	1.28827	1.0103		0.187532	4.09e-09	2.64e-21	0.937264	0.196399	8.32e-15	0.160125	4.75e-08	0.000217652	1	0.0564422	0.0280317		0.094	0.417333	0.031	0.381333	0.460667	2.59667		0	0	0.282	0.143	0.86	0.249	0.041	0
HORVU5Hr1G005290	Thaumatin-like protein	Kinases	Thaumatin	Thaumatin	darkturquoise	-2.04565	-2.87905	-2.97418	1.78557	3.79355	5.94376	-0.121039	1.80348	5.57206	0.748541	1.25878	2.90168	0.61935	1.47992	2.72847		9.51e-11	6.92e-45	8.8e-92	1	4.55e-11	2.59e-83	0.0313367	3.12e-06	1.05e-29	0.107619	3.5e-08	1.68e-26		13.1557	58.3107	11.292	82.7377	7.68467	59.986		9.744	15.971	13.752	70.209	51.765	52.958	7.309	17.752
HORVU2Hr1G008140	receptor kinase 3	Kinases	S-locus	S-locus	darkturquoise	-1.77243	-2.71751	-2.99255	1.97865	3.24914	4.13177	0.538626	1.01644	3.73689	1.6254	1.51543	1.95568	0.791036	1.28869	1.64046		0.000722722	1.55e-17	3.21e-33	0.811682	0.15614	6.83e-28	0.000239803	3.01e-05	7.43e-10	0.262823	0.000951126	3.99e-07		0.321667	0.673667	0.712667	2.45467	1.51833	8.026		0.152	0.306	0.507	0.766	0.784	0.471	0.732	1.115
HORVU7Hr1G110200	Receptor-like protein kinase 5	Kinases	LRR	LRR	brown			-3.18287	-0.493248	0.262805	3.1969	-0.289944	-0.0797916	2.42274	-0.416222	1.13976	0.96308	-0.550631	0.980682	0.250345		0.713949	0.819172	7.67e-18	0.857768	1	1.34e-10	0.826337	0.00460059	0.00871782	0.428889	0.0262309	0.637699		4.084	3.65967	1.06267	1.93067	0.263	1.92633		3.914	3.989	4.349	3.208	3.415	4.356	0.701	1.366
HORVU5Hr1G089840	receptor kinase 3	Kinases	Misc.	WAK	blue	-4.97828	-4.36728	-3.56134	1.71872	2.13853	3.45104	0.559505	1.18868	2.91223	0.256768	1.13858	1.07187	0.585602	1.03393	1.33965		1.77e-05	1.94e-10	3.26e-34	0.645576	0.00944779	2.87e-25	0.886107	0.000138805	0.000112673	0.183037	0.00104633	9.98e-07		0.267667	9.41533	0.287333	6.16233	1.21633	14.919		0.248	0.386	0.169	9.65	10.472	8.124	0.244	0.41
HORVU1Hr1G002600	receptor-like protein kinase 4	Kinases	Misc.	Misc.	darkgrey	-3.1038	-3.57384	-3.76964	0.392551	0.500886	3.61068	-0.272026	0.116682	2.99277	0.904766	0.864647	0.978927	0.524292	0.822776	0.999585		0.83771	0.470823	1.24e-34	0.923417	1	7.76e-25	0.0138856	0.0109302	0.000772247	0.315755	0.0217674	0.000690172		1.49367	9.53167	1.03567	10.4087	3.01467	29.52		1.502	1.529	1.45	9.416	8.347	10.832	1.515	0.876
HORVU6Hr1G014880	Leucine-rich receptor-like protein kinase family protein	Kinases	LRR	LRR	brown		-3.13616	-3.7891	1.64049	3.00893	2.22453	0.550443	2.31857	2.28608	0.933148	1.46541	-0.527219	-1.17686	1.24033	-0.750859		0.00136999	1.19e-14	1.03e-10	0.764628	3.84e-08	4.28e-11	0.183513	9.5e-05	0.203882	0.0959636	0.00218738	0.0534985		0.162333	0.314	0.183333	1.48167	0.672	8.25167		0.124	0.293	0.07	0.299	0.329	0.314	0.396	0.102
HORVU7Hr1G099340	receptor kinase 1	Kinases	Misc.	Misc.	blue	-4.01064	-5.22968	-5.35414	-0.948952	2.188	2.5754	0.360997	0.717	2.24539	0.467506	1.14097	1.57259	0.0945515	0.796803	1.53632		0.83771	0.0017149	1.43e-08	0.990611	0.764663	1.88e-06	0.819155	0.00980772	1.35e-05	1	0.143762	2.74e-05		0.0786667	1.95233	0.0453333	2.335	0.157333	5.996		0.083	0.04	0.113	1.416	2.858	1.583	0.061	0.023
HORVU1Hr1G002590	receptor-like protein kinase 4	Kinases	Misc.	Misc.	darkturquoise	-3.89471	-5.62243	-5.8947	1.27716	2.27618	6.27974	1.08352	0.965845	5.98367	0.45931	0.398817	0.626942	0.101915	0.243796	0.571574		0.00298309	6.77e-09	1.59e-78	0.0270943	0.225033	1.41e-72	0.543197	0.433622	0.0444676	1	0.701462	0.0794228		0.447333	11.0357	0.321667	13.8727	0.326333	29.148		0.165	0.572	0.605	14.494	6.564	12.049	0.061	0.717
HORVU5Hr1G070360	Protein kinase family protein	Kinases	WAK	WAK	blue	-1.80119	-6.08028	-6.7917	0.152929	0.617313	-1.31756	-0.326794	-0.00837056	-0.744218	2.14136	1.56643	-0.430524	0.592136	0.730258	-0.63704		1	0.532322	2.23e-05	0.922226	1	0.0256595	1.07e-12	3.12e-09	0.168562	0.28835	0.0281418	0.0279353		0.374	1.02767	0.100667	10.483	0.274667	127.328		0.4	0.412	0.31	1.364	0.62	1.099	0.081	0.148
HORVU3Hr1G109350	receptor kinase 1	Kinases	CRK	CRK	darkturquoise	-3.93149	-3.09875	-7.20229	0.123426	0.790968	6.45607	3.13685	-1.77197	5.79196	2.44116	3.08947	5.27299	1.56489	2.48267	4.80329		1	0.430342	5.7e-58	0.00755515	0.15759	5.05e-45	3.94e-10	3.06e-26	6.02e-79	0.00106248	8.08e-17	2.75e-68		0.0183333	0.377667	0.111	1.247	0.0656667	7.58033		0.055	0	0	0.039	0.885	0.209	0.051	0.137
HORVU2Hr1G084210	Leucine-rich repeat receptor-like protein kinase family protein	Kinases	LRR	LRR	blue	-6.4194	-7.7669	-7.78701	-2.05111	-1.80113	-0.27093	0.12505	0.0533458	-0.159774	1.44888	1.85145	1.89758	0.502535	1.84232	2.18166		0.83771	0.679989	0.930787	1	1	0.999967	0.00216267	2.02e-06	1.17e-07	0.622908	3.77e-06	1.31e-09		0.0136667	1.45767	0.0103333	3.08733	0.0446667	6.80967		0.041	0	0	0.61	1.657	2.106	0	0
HORVU5Hr1G000940	receptor kinase 2	Kinases	Misc.	Misc.	blue	-3.55882	-3.73463	-8.35075	-1.33074	-0.434202	1.58819	1.11276	-1.09731	0.61959	2.14851	3.50935	4.13654	0.349353	2.29928	3.29645		0.83771	0.870332	0.0325594	0.653251	0.607571	0.575912	1.77e-10	1.94e-33	5.6e-53	0.715508	1.4e-14	3.07e-36		0.0183333	0.481	0.0463333	0.855333	0.031	7.64333		0.028	0.027	0	0.312	0.974	0.157	0	0.046
HORVU1Hr1G000560	Leucine-rich repeat receptor-like protein kinase family protein	Kinases	LRR	LRR	blue	-4.09908	-6.32864	-8.87207	0.940798	1.18702	1.32819	0.125747	1.70898	1.08058	1.80671	2.26573	2.35498	1.14677	1.10658	1.65576		1	0.776211	0.433245	1	0.705838	0.577879	0.0063335	2.46e-07	6.59e-10	0.218713	0.0532569	2.48e-05		0.00466667	0.141	0.007	0.446333	0.0106667	2.48		0.014	0	0	0.143	0.202	0.078	0	0
HORVU7Hr1G007520	Leucine-rich repeat receptor-like protein kinase family protein	Kinases	LRR	LRR	darkgrey	-3.37473	-5.09722	-9.43365	0.126997	-0.292153	6.00236	0.0800974	-0.772608	6.05027	2.08804	2.58349	1.2896	1.46905	2.43062	1.40247		1	0.755521	4.53e-81	1	0.233972	6.36e-82	2.6e-14	3.78e-22	1.15e-06	3.57e-07	1.9e-19	1.32e-07		0.571	5.184	0.576667	20.3233	0.350333	357.947		0.289	0.439	0.985	4.26	7.917	3.375	0.356	0.626
HORVU7Hr1G108490	Leucine-rich receptor-like protein kinase family protein	Kinases	LRR	LRR	darkturquoise		2.05192		1.06637	3.92612	5.24592	-0.273912	2.14926	4.94585	-1.1845	3.98675	2.61718	-2.03461	2.36981	2.06542		0.00520045	1.33e-40	1.87e-69	0.855126	1.46e-12	2.62e-63	0.00207528	3.49e-28	7.93e-22	1.2e-08	5.43e-09	4.76e-14		1.00767	0.812667	0.755667	0.216333	1.69733	1.181		0.923	1.41	0.69	0.532	1.631	0.275	0.834	0.831
HORVU3Hr1G038320	Phosphatidylinositol 4-kinase gamma 1	kinases	Signalling	Development & Signalling	brown		-3.15416		-0.804716	0.0410231	-0.255507	0.454634	1.91108	-2.45909	-0.286975	-3.4718	0.145309	0.411824	-1.35697	-1.56145		0.384098	1	0.957122	0.787441	0.0840344	0.197319	1	3.08e-06	1	0.715049	0.0836591	0.517143		6.25133	5.568	0.0473333	0.462667	0.016	0.00533333		3.969	7.62	7.165	6.325	3.668	6.711	0.03	0.091
HORVU4Hr1G063690	Pathogenesis-related thaumatin superfamily protein	Kinases	Thaumatin	Thaumatin	purple	-2.14917			0.641423	3.28725	4.54451	0.195051	0.671776	4.00244	1.31345	3.33601	4.1825	1.26371	2.82013	2.75673		0.83771	3.86e-11	1.16e-24	1	0.742056	8.13e-20	0.0299685	8.48e-07	1.23e-21	0.036872	0.00018398	2.97e-10		0.196	0.614667	0.169667	0.119	0.447333	0.429333		0.11	0.239	0.239	0.649	1.012	0.183	0.203	0.171
HORVU2Hr1G104030	Receptor-like protein kinase 2	Kinases	LRR	LRR	brown	-2.17641			0.742988	0.834905	-2.62524	-1.27018	1.18064	-2.86078	-0.514843	0.219144	-2.53215	-1.88139	1.47443	-3.05145		0.173314	0.117957	2.33e-11	0.00104381	0.0159339	2.22e-12	0.514437	0.878483	5.81e-11	5.69e-09	0.000268868	1.77e-13		5.27467	22.6493	0.358333	0.355333	0.651333	0.796333		3.28	10.053	2.491	24.117	33.692	10.139	0.62	0.216
HORVU0Hr1G023290	60S ribosomal protein L30	Miscellaneous	Procceses on Proteins	Procceses on Proteins	salmon	1.96035	9.85002	1.03921	0.0287025	0.11487	0.712707	0.0884221	-0.0837632	0.625245	-7.1808	6.51788	-6.44588	-7.7954	1.62744	-1.07381		1	0.975902	0.0285621	1	1	0.0671159	4.61e-41	1.57e-19	1.97e-46	8.45e-44	0.551735	0.00143489		81.2693	29.0783	69.6623	11.462	55.285	19.102		65.563	118.578	59.667	19.143	68.092	0	69.572	77.823
HORVU5Hr1G116770	acetyl-CoA carboxylase 1	Miscellaneous	Metabolic Processes	Metabolic Processes	blue	1.75531	11.0639	1.71358	-0.150634	-0.715627	1.20977	0.333167	-0.12223	1.29824	-4.54484	2.70517	-4.02864	-3.70811		0.394482		1	0.296082	0.0033848	0.870082	1	0.00174396	3.8e-11	0.533798	3.68e-11	2.96e-09		0.524329		0.700667	0.279667	1.41	0	0.616	0.154667		0.703	0.386	1.013	0.143	0.67	0.026	1.098	1.491
HORVU0Hr1G027130	ADP-ribosylation factor 1	Miscellaneous	Procceses on Proteins	Not categorized	salmon	2.57848	8.42685	1.20453	-0.244444	-0.115675	-0.0210553	-0.145467	-0.204392	-0.115496	-5.55859	3.97486	-7.28099	-5.91548	-0.6415	-1.05829		0.867314	0.957442	0.999855	0.982426	0.856864	0.801205	1.03e-66	4.74e-37	4.6e-110	4.54e-72	0.339026	8.98e-05		633.939	110.111	1187.11	4.02933	1185.57	385.355		768.674	473.833	659.311	1.675	323.007	5.652	1344.65	1088.15
HORVU5Hr1G057090	alcohol dehydrogenase 1	Miscellaneous	Misc.	Phenylpropanoids	blue	-5.63771	-5.99927	-5.44847	-0.115749	-0.456155	-2.84732	0.23237	0.532802	-1.0453	0.590864	1.14583	-1.31561	-0.208932	1.13648	-0.531488		1	0.710305	9.28e-15	1	0.736257	0.00285817	0.282408	0.000173919	2.77e-06	0.855527	0.000296535	0.115595		0.118667	6.35933	0.201	14.0367	0.730667	49.5293		0.041	0.146	0.169	3.325	9.473	6.28	0.091	0.398
HORVU5Hr1G048100	Asparagine synthetase [glutamine-hydrolyzing]	Miscellaneous	Metabolic Processes	Metabolic Processes	greenyellow	1.64833	2.3012		-1.35917	-0.852483	2.19824	1.44966	-0.530761	2.23445	1.30686	0.163364	2.04567	3.56996	0.281758	1.76931		1.02e-06	0.0172808	1.84e-14	1.95e-07	0.401968	1.01e-14	1.72e-06	0.957811	9.17e-12	1.57e-41	0.795203	1.29e-08		67.83	20.1947	0.856	0.163	0.182333	0.157667		102.762	22.593	78.135	38.975	18.351	3.258	0.61	1.73
HORVU5Hr1G026270	ATP-dependent zinc metalloprotease FtsH	Miscellaneous	Procceses on Proteins	Procceses on Proteins	brown		-2.4614	-2.00722	1.59459	1.8348	-0.0517012	0.69588	1.23588	-0.010128	2.10834	1.62703	-0.831238	-0.46959	0.353277	-1.02401		0.00254252	1.62e-06	0.981877	0.604216	0.0113434	0.999967	9.64e-07	6.17e-06	0.0250041	0.715508	0.634811	0.00471842		0.221667	0.126333	0.293	0.817667	0.755	2.574		0.083	0.146	0.436	0.091	0	0.288	0.183	0.478
HORVU5Hr1G000640	ATP-dependent zinc metalloprotease FtsH 2	Miscellaneous	Procceses on Proteins	Procceses on Proteins	brown		-2.7792	-2.5917	1.6546	1.69608	0.104207	0.666511	0.962853	0.134691	2.01503	1.58686	-1.22798	-0.447802	0.55052	-1.42559		9.6e-09	1.21e-10	0.81184	0.166648	0.00313919	0.743711	1.32e-13	9.54e-10	1.52e-06	0.434247	0.13943	2.18e-08		4.47333	7.38433	11.982	73.6567	67.64	351.569		4.617	3.75	5.053	4.273	8.461	9.419	10.023	19.413
HORVU1Hr1G034650	BTB/POZ domain-containing protein	Miscellaneous	Signalling	Photosynthesis	blue	1.97481	3.19154	1.36388	-0.285489	-0.550846	-1.38329	-0.432905	-0.0297702	-0.990774	-2.03594	-0.557749	-1.39172	-0.890543	-0.0189467	-0.656516		0.95575	0.470823	0.000394602	0.787441	1	0.0166097	0.000354339	0.520537	0.00137047	0.256488	1	0.200391		5.005	1.41667	16.1703	1.85333	5.57	2.42833		4.865	5.519	4.631	0.377	2.656	1.217	15.655	19.493
HORVU2Hr1G115010	Cathepsin B-like cysteine proteinase	Miscellaneous	Procceses on Proteins	Procceses on Proteins	darkturquoise	3.43083	3.3778	3.37816	-0.323654	-1.9622	-2.10397	0.0388367	-0.67403	-0.587018	-0.759011	-0.96757	-1.74025	-1.17738	-3.98304	-3.45668		0.87718	1.34e-07	0.000168532	1	0.366444	0.345208	0.424499	0.099383	0.295025	0.0425483	4.46e-12	0.0756172		16.0863	1.384	13.8287	1.228	0.402	0.013		9.841	20.851	17.567	0.558	0.847	2.747	9.667	18.207
HORVU1Hr1G067980	Cysteine proteinase inhibitor	Miscellaneous	Procceses on Proteins	Procceses on Proteins	blue	2.7076	5.83076	1.46304	0.0953168	-0.0472151	0.675756	-0.385514	0.229189	1.02772	-3.93842	1.83079	-5.71223	-3.13222	-4.16092	0.16981		1	1	0.151239	0.833807	0.962698	0.0206108	4.63e-05	0.126971	3.98e-18	0.00046853	0.0924985	0.857329		24.977	3.76433	32.888	3.70667	37.9533	15.2623		25.125	29.269	20.537	0.338	6.69	4.265	30.649	40.749
HORVU2Hr1G121320	Cytochrome P450 superfamily protein	Miscellaneous	Cytochrome P450	P450s	blue	6.68966	5.88239	5.37197	0.241217	0.206888	-1.47379	0.052548	0.157184	-0.614945	1.53395	2.94098	1.67838	0.973227	1.74028	1.69823		1	0.920263	0.000234127	1	1	0.190423	0.489775	1.26e-05	0.00350861	0.711847	0.0668844	0.00417694		9.17167	0.110333	11.4747	0.319333	9.15767	0.278333		10.144	10.08	7.291	0.078	0.253	0	13.154	10.139
HORVU2Hr1G094630	Cytochrome P450 superfamily protein	Miscellaneous	Cytochrome P450	P450s	darkturquoise	2.54932			-0.759849	0.00766526	7.577	0.463455	-1.15033	6.64163	0.583322	0.56856	5.54085	2.20492	1.00776	5.38421		0.717982	1	9.99e-49	0.795014	0.207765	7.44e-39	1	0.700554	8.28e-34	0.00942614	0.325882	4.98e-32		0.341	0.0213333	0.450667	0.124	0.0663333	0.170333		0.358	0.186	0.479	0.026	0.038	0	0.386	0.353
HORVU2Hr1G116670	Cytochrome P450 superfamily protein	Miscellaneous	Cytochrome P450	P450s	darkturquoise	-1.20107	-2.01654		-0.477202	-0.247297	-4.63571	-0.169851	-0.333252	-3.52441	-0.100239	-0.534624	-2.70575	-0.535558	-0.760699	-1.9964		0.734826	0.839137	3.22e-28	1	0.776982	1.23e-19	1	0.349333	6.11e-14	0.438691	0.115456	2.39e-08		1.28633	3.31567	0.904667	3.62533	0.653333	1.38		1.034	1.263	1.562	3.662	2.517	3.768	1.179	0.922
HORVU2Hr1G027480	Cytochrome P450 superfamily protein	Miscellaneous	Cytochrome P450	P450s	darkturquoise	-2.71204			4.14256	5.88081	7.89108	-0.395951	-0.200254	7.66703	6.53049	3.28293	7.07046	-1.79647	-1.37489	5.62788		7.9e-08	9.99e-28	2.37e-56	1	1	1.59e-53	4.1e-43	4.11e-07	6.97e-47	0.124974	0.519803	2.31e-30		0.0353333	0.211	0.0446667	0.0936667	0.0516667	0.096		0	0.106	0	0.078	0.215	0.34	0.02	0.114
HORVU2Hr1G004550	Cytochrome P450 superfamily protein	Miscellaneous	Cytochrome P450	P450s	darkturquoise			-2.19266	3.03849	2.70533	7.77974	0.279506	0.209666	6.99407	2.69069	3.05844	5.39241	1.5911	2.05372	5.05242		2.59e-26	6.9e-24	4.21e-129	0.820738	0.867419	1.67e-111	2.24e-21	5.37e-29	8.66e-78	1.52e-07	1.18e-13	2.37e-70		1.472	1.786	3.55233	3.448	1.81367	9.03433		0.827	1.689	1.9	1.351	2.947	1.06	2.45	7.044
HORVU2Hr1G004610	Cytochrome P450 superfamily protein	Miscellaneous	Cytochrome P450	P450s	darkturquoise			-2.38577	4.08246	0.362756	6.79285	1.34532	-0.136341	6.08306	4.83238	2.70278	5.64728	3.5005	2.17656	5.38752		2.4e-10	0.868284	3.81e-50	0.564918	1	3.37e-41	1.18e-12	1.94e-08	1.04e-45	3.37e-05	3.61e-05	2.63e-42		1.86267	0.85	3.52667	1.75433	1.12367	5.61767		0.207	2.327	3.054	0.883	0.62	1.047	1.078	8.796
HORVU2Hr1G015110	Extra-large guanine nucleotide-binding protein 3	Miscellaneous	Signalling	Development & Signalling	salmon	1.25415	8.18575		-0.200405	-0.284619	-0.943191	-0.130926	0.252406	-0.563328	-7.35613	-0.46178	-10.0365	-9.49638	0.961287	-1.53998		1	0.828057	0.0245783	1	0.923127	0.23559	3.4e-22	1	3.94e-35	1.07e-24	0.84065	0.000340911		15.3877	6.586	14.163	0.166	15.6487	8.704		19.654	9.083	17.426	0.61	19.148	0	15.675	14.531
HORVU0Hr1G031170	GDSL esterase/lipase	Miscellaneous	Misc.	Misc.	blue	-7.20393	-7.64948	-9.1182	-0.195768	-0.10809	4.24953	-0.556514	0.550763	3.14911	-0.31504	0.130737	1.71342	0.0161884	0.335347	1.68051		1	1	0.00437255	1	0.998966	0.0828423	0.964984	0.993517	2.69e-05	1	0.719485	5.01e-05		1.78767	24.8517	0.791667	11.5047	0.361	5.15533		0.717	1.915	2.731	29.079	24.649	20.827	0.661	0.831
HORVU3Hr1G105400	Glucan endo-1;3-beta-glucosidase GV	Miscellaneous	Misc.	Misc.	blue	-1.67524	-2.94944	-2.58931	0.983141	1.71158	4.57722	0.581146	1.14409	4.50454	0.642601	1.39413	3.00031	-0.157887	0.882723	2.70775		0.156518	0.000393294	1.14e-23	0.64417	0.114244	7.95e-23	0.504881	0.00113765	1.21e-14	0.985054	0.100645	4.77e-12		5.58133	15.5617	1.39633	10.3287	0.503667	2.88133		4.397	6.942	5.405	9.494	23.245	13.946	1.037	1.252
HORVU3Hr1G043870	Glucose-6-phosphate isomerase	Miscellaneous	Glycolysis	Misc.	blue	2.22383	9.51515	2.76815	-0.106807	-0.19844	-0.00263722	0.0259388	0.40969	0.267079	-4.68491	-0.463415	-3.06998	-5.34814	0.420315	0.155978		1	0.902655	0.999855	1	0.74149	0.581339	1.71e-16	1	3.16e-10	6.89e-19	1	0.85503		65.479	13.992	111.56	0	65.4833	9.492		81.082	27.367	87.988	0	41.976	0	95.829	132.944
HORVU2Hr1G045340	isocitrate lyase	Miscellaneous	Misc.	Misc.	tan			2.40693	1.70978	-0.698298	6.84973	1.69972	-1.19998	5.4456	1.10907	-0.9261	6.19101	1.48792	-1.66968	7.77972		2.64e-08	0.444182	2.17e-91	6.57e-08	0.144788	3.46e-64	0.000950302	0.477704	2.75e-63	1.71e-06	0.133428	2.31e-93		3.16633	3.98867	0.275	0.156667	0.716	0.153333		2.136	5.984	1.379	1.078	8.651	2.237	0.457	0.171
HORVU2Hr1G114450	L-tyrosine decarboxylase	Miscellaneous	Secondary Metabolism	Metabolic Processes	darkturquoise			-2.60293	5.59796	6.03133	9.64352	5.03369	1.44287	9.57238	3.49325	4.78169	7.71857	2.88065	1.42983	6.62011		0.00126181	4.82e-35	3.83e-79	0.0177504	0.323644	5.53e-78	0.483318	9.28e-24	7.47e-75	0.548177	0.0911971	1.5e-58		0	0	0.0603333	0.12	0.039	0.005		0	0	0	0	0	0	0.02	0.057
HORVU7Hr1G081700	lipid phosphate phosphatase 3	Miscellaneous	Misc.	Not categorized	darkturquoise			-3.05073	2.97302	4.78581	9.6143	0.392033	2.52593	8.67372	1.61059	4.92423	5.87156	1.40136	2.84535	5.07606		0.000127151	2.88e-24	8.8e-91	1	9.13e-05	2.91e-76	0.154184	6.24e-21	6.7e-55	0.242836	2.63e-05	3.35e-43		0.0983333	0.145	0.124333	0.359667	0.211	1.247		0.069	0.226	0	0.169	0.266	0	0.152	0.148
HORVU4Hr1G076750	methyl esterase 1	Miscellaneous	Misc.	Misc.	darkturquoise	-2.99119	-1.70882	-2.12885	0.103701	0.644627	4.40108	0.349139	0.0165648	3.75441	0.0338426	1.12724	2.95471	0.389041	0.996226	2.54101		1	0.486334	1.29e-27	0.883738	1	8.37e-21	1	0.0191094	8.89e-16	0.680612	0.0592932	5.91e-12		0.911333	7.003	0.572333	1.67433	0.672667	2.005		0.786	0.864	1.084	5.948	9.409	5.652	0.468	0.74
HORVU2Hr1G112830	Nuclease S1	Miscellaneous	DNA/RNA processes	DNA/RNA processes	darkgrey	-6.11557	-4.36393	-2.82485	1.82371	1.54045	2.72579	2.80575	0.0764927	1.68429	1.39992	1.77176	3.79623	0.381068	1.06167	3.51188		0.781775	0.0983206	1.05e-15	0.197739	1	2.2e-06	0.00112831	1.06e-06	3.34e-32	0.715508	0.0159433	4.07e-28		0.0186667	1.04833	0.150667	1.374	1.37133	4.43433		0	0	0.056	0.688	1.973	0.484	0.203	0.114
HORVU4Hr1G086320	Palmitoyl-protein thioesterase 1	Miscellaneous	Metabolic Processes	Metabolic Processes	darkturquoise	-2.7246	-1.82578	-2.48595	1.71889	1.65741	3.8666	0.444863	0.75747	3.61478	1.97072	3.00683	2.2662	0.903193	3.0742	2.61704		0.387908	0.00339579	3.16e-26	1	0.617019	3.25e-23	0.000193054	3.71e-14	2.1e-11	0.331443	1.93e-14	1.68e-14		0.0493333	0.0856667	0.309	0.667667	0.929	4.815		0.055	0.093	0	0.156	0.101	0	0.091	0.774
HORVU5Hr1G078310	Protein FLOWERING LOCUS T	Miscellaneous	Developemental Processes	Development & Signalling	darkturquoise			2.2954	-0.377841	-0.708612	-5.07404	0.932927	-0.288985	-2.24204	0.427532	-0.987522	-1.96695	0.598893	-1.13335	-4.02289		0.885126	0.310769	8.87e-24	0.204533	0.880397	1.23e-07	0.864078	0.0635513	0.000365956	0.542424	0.0301923	3.28e-09		1.31767	0.967333	3.99367	3.58533	2.071	0.530667		1.681	1.104	1.168	0.844	1.391	0.667	2.48	5.701
HORVU6Hr1G037690	Pyruvate dehydrogenase E1 component subunit beta	Miscellaneous	Metabolic Processes	Metabolic Processes	blue	9.41236	8.41464	2.75288	-0.517959	-0.465093	-0.87394	-0.416232	-0.216934	-0.844853	-2.31558	-0.528526	-6.37251	-2.31558	-3.23391	-2.13499		0.715025	0.560131	0.0217963	0.787441	0.942648	0.031003	0.852835	0.976421	2.07e-23	0.657856	0.322357	9.82e-07		3.02067	0.035	3.20467	0.0266667	3.196	0.414		2.439	3.737	2.886	0	0	0.105	3.375	3.903
HORVU5Hr1G009840	RAB GDP dissociation inhibitor 2	Miscellaneous	Signalling	Development & Signalling	yellow	1.49856	2.24887		1.23441	1.44912	2.234	0.635727	0.410101	1.9264	0.627939	2.82059	1.50677	-0.0387951	0.994176	1.53845		0.000402594	5.52e-07	5.38e-17	0.278265	0.605282	5.82e-13	0.477214	5.55e-19	2.82e-08	1	0.0193894	1.82e-08		3.67467	0.985667	6.20567	1.82367	23.0513	18.7173		3.914	3.324	3.786	0.091	2.631	0.235	6.15	6.133
HORVU5Hr1G093860	Structural constituent of ribosome protein	Miscellaneous	Procceses on Proteins			2.00531	1.92785	1.41873	-0.0686406	0.895969	2.88916	-1.11888	-0.171151	2.88057	1.58387	1.5297	3.89323	-0.62511	0.10715	2.46011		1	0.00266557	1.54e-28	0.000336103	0.919038	3.05e-28	8.77e-09	2.04e-08	1.96e-45	0.131864	0.959434	5.6e-20		38.6317	9.85267	37.841	8.07667	6.66833	2.137		28.516	59.734	27.645	8.104	14.873	6.581	24.173	48.794
HORVU6Hr1G077930	UDP-Glycosyltransferase superfamily protein	Miscellaneous	UDP glucosyl and glucoronyl transferases	Misc.	blue	-3.42051	-3.85877	-2.31066	2.42672	1.2546	2.39307	0.414894	-1.29044	2.25331	2.15424	0.175984	2.72545	0.730362	0.675559	3.11555		2.57e-10	0.0106838	2.71e-14	0.787441	0.147233	1.15e-12	7.38e-12	0.887518	1.11e-19	0.115464	0.136122	1.15e-24		0.293667	3.73867	0.306667	3.53667	0.927	3.90033		0.234	0.253	0.394	2.117	5.868	3.231	0.305	0.501
HORVU6Hr1G077960	UDP-Glycosyltransferase superfamily protein	Miscellaneous	UDP glucosyl and glucoronyl transferases	Misc.	darkturquoise	-3.12611	-2.90241	-1.54875	2.49034	0.992639	2.27457	0.0365982	-0.432497	2.02642	2.16683	0.269154	2.93388	0.716974	0.575629	3.15091		1.18e-06	0.195652	3.93e-09	1	0.866176	2.5e-07	5.01e-08	0.812147	2.11e-15	0.289754	0.409404	2.84e-17		0.748	7.07867	0.727333	5.44767	2.02533	6.43133		0.689	0.359	1.196	5.286	11.711	4.239	1.057	0.865
HORVU2Hr1G004720	UDP-Glycosyltransferase superfamily protein	Miscellaneous	UDP glucosyl and glucoronyl transferases	Misc.	darkturquoise	-2.00931		-1.40031	2.37588	5.74331	5.31787	-0.00968719	2.40297	4.67905	2.46659	5.27636	4.093	1.57061	2.42778	2.71187		3.56e-06	3.2e-56	6.54e-63	1	1.09e-08	3.08e-51	3.7e-12	2.91e-50	9.07e-43	0.000108821	1.18e-10	5.61e-21		0.0956667	0.534	0.131333	0.494333	1.00033	4.134		0.083	0.12	0.084	0.597	0.822	0.183	0.203	0.046
HORVU1Hr1G007810	UDP-Glycosyltransferase superfamily protein	Miscellaneous	UDP glucosyl and glucoronyl transferases	Misc.	darkturquoise		-2.02174	-2.35572	-0.323016	-0.603093	-2.09197	-0.304477	0.441693	-0.616776	0.202147	-0.540978	0.8816	0.300224	-0.0814999	1.23404		0.806786	0.0949698	2.27e-12	0.77793	0.459702	0.0557107	0.972832	0.134291	0.00111475	0.657856	0.999135	2.43e-06		39.003	54.8307	32.5407	130.328	2.094	10.2437		34.925	36.197	45.887	77.664	16.719	70.109	16.671	46.791
HORVU2Hr1G079420	UDP-Glycosyltransferase superfamily protein	Miscellaneous	UDP glucosyl and glucoronyl transferases	Misc.	purple			-3.88741	0.672681	3.02653	8.50209	-0.775446	0.030255	7.46955	1.85126	3.04949	4.69984	2.13526	1.91503	4.86022		0.998344	0.00679804	8.52e-36	0.970008	1	2.19e-27	0.0433944	1.3e-05	8.95e-22	0.00775392	0.039583	7.61e-23		0.089	0.171667	0.0266667	0.134333	0.0356667	0.301667		0.028	0.239	0	0.182	0.228	0.105	0	0.08
HORVU2Hr1G028990	Zinc-binding dehydrogenase family protein	Miscellaneous	Misc.	Misc.	salmon	2.01262	11.361		-0.364806	-0.365615	-0.84463	-0.636505	-0.505686	-0.944386	-10.1604	1.91841	-7.83895	-6.75961		-2.04014		0.83771	0.679988	0.0270613	0.43858	0.614015	0.0137342	4.29e-33	0.700554	5.79e-39	1.39e-29		1.01e-07		7.804	2.12467	4.711	0	3.06133	2.63433		9.593	8.245	5.574	0	6.374	0	5.51	4.324
HORVU5Hr1G029960	1-acylglycerol-3-phosphate O-acyltransferase	Not categorized	Not categorized	Not categorized	blue	8.20273	7.33649	7.44656	-0.245434	-0.292256	-1.02181	-0.254912	0.222614	-0.808169	2.22495	0.34168	1.06015	1.33207	-0.0819961	0.271106		0.939774	0.708953	0.00121781	0.873245	0.88437	0.015176	0.0168513	0.926263	0.114661	0.402352	1	0.834564		49.813	7.84	55.74	4.691	50.6857	3.43467		51.808	43.524	54.107	9.377	7.942	6.201	53.318	59.775
HORVU7Hr1G028710	2-oxoglutarate (2OG) and Fe(II)-dependent oxygenase superfamily protein	Not categorized	Not categorized	Not categorized	darkturquoise		-2.92008	-2.17962	-0.0870648	2.54301	4.71254	-0.986861	3.06749	4.27333	-0.861735	2.20397	3.00447	0.0414041	1.47386	2.67447		1	0.0178226	1.66e-24	0.821922	0.00283781	1.25e-20	0.852835	0.000317268	5.6e-13	1	0.0597384	1.81e-10		0.086	0.126	0.0473333	0.204667	0.27	0.95		0.165	0.093	0	0.078	0.038	0.262	0.041	0.08
HORVU7Hr1G010690	Acid phosphatase 1	Not categorized	Not categorized	Not categorized	darkturquoise		-0.847414	-3.35382	-1.32945	-0.448518	-1.89297	-1.8375	0.985505	0.370023	-1.43713	-0.0685938	-4.54913	-2.34814	0.449949	-2.86363		4.35e-06	0.35014	9.17e-08	4.33e-11	0.00217131	0.360525	2.02e-07	1	1.67e-47	1.52e-18	0.302479	3.27e-24		707.399	664.657	272.768	335.772	1.18	11.5447		888.926	478.992	754.28	734.51	436.856	822.604	93.756	458.959
HORVU2Hr1G012460	Adenosine diphosphate glucose pyrophosphatase	Not categorized	Not categorized	Not categorized	brown			-2.35013	-0.457397	-1.03042	-1.15363	0.979971	-0.180979	0.066933	-1.0676	-1.74332	-3.27062	-1.0625	-0.650641	-5.72437		0.83771	0.0805551	0.446189	0.106409	0.997838	0.999967	0.0470241	0.000173447	0.000337633	0.0439546	0.360722	1.11e-05		57.562	56.7147	11.4277	15.947	0.199333	2.64633		31.245	79.761	61.68	40.455	58.86	70.829	6.984	9.035
HORVU3Hr1G050350	Allantoate deiminase	Not categorized	Not categorized	Not categorized	blue	1.34732	3.01049	1.40727	-0.220254	-0.118227	-0.417531	-0.258787	-0.217642	-0.550403	-1.89917	0.510657	-2.62283	-1.72554	-0.0397473	-1.15689		0.99298	0.983902	0.307167	0.897845	0.923936	0.168388	1.12e-06	0.509056	1.32e-12	1.51e-05	1	0.00234383		6.34833	2.21967	5.23567	0.107	5.161	1.80267		6.505	6.516	6.024	0.104	6.437	0.118	5.835	4.722
HORVU6Hr1G090630	alpha/beta-Hydrolases superfamily protein	Not categorized	Not categorized	Not categorized	blue	1.68991	7.93479	2.46108	0.22125	0.278398	-0.582061	0.274365	-0.0281507	-0.518924	-6.16094	-0.846413	-5.2688	-5.99795	-0.582032	-0.221748		0.900834	0.679988	0.0392979	0.787441	1	0.0789663	4.93e-79	0.533798	1.49e-35	5.85e-78	0.706389	0.611678		118.296	37.972	50.3717	0.227333	13.6637	2.584		140.925	75.16	138.802	0.377	112.218	1.321	67.529	39.167
HORVU6Hr1G013610	beta-1;4-N-acetylglucosaminyltransferase family protein	Not categorized	Not categorized	Not categorized	blue	-8.48187	-6.86702	-8.27304	2.97921	-0.112569	5.12345	2.17576	-1.22914	4.59791	0.238447	0.750048	0.715608	0.293673	0.688059	0.156756		0.686472	1	5.69e-15	0.787441	0.824549	2.11e-11	1	0.220019	0.123113	0.878979	0.303893	0.850892		0	0.957667	0.0423333	2.47067	0.0113333	5.33333		0	0	0	1.13	0.304	1.439	0.041	0.034
HORVU7Hr1G076030	Beta-carotene isomerase D27; chloroplastic	Not categorized	Not categorized			-1.18392	-1.65503	-2.22489	-0.409555	-0.415028	-2.63681	-0.624941	0.076851	-1.8899	-0.0987798	-0.206268	-0.894665	-0.611735	-0.191146	-1.05066		0.655575	0.414434	9.8e-24	0.162358	1	3.42e-13	1	0.756639	0.00107732	0.120272	0.781471	0.000106369		170.088	391.896	149.761	426.451	44.213	222.206		148.919	211.451	149.893	332.384	399.256	444.048	142.967	171.201
HORVU2Hr1G099370	Bifunctional inhibitor/lipid-transfer protein/seed storage 2S albumin superfamily protein	Not categorized	Not categorized	Not categorized	brown	-0.810134	-2.24906	-1.91778	-0.125794	-0.198567	-3.21122	0.367058	0.61744	-1.83404	-0.165104	-0.154529	-1.59387	-0.317956	-0.302201	-1.76572		1	0.866622	1.89e-21	0.736986	0.29286	7.49e-09	1	0.904091	6.91e-08	0.665549	0.629173	3.1e-09		1164.99	2082.63	345.873	1569.36	221.195	982.303		1292.64	993.743	1208.58	2542.34	1150.68	2554.86	292.032	309.572
HORVU2Hr1G099450	Bifunctional inhibitor/lipid-transfer protein/seed storage 2S albumin superfamily protein	Not categorized	Not categorized	Not categorized	brown		-2.09604	-2.11679	-0.399856	-0.0922158	-3.04345	0.19365	0.632831	-1.53751	0.0651309	-0.0190146	-1.84045	0.0686784	0.203974	-1.7195		0.684362	0.983902	1.44e-30	0.905283	0.146635	2.96e-09	1	1	8.42e-13	1	0.754524	3.51e-11		321.17	199.276	87.9117	164.481	69.8127	116.597		223.62	412.303	327.586	194.81	176.402	226.616	56.876	102.675
HORVU5Hr1G110420	Bifunctional inhibitor/lipid-transfer protein/seed storage 2S albumin superfamily protein	Not categorized	Not categorized	Not categorized	darkturquoise		-2.93458	-2.20467	-1.80257	-0.286689	-2.63489	-1.03424	0.452813	-1.18206	-0.248115	-0.818607	-0.577421	-0.568295	-0.909286	-1.56181		4.51e-05	0.843534	1.94e-07	0.0774671	0.742056	0.0183789	1	0.118366	0.232224	0.474131	0.0769235	0.000165305		14.7483	19.1857	3.93867	19.3973	2.15367	9.581		9.234	16.29	18.721	22.494	8.689	26.374	2.877	5.087
HORVU2Hr1G122610	Blue copper protein	Not categorized	Not categorized	Not categorized	darkturquoise			2.05691	1.20983	3.28366	5.33909	-1.79011	0.886914	4.92005	2.47622	3.53935	5.60069	0.125698	2.04514	4.61257		0.298389	5.44e-10	8.19e-27	0.19289	0.574275	2.57e-23	0.00538442	3.62e-05	3.96e-23	1	0.125126	1.19e-15		0.383333	0.0173333	0.384333	0.0726667	0.576667	0.0153333		0.083	0.997	0.07	0.052	0	0	0.142	0.876
HORVU4Hr1G077300	Bowman-Birk type trypsin inhibitor	Not categorized	Not categorized	Not categorized	grey60	-2.52933		-4.00905	1.23895	2.16542	9.5204	1.1549	0.852037	8.4306	0.536049	1.95909	5.38333	1.13135	4.32134	6.3969		0.00588638	2.66e-05	6.34e-56	0.0150388	0.564162	1.53e-41	0.556032	0.000125584	1.61e-38	0.00559487	1.88e-23	9.68e-52		4.81567	29.807	0.391	0.832333	0	0.473		5.733	3.604	5.11	30.598	44.72	14.103	0.376	0.558
HORVU5Hr1G114230	Bowman-Birk type trypsin inhibitor	Not categorized	Not categorized	Not categorized	brown		-1.74376	-2.0941	-0.490861	-0.543594	1.88949	-0.528089	-0.959151	2.15537	-0.472707	-0.907076	0.0578923	-0.0949758	-0.269901	0.485581		0.415257	0.309758	2.33e-06	0.293794	0.028207	4.29e-08	0.393611	0.00484284	0.977074	1	0.66726	0.238524		370.919	312.561	3.991	21.6503	0.738667	1.09133		423.741	447.011	242.005	399.853	371.053	166.776	5.55	3.152
HORVU3Hr1G104070	BRCT domain-containing DNA repair protein	Not categorized	Not categorized	DNA/RNA processes	blue	1.86931	9.06908	1.92858	-0.364845	-0.224852	-0.372831	-0.238219	-0.00418786	-0.177865	-5.55008	4.66022	-5.10269	-5.82851	-0.0760906	-0.941106		0.83771	0.823274	0.321616	0.896065	1	0.708885	1.63e-31	4.84e-13	4.73e-34	1.67e-33	1	0.00848935		8.50533	2.677	14.331	0.0306667	8.44067	2.027		10.144	5.04	10.332	0.117	7.626	0.288	15.045	14.793
HORVU2Hr1G096820	Cactin	Not categorized	Not categorized	Not categorized	blue	-6.92243	-5.54762	-3.35729	0.867478	0.975274	2.47094	0.440117	0.884073	2.03444	0.856889	-0.476649	0.89835	0.317128	-0.431575	0.335768		0.902355	0.483884	1.08e-07	1	0.686486	2.63e-05	0.228527	0.543826	0.0496374	0.805893	0.612229	0.571502		0.0736667	7.13967	0.0803333	5.33733	0.450333	2.82		0	0.066	0.155	9.169	2.909	9.341	0.041	0.148
HORVU2Hr1G088640	Caleosin-related family protein	Not categorized	Not categorized	Not categorized	darkturquoise			3.37746	0.893436	-0.416114	6.1527	-1.18953	-0.962219	4.97593	-0.718587	-0.558369	7.4972	1.72626	-1.65602	7.13167		0.83534	0.843757	6e-65	0.785975	0.60276	1.08e-46	1	0.890327	9.21e-69	0.299179	0.456004	7.17e-63		0.281667	0.285333	0.877	0.426667	4.257	0.489333		0.248	0.386	0.211	0	0.228	0.628	0.834	1.07
HORVU2Hr1G088660	Caleosin-related family protein	Not categorized	Not categorized	Not categorized	brown			2.51939	2.24769	2.69192	4.76501	1.33336	0.257424	4.52698	-3.68509	0.815243	6.47357	-0.302157	0.437909	5.7222		0.29542	4.14e-08	7.91e-33	0.787441	0.996588	4.42e-30	0.360922	0.546159	9.3e-45	1	0.85133	4.27e-36		0.04	0.104333	0.247667	0.146667	0.907333	0.173		0	0.12	0	0.117	0	0.196	0.335	0.273
HORVU0Hr1G024100	Chromosome 3B; genomic scaffold; cultivar Chinese Spring	Not categorized	Not categorized	Not categorized	blue	11.4958	11.0271	2.63898	-0.0652357	0.0727848	-0.0378495	-0.0838904	-0.00562364	-0.151046		2.71981	-5.74793		2.81876	-1.00718		1	1	0.999855	1	1	0.823457		0.53087	1.9e-17		0.505185	0.0440306		9.143	0	7.225	0	5.85767	0.984667		8.903	9.109	9.417	0	0	0	6.455	8.17
HORVU3Hr1G110550	Chromosome 3B; genomic scaffold; cultivar Chinese Spring	Not categorized	Not categorized	Not categorized	blue	10.4826	11.0505	1.74466	0.335651	-0.446246	-0.155628	0.728059	-0.117504	0.45271		8.2285	-7.81996		2.0042	-0.793081		0.885126	0.623861	0.797792	0.354368	1	0.326724		6.73e-14	1.4e-30		0.680347	0.0858891		8.63667	0	13.4203	0	16.4297	4.939		9.73	3.723	12.457	0	0	0	13.886	14.383
HORVU3Hr1G069280	Chromosome 3B; genomic scaffold; cultivar Chinese Spring	Not categorized	Not categorized	Not categorized	blue	3.40466	3.24223	-1.11412	-0.735742	-0.107379	-0.274439	-0.0424577	0.0624437	-0.446001	0.368217	-0.17503	-1.83526	0.160955	0.167072	-3.49935		0.497356	1	0.645344	1	1	0.425425	0.993678	0.993277	2.32e-05	1	1	9.39e-14		0.0596667	0	0	0.0336667	0.143	0.119333		0	0.08	0.099	0	0	0	0	0
HORVU0Hr1G000930	Chromosome 3B; genomic scaffold; cultivar Chinese Spring	Not categorized	Not categorized	Not categorized	salmon	1.42833	2.7055		-0.37076	0.212927	-0.59205	0.0815697	0.390027	-0.24146	-0.349031	0.91599	-2.53159	-1.24701	-0.178656	-1.10386		0.874499	0.912039	0.183824	1	0.742056	0.672287	0.980773	0.160277	6.66e-10	0.0558399	0.969666	0.0111901		4.023	1.017	5.465	0.0736667	8.01067	7.56167		3.459	4.162	4.448	0.078	2.188	0.785	6.719	4.017
HORVU3Hr1G004840	Chromosome 3B; genomic scaffold; cultivar Chinese Spring	Not categorized	Not categorized	Not categorized	darkturquoise			-2.03019	2.16513	2.87442	5.29479	2.17943	0.0669003	4.8479	-3.14772	0.381782	3.17856	-1.082	2.21035	3.14194		0.83771	0.0160042	5.16e-22	0.787441	1	8.72e-19	0.605037	0.989909	4e-11	0.876475	0.079622	9.78e-11		0	0.0253333	0.00666667	0.0413333	0.157	0.472		0	0	0	0	0.076	0	0.02	0
HORVU2Hr1G096400	CsAtPR5; putative; expressed	Not categorized	Not categorized	Not categorized	blue	7.51411	7.79591	3.02363	0.0124166	-0.118715	-0.193091	0.0544132	-0.118713	-0.228321	-0.127216	0.713206	-4.49682	0.297065	0.439816	-0.92098		1	0.949691	0.572478	1	0.988997	0.498453	1	0.198791	1.13e-53	0.843112	0.559637	0.000802013		82.1403	0.522	123.008	0.630333	131.675	15.6893		95.747	71.596	79.078	0.455	0.405	0.706	127.617	118.242
HORVU4Hr1G076970	Cyanate hydratase	Not categorized	Not categorized	Not categorized	blue	-4.34504	-3.96751	-5.74951	0.821357	0.964506	2.39617	-0.118125	0.810733	2.37704	0.305112	0.465038	0.144889	1.09984	0.898171	-0.220281		0.0452135	0.00173838	5.89e-19	1	0.0347627	1.56e-18	0.837372	0.240581	0.726574	0.000132111	0.00258702	0.550646		3.731	79.2867	4.35033	73.3167	1.63867	109.205		2.729	4.481	3.983	72.677	123.031	42.152	3.71	3.755
HORVU2Hr1G110080	Cysteine/Histidine-rich C1 domain family protein	Not categorized	Not categorized	Not categorized	royalblue		-1.34392	-2.08237	2.26593	1.7547	2.04245	1.06443	0.782077	2.02733	2.6161	2.3288	1.22916	1.33218	1.28311	1.35939		4.74e-16	6.92e-11	3.28e-15	0.00190556	0.0389257	6.92e-15	3.04e-21	2.37e-18	4.31e-06	9.85e-06	7.1e-06	3.76e-07		3.47067	4.334	14.5817	43.246	53.8467	283.87		2.288	3.817	4.307	3.909	4.907	4.186	13.256	24.955
HORVU5Hr1G048150	DEAD-box ATP-dependent RNA helicase 13	Not categorized	Not categorized	DNA/RNA processes	blue	5.78932	4.67052	4.00848	-0.111168	-0.479227	-0.185284	-0.0230962	-0.167442	-0.262129	0.1599	-0.409842	-2.06936	-0.807844	-0.817318	-0.567608		1	0.527048	0.726798	1	0.986058	0.598291	1	0.791452	6.51e-05	0.657856	0.464745	0.348588		5.48333	0.925333	4.93867	1.54033	4.39767	0.665		5.995	4.614	5.841	1.026	0.847	0.903	5.042	6.213
HORVU6Hr1G069940	Domain of unknown function (DUF23)	Not categorized	Not categorized	Not categorized	darkturquoise	-2.22459			1.49995	2.80667	5.38296	-0.0461636	0.51513	4.79568	1.61729	2.24632	4.2614	-0.741311	0.144527	3.06081		0.0340358	1.12e-12	2.54e-42	1	0.736453	5.63e-35	0.000191799	1.28e-07	3.77e-30	0.342721	0.998501	6.83e-17		0.231667	0.770667	0.44	0.595333	0.579333	0.586333		0.207	0.319	0.169	0.688	1.454	0.17	0.346	0.455
HORVU3Hr1G102720	Endoplasmic reticulum-Golgi intermediate compartment protein 3	Not categorized	Not categorized	Not categorized	blue	3.09678	8.83248	2.18625	-0.368251	-0.29011	-0.991155	-0.169497	0.291577	-0.644247	-6.54751	-4.46528	-7.16756	-7.32277	-1.65373	-1.67048		0.75501	0.679988	0.000389716	0.964408	0.742056	0.0340868	5.01e-44	0.0303787	1.36e-56	5.61e-48	0.452431	1.9e-08		43.9677	4.012	33.696	0.135333	29.2477	4.096		39.445	53.046	39.412	0.104	11.762	0.17	37.378	32.613
HORVU7Hr1G017640	Enolase	Not categorized	Not categorized	Not categorized	darkturquoise			-2.64375	1.94542	2.62008	5.19549	-0.504053	-0.550585	4.98911	3.05747	2.7537	1.38532	-1.24233	0.584534	1.39643		3.02e-06	1e-13	1.93e-50	0.787441	0.647606	3.66e-47	3.12e-18	7.24e-14	1.21e-05	0.0219642	0.418773	1.28e-05		0.573	1.00133	0.606333	0.676	1.164	5.46567		0.289	0.332	1.098	0.247	2.378	0.379	0.661	0.774
HORVU3Hr1G113930	Eukaryotic translation initiation factor 4E-1	Not categorized	Not categorized	Procceses on Proteins	blue	3.27281	5.1907	3.85076	0.0964531	0.00543286	-2.20207	-0.0330531	-0.587346	-2.14202	-0.731558	1.34694	-1.35081	0.102583	-0.463116	-1.63697		1	1	2.91e-07	1	0.619696	8.26e-07	0.714428	0.206622	0.0654104	1	0.886129	0.0312352		4.07367	0.541667	3.086	0.0916667	2.67667	0.191333		6.354	2.447	3.42	0.584	0.544	0.497	3.121	3.448
HORVU1Hr1G013990	Exosome complex component RRP41 homolog	Not categorized	Not categorized	Not categorized	blue	-8.62094	-7.35512	-10.3228		-1.35499			-1.20969		2.11234	0.65982	0.797084	2.67865	0.0604791	-0.632897			0.703501			0.829817		4.92e-06	0.317553	0.0886991	2.26e-09	1	0.220949		0	3.91167	0.0823333	18.0317	0	12.3437		0	0	0	8.909	0	2.826	0.112	0
HORVU5Hr1G058810	F-box domain containing protein; expressed	Not categorized	Not categorized	Not categorized	blue	4.24837	2.27836	3.13611	0.302229	0.308026	-0.37742	0.833127	0.396364	-0.369187	-0.0601546	-0.478752	-3.10459	0.970171	-0.493469	-2.10046		0.963173	0.823827	0.466042	0.334308	0.779092	0.496588	1	0.700554	3.2e-07	0.481446	0.682563	0.000337676		3.4	0.214667	2.42567	0.560333	6.059	0.668		4.562	2.021	3.617	0	0.278	0.366	2.928	1.639
HORVU6Hr1G082230	F-box/RNI-like superfamily protein	Not categorized	Not categorized	Not categorized	salmon		2.03866		-0.206409	0.33602	-0.309981	-0.0899615	0.448419	-0.752115	-2.79772	1.84132	-2.29961	-2.98398	-0.179749	-1.00253		1	0.747214	0.518444	1	0.742056	0.0758079	3.8e-11	6.47e-05	1.78e-09	2.75e-12	0.965259	0.0163933		2.05933	4.19967	2.14067	0.566667	4.87767	6.05933		1.985	1.237	2.956	0.831	11.205	0.563	1.667	2.128
HORVU7Hr1G020590	Fe superoxide dismutase 3	Not categorized	Not categorized			-1.52462	-2.05818	-1.58534	-0.184928	0.0597615	-2.34194	-0.470095	0.419824	-1.65531	-0.338863	0.00248396	-1.20088	-0.706072	0.176965	-0.937902		0.963204	1	1.69e-19	0.430876	0.51791	1.33e-10	0.736242	1	3.34e-06	0.0416644	0.800136	0.000499898		30.4583	78.821	12.623	46.1237	12.1217	43.168		26.779	37.753	26.843	61.936	70.495	104.032	12.31	13.245
HORVU2Hr1G007490	flowering promoting factor 1	Not categorized	Not categorized	Not categorized	darkgrey	3.40947	1.81504	2.67914	-0.211863	0.0832765	-2.88289	-0.095033	0.16066	-3.02263	-0.406143	0.00162464	-3.20371	-0.612825	-1.57333	-4.00669		1	1	8e-15	1	0.997937	9.87e-16	0.864078	1	4.97e-11	0.472542	0.00797993	1.67e-13		26.8897	3.06467	4.292	1.91667	9.91567	1.96167		33.987	27.806	18.876	1.403	4.363	3.428	4.778	4.973
HORVU2Hr1G007350	flowering promoting factor 1	Not categorized	Not categorized	Not categorized	darkred	-2.00026	-3.98559		-0.148461	-0.350014	-2.87065	-0.0581804	-0.211249	-3.15225	0.400705	-0.753495	-0.526442	0.395704	-0.765612	-0.57229		1	0.748211	5.08e-12	1	0.970431	3.88e-13	0.820351	0.0956243	0.235938	0.637995	0.1004	0.205381		3.72433	37.5483	1.082	22.057	1.493	5.15		5.127	3.723	2.323	34.235	11.964	66.446	0.854	1.343
HORVU7Hr1G098600	GDSL esterase/lipase	Not categorized	Not categorized	Not categorized	tan	3.36763	1.26465	1.67538	-0.66724	-0.756195	-4.41811	-0.772191	-0.458644	-2.15375	0.239249	-0.997052	-2.01463	-0.763092	-1.22107	-2.00345		0.151241	0.0223903	2.88e-49	0.055096	0.453757	1.11e-15	0.998154	0.000793999	5.22e-12	0.14619	2.63e-05	1.49e-11		11.4073	0.958	66.665	26.9817	9.18367	2.94467		9.992	12.66	11.57	0.377	1.189	1.308	58.594	73.942
HORVU0Hr1G000910	Glucan 1;3-beta-glucosidase	Not categorized	Not categorized	Not categorized	salmon	1.57223	8.57487	1.88239	0.13832	0.681714	-1.00365	-0.455804	0.429863	-0.70304	-9.09605	4.7349	-8.82723	-9.09605	0.751211	-1.8803		1	0.148627	0.00185141	0.655703	0.634448	0.0434719	1.34e-24	1.52e-10	1.87e-58	1.73e-25	0.844141	1.2e-08		6.233	2.16267	15.7187	0.0643333	39.114	8.57833		6.312	3.59	8.797	0	6.488	0	11.324	23.487
HORVU1Hr1G092310	Glucan endo-1;3-beta-glucosidase 13	Not categorized	Not categorized	Misc.	brown		2.07163	-2.60679	2.65055	2.00581	1.62097	0.65427	1.17377	3.36928	1.1459	3.4024	0.0769039	0.546966	3.37787	0.804612		2.3e-16	3.42e-11	4.35e-08	0.342315	0.00124143	4.77e-29	0.0048246	3.06e-24	0.925227	0.428841	1.61e-23	0.0130891		1.30567	1.14067	3.21667	0.939667	2.14633	12.4457		1.792	0.957	1.168	1.377	1.391	0.654	2.409	4.313
HORVU1Hr1G092240	Glucan endo-1;3-beta-glucosidase 13	Not categorized	Not categorized	Misc.	blue	-1.79152		-2.22684	2.76487	1.72669	1.53086	1.32081	0.642392	2.53594	1.97985	2.89969	-0.324071	0.752057	2.85858	2.12087		3.59e-16	9.11e-08	2.96e-06	0.00182555	0.310301	3.15e-15	1.02e-09	2.32e-19	0.451206	0.111085	1.81e-18	5.09e-12		0.994333	4.21267	2.65567	2.11133	0.877	3.97533		1.323	0.731	0.929	4.065	7.5	1.073	1.911	3.471
HORVU7Hr1G031700	glutamate receptor 2.5	Not categorized	Not categorized	Development & Signalling	darkturquoise	1.01266	2.26455	-0.926188	0.122243	0.0521323	4.34803	0.917238	-0.669435	3.57768	0.00215222	2.11035	3.04147	-0.521774	0.931927	2.86892		1	1	4.82e-37	0.0854641	0.35031	1.17e-26	1	3.87e-07	8.99e-21	0.586228	0.130129	1.28e-18		1.60033	0.869333	2.15467	0.778333	1.247	2.18		2.012	1.41	1.379	0.558	1.644	0.406	2.023	2.344
HORVU7Hr1G031430	glutamate receptor 2.9	Not categorized	Not categorized	Development & Signalling	yellow		-1.46222	-2.26165	0.00991141	1.00563	1.27378	0.462578	-0.0620086	1.9532	3.20144	3.29849	2.24483	1.88265	2.00976	1.99411		1	0.0048436	5.02e-07	0.778939	1	8.32e-15	4.14e-18	4.61e-33	2.77e-19	2.35e-05	9.35e-13	1.97e-15		0.627	0.217667	0.687667	2.584	5.991	48.093		0.593	0.359	0.929	0.312	0.341	0	0.356	1.001
HORVU7Hr1G031360	glutamate receptor 3.3	Not categorized	Not categorized	Development & Signalling	darkturquoise		-2.09347	-1.35562	1.51138	2.82936	3.29038	1.676	0.840718	2.77808	1.44192	1.99263	2.65307	0.969757	0.501214	1.98806		0.606071	5.36e-06	6.14e-14	0.42202	0.742056	2.73e-10	0.304407	0.000306073	3.81e-10	0.580579	0.680347	4.44e-06		0.075	0.207333	0.169333	0.390333	1.02	1.181		0	0	0.225	0.208	0.139	0.275	0.102	0.25
HORVU7Hr1G021440	HXXXD-type acyl-transferase family protein	Not categorized	Not categorized	Not categorized	blue	-6.3365	-8.3792	-6.25356	0.453793	-1.7915	-0.733983	-0.0756764	0.845613	-2.9376	-0.855711	-0.849399	-2.05066	-0.755933	-0.456546	-1.73722		0.957252	0.679988	0.681981	1	0.962698	0.101611	0.22167	0.156253	5.85e-06	0.273054	0.584139	0.000158866		0.164667	11.809	0.00666667	2.62667	0.0226667	1.43033		0.179	0.146	0.169	9.922	9.688	15.817	0.02	0
HORVU7Hr1G021430	HXXXD-type acyl-transferase family protein	Not categorized	Not categorized	Not categorized	darkred	-2.13661	-3.91762	-1.93664	-0.413496	-1.22069	-5.10556	0.0380298	-0.254262	-3.85845	-0.449202	-0.664781	-2.30258	-0.29784	-0.230983	-1.81255		0.657168	9.35e-05	7.28e-53	1	0.805716	3.3e-37	0.479649	0.0471737	1.35e-18	0.657856	0.690687	4.59e-12		20.6527	65.1483	3.77833	41.8717	7.05567	22.344		22.81	22.553	16.595	61.56	60.466	73.419	4.198	6.213
HORVU7Hr1G000970	HXXXD-type acyl-transferase family protein	Not categorized	Not categorized	Not categorized	darkturquoise	-2.67493	-1.26856		0.215398	3.16141	4.5421	0.308021	0.989116	4.28405	-1.837	1.30441	3.49201	-2.60245	0.318365	2.68096		1	1.63e-13	5.46e-31	0.979563	0.270617	5.22e-28	0.000161201	0.00920466	1.26e-20	6.4e-08	0.787378	7.59e-13		0.114667	1.31967	0.268667	0.688	0.62	0.833333		0	0.133	0.211	0.234	3.529	0.196	0.305	0.262
HORVU2Hr1G019850	Iron-sulfur cluster assembly protein 1	Not categorized	Not categorized	Not categorized	salmon	2.017	8.01155	1.52188	0.203331	0.11573	0.18335	0.148837	0.350708	0.266548	-6.03352	4.33838	-5.18442	-4.93481	0.772913	-0.469136		1	0.988118	0.713176	1	0.742056	0.564886	1.88e-19	6.02e-08	1.44e-31	1.94e-17	0.836583	0.311459		2.984	0.717	3.68233	0.0423333	5.093	2.04867		3.501	2.58	2.871	0	2.112	0.039	4.036	2.993
HORVU3Hr1G099760	L-gulonolactone oxidase 2	Not categorized	Not categorized	Not categorized	darkturquoise	2.24619	1.94168	-1.05184	3.33053	-0.640739	6.79323	-0.351508	-1.63097	5.92437	4.2146	3.10099	5.30405	4.25681	2.8061	5.54511		1.31e-23	0.156636	3.99e-96	0.86709	1.93e-06	4.88e-78	1.1e-20	1.48e-21	2.67e-69	3.16e-21	2.68e-17	6.2e-74		0.500667	0.095	2.16167	0.642333	0.597667	1.14		0.069	0.279	1.154	0.117	0.063	0.105	0.508	5.655
HORVU0Hr1G010640	Late embryogenesis abundant (LEA) hydroxyproline-rich glycoprotein family	Not categorized	Not categorized	Not categorized	darkturquoise			-2.03991	0.900804	2.5398	4.122	-0.319594	1.68665	3.66649	0.0148023	1.77454	2.45146	-0.595253	1.40766	2.02655		0.710556	0.000519461	4.02e-18	1	0.171925	1.08e-14	1	0.00740393	2.49e-08	0.680585	0.0726419	6.52e-06		0.241333	0.655	0.0916667	0.316333	0.429333	1.52467		0.165	0.306	0.253	0.571	0.949	0.445	0.051	0.193
HORVU4Hr1G025580	Macaca fascicularis brain cDNA clone: QflA-19312; similar to human similar to rRNA intron-encoded homing endonuclease(LOC391446); mRNA; RefSeq: XM_372959.1	Not categorized	Not categorized	Not categorized	blue	-1.58883	-1.43436	-3.95746	-0.23762	-0.724671	1.06252	-0.699924	0.14064	0.555781	0.187955	0.176023	-2.27649	1.26047	0.413874	-1.59236		1	0.365613	0.0219952	0.580253	1	0.31809	1	0.944518	1.26e-08	0.0121392	0.634757	0.000105074		0.154667	0.09	0.178	0.0533333	0.042	0.122		0.014	0.253	0.197	0.078	0.114	0.078	0.183	0.102
HORVU7Hr1G087860	Metallo-hydrolase/oxidoreductase superfamily protein	Not categorized	Not categorized	Not categorized	blue	2.92132	6.57898	2.07096	0.803441	0.684923	1.02405	0.735982	0.346685	0.82534	-7.5035	-0.561587	-7.20821	-3.72749	-1.76784	0.656		0.211664	0.212186	0.00333472	0.272331	0.743937	0.0250078	4.98e-11	0.938574	2.34e-33	3.57e-07	0.551735	0.12466		3.48867	0.544667	4.022	0.0373333	7.27233	2.086		3.363	2.5	4.603	0.091	1.543	0	3.771	4.734
HORVU3Hr1G098400	methyl esterase 1	Not categorized	Not categorized	Misc.	blue	-1.59345	-3.40048	-3.3932	0.110316	1.02695	2.77711	-0.530071	0.332369	2.64203	0.411954	0.456346	1.1937	-0.433854	0.337024	0.71895		1	0.000939592	9.64e-25	0.43707	0.742056	1.7e-22	0.62418	0.283931	7.75e-06	0.434505	0.522927	0.0144834		6.52533	20.57	5.99633	64.6797	3.799	47.2533		6.119	7.686	5.771	22.104	18.098	21.508	5.459	5.906
HORVU3Hr1G098340	methyl esterase 1	Not categorized	Not categorized	Misc.	darkturquoise			-2.67129	2.10033	3.71706	6.73265	-0.55603	0.85797	6.20062	5.60114	2.56619	1.08354	-0.465893	0.709393	2.46754		0.00658717	3.52e-10	3.71e-32	0.919478	0.733385	9.64e-28	1.21e-20	3.49e-05	0.0447667	0.944498	0.597746	1.82e-07		0.487	0.198	0.239333	0.387333	0.245333	0.884667		0	0.532	0.929	0	0.594	0	0.163	0.41
HORVU7Hr1G110840	Nodulin-like / Major Facilitator Superfamily protein	Not categorized	Not categorized	Development & Signalling	purple	-2.59127	-1.95967	-1.67686	2.44035	2.69113	3.55902	0.338409	1.00634	3.18195	1.90964	2.13723	2.90121	0.983365	1.49047	2.96207		6.8e-09	3.02e-14	1.68e-28	0.915325	0.083245	2.43e-23	2.26e-08	1.1e-10	5.12e-21	0.0238904	3.23e-05	1.22e-21		0.295667	1.43833	0.385333	1.52167	0.897667	2.82833		0.207	0.173	0.507	1.143	2.479	0.693	0.315	0.706
HORVU0Hr1G000960	Nuclear transport factor 2 (NTF2) family protein	Not categorized	Not categorized	Misc.	salmon	2.0555	9.09037	1.33208	-0.370656	-0.238853	-1.18289	-0.29359	-0.173398	-1.05596	-4.41033	5.12313	-7.43847	-5.73305	0.0853187	-1.64784		0.83771	0.828586	0.000425656	0.843799	0.970431	0.00222447	1.1e-18	7.74e-13	1.07e-45	1.34e-23	1	3.05e-06		38.011	23.9523	73.9617	31.0613	51.1037	44.3783		36.014	45.293	32.726	18.351	33.49	20.016	79.646	73.077
HORVU1Hr1G067690	Nuclear transport factor 2 (NTF2) family protein	Not categorized	Not categorized	Misc.	blue	-8.01597	-8.94889	-8.82388	0.797579	-2.27049	-0.017961	-1.22284	-0.17433	-3.34653	0.462395	-0.555428	-0.0324483	0.0599125	-0.50123	-0.509016		0.962619	0.289305	0.999855	0.87888	1	0.047781	0.679258	0.275048	1	1	0.36122	0.212395		0.0353333	13.1817	0.064	38.3353	0.0313333	19.944		0	0.106	0	14.832	3.035	21.678	0.041	0.068
HORVU2Hr1G093670	PH01B001I13.17 protein	Not categorized	Not categorized	Not categorized	brown		-2.06937	-1.60871	-1.07791	-0.273669	-1.03101	-1.05809	-1.69036	-1.58501	-0.362999	-1.59061	-0.934652	-0.347235	-2.13902	-1.15276		0.0725233	0.854866	0.0229996	0.0778005	0.00110366	0.000418068	0.886335	0.000199606	0.0345271	0.747665	4.55e-07	0.00801507		41.904	25.324	12.0523	30.589	7.67533	21.9813		43.346	50.878	31.488	21.767	26.496	27.709	16.6	15.134
HORVU3Hr1G098940	Plant protein of unknown function (DUF247)	Not categorized	Not categorized	Not categorized	darkturquoise	2.31778	2.27668	2.14353	-0.0588259	-0.430466	-2.31279	-0.351165	-0.274151	-1.75547	0.511022	-0.323578	-2.49721	-0.370904	-0.506878	-1.69745		1	0.609437	1.3e-10	0.787441	0.855421	1.2e-06	0.757345	0.704382	1.6e-08	0.734764	0.479519	0.000105177		5.08833	1.08733	10.7423	2.126	3.81	0.932		4.052	4.907	6.306	1.052	0.784	1.426	11.507	11.448
HORVU4Hr1G025410	Plant protein of unknown function (DUF641)	Not categorized	Not categorized	Not categorized	blue	10.7945	9.47256	3.12754	0.11255	0.0136182	-0.812532	0.46801	-0.0939517	-0.656677	2.95806	5.42745	-6.4165	2.88244	0.956419	-1.3505		1	1	0.0287515	0.683087	1	0.0973438	0.696236	4.13e-10	1.67e-24	0.548611	0.840527	0.00142094		4.56267	0	9.531	0.015	10.9023	1.20867		4.466	4.295	4.927	0	0	0	10.013	7.647
HORVU3Hr1G077790	Polyphenol oxidase; chloroplastic	Not categorized	Not categorized	Not categorized	darkturquoise			-5.13378	2.15419	3.9918	11.857		0.846519	11.0943	-0.157086	5.12416	6.0422	-0.233083	1.98437	5.31076		0.83771	0.000387292	2.91e-48		0.962698	2.26e-41	1	0.0122238	7.32e-31	1	0.680347	1.6e-24		0	0.00866667	0.007	0	0.0183333	0.105333		0	0	0	0.026	0	0	0	0
HORVU0Hr1G023280	Protein KRI1	Not categorized	Not categorized	Not categorized	salmon	1.76649	10.194	1.1326	0.342776	0.0911891	0.193361	0.194193	0.0118905	0.34584	-5.76504	6.65904	-9.13792	-8.73626	2.82094	-0.935651		0.90561	1	0.755818	1	1	0.513241	7.21e-15	4.15e-06	1.66e-26	2.34e-18	0.505763	0.0597778		5.17567	1.47133	5.42833	0.0456667	5.718	2.07733		4.686	5.492	5.349	0	4.414	0	4.849	5.985
HORVU0Hr1G016350	Protein of unknown function; DUF584	Not categorized	Not categorized	Not categorized	brown		-1.79706	-3.01964	-0.592895	-1.34421	3.22321	-0.850281	0.0602844	3.12436	-0.312124	-1.25094	-0.668049	-0.0595424	0.553054	0.49195		0.49758	0.0504692	0.000174514	0.105141	1	0.000473274	0.878118	0.0100974	0.438224	1	0.416194	0.543064		25.314	24.3023	0.547	1.805	0.0296667	0.197		26.821	29.162	19.959	31.52	26.407	14.98	0.335	0.808
HORVU5Hr1G010120	Protein WIR1A	Not categorized	Not categorized	Not categorized	darkturquoise		-1.19147	-2.12558	2.67729	3.19424	4.75075	1.23124	2.14886	4.76757	2.93093	3.84985	3.12721	0.580132	2.93562	3.022		1.3e-20	9.16e-32	4.47e-64	0.000397742	9.27e-15	2.62e-64	1.07e-25	5.57e-44	1.81e-32	0.218713	3.68e-27	1.94e-30		2.40333	5.36233	4.77133	26.4823	19.0853	158.475		2.095	2.061	3.054	2.13	9.941	4.016	3.639	5.951
HORVU6Hr1G084860	purple acid phosphatase 10	Not categorized	Not categorized	Misc.	yellow	2.58684			-0.407304	-2.48014	-1.46765	-0.877391	0.678812	-0.657787	-2.04779	-4.16261	-2.28446	-2.67386	-3.0328	-4.74643		0.803785	3.6e-12	0.377591	0.0764584	0.29441	0.741712	2.17e-08	1.26e-20	0.0378607	4.46e-13	2.14e-13	0.00182538		34.169	5.82367	4.24733	2.34433	0.008	0.0853333		29.991	38.298	34.218	8.39	6.399	2.682	1.443	7.488
HORVU6Hr1G000070	Rhodanese-like domain-containing protein 17	Not categorized	Not categorized	Not categorized	brown		-1.31719	-3.143	-0.763842	-0.9022	2.82837	-0.433914	-2.19232	2.69499	-0.126175	-0.982188	0.748798	0.550175	-1.76475	0.692177		0.0361636	0.023639	9.67e-07	0.498445	6.8e-09	7.77e-06	1	0.0033348	0.0702147	0.177364	3.2e-08	0.118238		113.419	83.525	1.216	3.593	0.038	0.312333		144.068	83.006	113.184	100.093	111.13	39.352	1.21	1.161
HORVU7Hr1G088360	Ribonucleoside-diphosphate reductase large subunit	Not categorized	Not categorized	Metabolic Processes	salmon	3.29653	8.40861	1.7527	-0.0967449	-0.395536	-1.45791	0.000997765	-0.216819	-1.4338	-5.18406	-2.38142	-7.46288	-5.25639	-2.38142	-1.98557		1	0.684057	0.000366474	1	0.965658	0.000564865	9.94e-08	0.533798	9.72e-25	5.84e-08	0.551735	1.74e-05		129.512	10.5687	118.722	1.14667	197.482	39.8717		170.999	128.578	88.959	0	31.706	0	128.593	160.311
HORVU6Hr1G055760	RRNA intron-encoded homing endonuclease	Not categorized	Not categorized	Not categorized	blue	4.10707	5.28961	1.26	-0.21313	-1.65633	2.33868	-0.278525	-1.27909	0.951925	0.442454	0.489937	-3.58682	1.30979	0.780392	-1.73291		0.943061	2e-09	1.52e-18	0.787441	2.67e-05	0.000670911	0.70492	0.425409	1.79e-30	0.00015727	0.0948889	2.64e-09		21.107	0.752667	30.4943	0.456667	11.123	2.938		24.422	30.2	8.699	0.221	1.631	0.406	32.479	39.577
HORVU2Hr1G039250	RRNA intron-encoded homing endonuclease	Not categorized	Not categorized	Not categorized	midnightblue		1.58198	-2.37088	0.0690243	-1.58378	2.33186	-0.120282	-1.19983	0.899216	0.65942	0.157705	-3.17791	1.983	-0.115057	-2.12856		1	1.08e-05	2.64e-12	1	0.00500075	0.0147247	0.362965	0.941304	3.95e-20	4.16e-08	0.998727	3.93e-10		0.0406667	0.0126667	0.018	0.0423333	0.0266667	0.121667		0	0.066	0.056	0	0.038	0	0.02	0.034
HORVU2Hr1G039370	RRNA intron-encoded homing endonuclease	Not categorized	Not categorized	Not categorized	midnightblue		1.5113	-2.60702	-0.128973	-1.58972	2.22811	0.0524914	-1.43684	0.750521	0.434746	0.498907	-3.45621	1.86185	-0.381874	-2.03247		1	7.55e-05	8.64e-10	1	0.00147859	0.0761949	0.852835	0.523709	9.64e-20	4.12e-06	0.680347	4e-08		0.976	0.707	0.506333	0.193333	0.462667	1.30767		0.758	0.931	1.239	0.052	1.834	0.235	1.23	0.216
HORVU5Hr1G080090	serine carboxypeptidase-like 17	Not categorized	Not categorized	Not categorized	darkturquoise			-2.70175	1.63203	3.29356	9.29225	0.151278	-1.0102	8.51376	7.31159	2.25482	6.18719	5.60773	0.659188	5.46736		0.442862	5.64e-13	8.14e-118	1	0.681405	1.55e-102	8.65e-10	0.000103394	1e-77	0.0020096	0.643845	5.11e-64		0.0136667	0.0216667	0.150333	0.157	0.136333	0.629667		0.041	0	0	0	0	0.065	0.102	0.193
HORVU2Hr1G098380	SMR domain-containing protein	Not categorized	Not categorized	DNA/RNA processes	blue	1.78015	2.18744	1.07327	0.15182	0.0823719	0.120484	0.43724	0.507157	0.197403	-0.661348	0.250798	-2.26955	-0.567935	0.446409	-0.411609		1	1	0.852876	0.747842	0.60276	0.711575	0.563576	0.836067	5.76e-10	0.536753	0.55797	0.39854		5.72267	1.944	8.62733	1.916	12.317	6.22167		5.196	5.652	6.32	1.117	4.009	0.706	7.97	8.204
HORVU1Hr1G067520	SOSS complex subunit B homolog	Not categorized	Not categorized	Not categorized	salmon	1.70147	11.4561	1.27373	-0.246122	-0.297246	-0.812195	-0.015909	-0.127677	-0.837539	-10.2015	7.29326	-8.67096	-7.3268	2.00217	-1.49493		0.964248	0.758592	0.0280537	1	1	0.0258846	1.56e-34	4.84e-09	1.49e-42	3.07e-32	0.680347	6.59e-05		15.5547	5.342	10.8183	0	13.6567	5.72167		16.649	12.66	17.355	0	15.948	0.078	10.176	10.401
HORVU4Hr1G059050	Sterol 3-beta-glucosyltransferase UGT80A2	Not categorized	Not categorized	Not categorized	blue	1.95453	7.92008	2.26943	-0.192777	-0.406468	-1.14537	0.0598722	-0.385769	-0.861464	-6.25329	3.49415	-4.46839	-6.06411	1.31377	-1.58868		0.954009	0.414434	6.63e-06	1	0.587918	0.00116249	1.96e-70	4.29e-21	5.43e-49	6.68e-70	0.0166462	2.95e-09		37.5387	10.8827	40.805	0.147	28.0917	5.68133		37.295	37.753	37.568	0	32.478	0.17	41.505	45.836
HORVU6Hr1G000090	sulfurtransferase protein 16	Not categorized	Not categorized	Not categorized	yellow			-2.21169	-0.522926	-0.594666	-2.07043	-0.424708	-0.674795	-1.45516	-0.184435	-0.36337	-4.22993	0.0323893	-0.551185	-1.95932		0.370656	0.116592	1.41e-13	0.5385	0.103522	2.04e-07	1	0.457275	3.52e-48	1	0.154704	1.76e-13		781.669	621.179	157.56	212.134	7.38933	32.719		982.495	547.41	815.102	674.613	682.146	506.779	126.59	168.8
HORVU2Hr1G007600	terpene synthase 21	Not categorized	Not categorized	Metabolic Processes	royalblue		-4.32838	-4.47112	-4.08824	3.47218	2.46499	-1.909	0.99737	3.01453	1.19089	1.57418	1.35375	1.06695	1.56093	0.156592		0.241647	9.18e-08	4.67e-07	0.65675	0.708219	5e-10	0.48129	0.00176679	0.00185035	0.448481	0.00268416	0.867396		0.100333	0.254333	0.0936667	1.86533	0.419667	6.42733		0	0.146	0.155	0.481	0.164	0.118	0.081	0.148
HORVU2Hr1G104410	ubiquitin 7	Not categorized	Not categorized	Not categorized	brown		2.7799	1.3493	2.48502	-0.21908	-0.269447	1.7637	-0.101165	-0.073651	3.04907	-0.933155	-2.40728	2.81753	0.75107	-1.08438		1.71e-09	0.919018	0.643381	0.00011825	1	0.97628	1.07e-13	0.497309	7.98e-05	1.02e-11	0.526611	0.0850897		5.04833	4.37933	1.65933	0.688667	0.874667	0.38		0.179	13.192	1.774	0.779	5.438	6.921	1.901	1.104
HORVU7Hr1G068560	Ubiquitin-like-specific protease 1A	Not categorized	Not categorized	Not categorized	blue	0.933741	-1.04232	-2.37695	-2.62486	-0.598284	-2.89718	-1.7905	-0.927261	-2.39417	0.255276	0.351223	-2.43331	-0.192469	-0.436566	-2.4074		1.76e-20	0.153057	1.87e-25	8.4e-10	0.0113019	2.74e-18	0.886117	0.521957	1.09e-19	0.860734	0.353951	3.6e-19		18.5767	25.2917	13.0493	32.7297	9.592	38.4903		42.436	5.412	7.882	22.208	26.534	27.133	15.35	13.166
HORVU5Hr1G002110	Uncharacterized conserved protein (DUF2215)	Not categorized	Not categorized	Not categorized	blue	1.48011	2.76665		-0.140819	-0.00873858	-1.30351	-0.161067	0.166205	-0.981725	-1.08547	0.462325	-3.18134	-1.05214	0.41114	-1.49119		1	1	3.03e-05	0.992663	0.968718	0.00262795	0.00657348	0.499783	1.16e-21	0.00973834	0.551735	4.72e-06		18.1093	8.39633	11.1553	3.049	9.92367	7.35467		19.585	17.739	17.004	5.896	13.419	5.874	10.562	10.662
HORVU6Hr1G006860	undescribed protein	Not categorized	Not categorized	Not categorized	blue	8.99598	8.10653	6.60014	-0.134531	-0.116933	-1.55453	0.117999	-0.158069	-1.43479	-2.30383	-0.46492	-1.07851	1.09181	1.59698	-4.07467		1	1	0.000127148	1	1	0.000524507	0.852835	1	0.430746	0.856138	0.575896	0.0200557		13.4783	37.509	11.1677	37.531	10.5937	29.1763		1.337	1.769	37.329	25.247	32.124	55.156	10.277	16.477
HORVU2Hr1G106260	undescribed protein	Not categorized	Not categorized	Not categorized	blue	8.36673	10.4131	6.23244	0.0484416	-0.0753198	0.183016	0.0425232	-0.0240657	0.0965778	0.653524	6.83109	0.050583	0.578578		0.88537		1	1	0.771995	1	1	0.933118	1	1.09e-06	1	1		0.382349		7.63933	0.0253333	7.901	0	6.64967	0.0363333		11.026	7.261	4.631	0	0.076	0	9.088	5.872
HORVU0Hr1G000990	undescribed protein	Not categorized	Not categorized	Not categorized	blue		7.19897	2.10347	0.603	0.468138	1.28078	0.19442	0.657708	1.63079	-6.04969	3.53125	-5.54205	-7.06785	-1.23375	1.04116		0.575979	0.558146	0.000360391	0.986179	0.402682	4.45e-06	3.91e-29	0.000170982	1.92e-19	7.98e-33	0.759924	0.0130808		6.89267	4.715	8.18067	0.086	7.415	1.08867		8.917	4.934	6.827	0.143	13.95	0.052	8.417	7.351
HORVU6Hr1G090280	undescribed protein	Not categorized	Not categorized	Not categorized	yellow	7.57453	3.09763		-0.15988	-1.6613		-0.807692	1.41293	2.78006	-1.15391	-3.0804	0.169003	-2.12271	-2.12656	0.305473		1	0.000648561		0.271307	0.00543515	0.144131	0.846822	0.00819682	1	0.267906	0.0779696	0.970539		27.1103	0.114667	2.42133	0.214667	0	0.0126667		26.297	26.277	28.757	0.104	0.24	0	1.037	4.597
HORVU1Hr1G078120	undescribed protein	Not categorized	Not categorized	Not categorized	blue	2.54898	2.15353	1.76776	-1.09086	-0.137187	1.09296	-1.21926	-0.397898	0.799528	-2.64441	-0.885037	-2.86292	-3.29988	-1.83204	-0.329271		0.0148946	0.964035	0.00110238	0.00440049	0.734073	0.0256731	1.88e-09	0.0685827	7.96e-14	5.67e-13	1.17e-05	0.515223		12.8887	1.91267	11.7373	1.54567	7.55533	2.69733		9.923	14.428	14.315	0.532	4.186	1.02	11.456	14.349
HORVU2Hr1G005830	undescribed protein	Not categorized	Not categorized	Not categorized	blue	2.49676	7.22534	1.79285	-0.0559154	-0.426359	0.298932	-0.0150435	-0.1407	0.159503	-5.00981	-0.0161429	-6.16052	-4.71644	-3.23371	-0.775938		1	0.675449	0.533408	1	1	0.807958	4.14e-13	1	2.51e-26	9.84e-13	0.32281	0.102521		7.21433	1.822	5.80167	0.888667	8.67467	2.606		8.779	7.008	5.856	0.948	3.668	0.85	6.059	7.681
HORVU7Hr1G074370	undescribed protein	Not categorized	Not categorized	Not categorized	blue	2.11454	8.43676	1.21097	-0.253592	-0.526175	-1.63868	0.0518155	-0.623334	-1.71098	-7.95328	-2.38153	-9.16396	-8.03026	-2.38153	-2.24287		0.970017	0.495073	1.31e-05	1	0.474326	6.92e-06	2.22e-29	0.533798	4.19e-29	2.7e-30	0.551735	1.97e-07		47.3427	9.21133	19.377	0.201667	12.1813	5.426		46.943	31.702	63.383	0	27.634	0	17.403	20.699
HORVU7Hr1G098830	undescribed protein	Not categorized	Not categorized	Not categorized	tan		2.06935	1.09863	0.402855	1.06703	0.352628	1.489	1.78861	0.782019	0.351506	2.26753	0.740776	1.02455	1.71055	0.554184		0.83771	0.0230025	0.390106	0.000217194	1.24e-05	0.0306489	0.864078	2.31e-05	0.0525702	0.0186749	0.00663823	0.189527		2.58967	3.52333	0.635	0.134	7.712	2.64367		3.17	3.205	1.394	3.351	6.172	1.047	0.152	1.172
HORVU5Hr1G001750	undescribed protein	Not categorized	Not categorized	Not categorized	blue	-11.0511	-11.4596	-6.92954	2.16382		-0.265952			-2.47562	0.238236	-0.542708	-2.57376	0.273778	-0.29245	-1.97781		0.83771		0.953615			0.194562	1	0.461792	7.19e-09	0.867513	0.776746	9.18e-06		0	6.882	0	8.92333	0.021	2.409		0	0	0	9.143	2.934	8.569	0	0
HORVU1Hr1G083580	undescribed protein	Not categorized	Not categorized	Not categorized	brown		-2.0608	-1.1662	-0.679875	-0.0631886	-1.59103	0.294286	0.14777	-1.88049	-0.0125972	-1.14818	-2.39337	0.544097	-0.550052	-1.79269		0.578553	1	0.000268327	0.906702	1	2.3e-05	1	0.0202385	1.59e-08	0.566156	0.467109	2.9e-05		9.597	7.543	2.91067	12.9807	3.54733	7.65067		10.654	10.958	7.179	6.714	7.032	8.883	4.778	3.3
HORVU6Hr1G074370	undescribed protein	Not categorized	Not categorized	Not categorized	darkturquoise			-2.34983	2.38048	2.72529	3.98891	0.559212	0.98417	3.35789	2.89244	2.65029	1.77709	0.62422	1.64899	1.31456		2e-05	2.7e-10	1.06e-24	0.80274	0.253171	2.69e-18	2.9e-09	2.94e-10	1.34e-06	0.657856	0.000547524	0.000642591		0.422667	0.572	0.683667	1.29233	1.40367	7.146		0.152	0.891	0.225	0.13	0.696	0.89	0.945	0.649
HORVU1Hr1G000030	unknown function	Not categorized	Not categorized	Not categorized	blue	3.31589	5.93579	4.92677	-0.605239	-0.603966	-2.5296	-0.512928	-1.02871	-2.4643	-2.45022	1.12862	-2.02278	-1.87328	0.158805	0.515548		0.550209	0.331181	3.16e-13	0.622062	0.0366504	1.63e-12	8.44e-06	0.14852	6.04e-05	0.000735957	1	0.349737		8.426	0.627	13.1497	0.188	14.4827	0.559		9.069	8.777	7.432	0.26	1.189	0.432	16.925	12.608
HORVU6Hr1G011850	unknown function	Not categorized	Not categorized	Not categorized	greenyellow	2.02249	4.67601	2.59848	1.13924	0.637667	0.963031	0.514224	-1.38009	0.921679	1.85759	2.19918	1.59159	0.637437	0.839704	0.487852		0.00597357	0.256666	0.00571949	0.566061	0.00146075	0.00998109	1.8e-07	0.00123981	5.63e-05	0.291398	0.551735	0.394321		25.0393	3.09233	5.269	0.306333	5.01933	0.404		9.138	49.934	16.046	0.818	5.489	2.97	6.069	4.37
HORVU5Hr1G007410	unknown function	Not categorized	Not categorized	Not categorized	blue	1.59188	3.1357		-0.429767	-0.550454	-1.2998	-0.564839	-0.264297	-1.37199	-3.11205	0.227482	-3.47764	-2.43363	0.309619	-1.77654		0.76686	0.366906	9.49e-05	0.474319	0.848392	4.39e-05	2.88e-17	0.883701	3.31e-22	1.72e-11	0.761597	2.26e-07		32.8273	9.45	11.7717	1.56233	11.2543	8.15933		30.17	35.811	32.501	1.896	24.295	2.159	11.772	12.859
HORVU2Hr1G079580	unknown function	Not categorized	Not categorized	Not categorized	magenta		2.40543	1.57188	0.564032	0.551345	4.94112	-0.354139	-0.704285	3.79487	0.862435	1.10571	4.81368	-0.274132	1.36	4.91851		0.632343	0.467384	3.12e-48	0.805478	0.454566	2.51e-31	0.139391	0.26149	4.87e-43	0.856052	0.116546	2.04e-44		2.33733	2.213	0.967667	0.384333	2.96633	1.272		1.819	2.899	2.294	1.377	2.593	2.669	1.576	0.922
HORVU3Hr1G114800	unknown function	Not categorized	Not categorized	Not categorized	brown	3.13708	1.55026		0.298409	0.654694	2.85207	-0.707187	-0.0616395	2.78011	0.671251	-0.0485001	1.49998	0.195427	0.674645	1.93899		0.960495	0.301291	9.28e-15	0.534199	1	5.43e-14	0.872358	1	0.000108348	1	0.295162	3.73e-07		3.16933	0.383333	15.3303	5.48	5.50767	3.98		3.542	2.194	3.772	0.221	0.746	0.183	21.246	12.119
HORVU7Hr1G032740	unknown function	Not categorized	Not categorized	Not categorized	blue	-2.61311	-3.4176	-2.18015	1.21323	1.90935	0.228739	0.213223	2.92424	0.740281	0.276929	1.73053	0.473574	-0.101963	0.711969	0.4705		0.000170869	1.14e-11	0.504081	0.905149	2.2e-25	0.00896975	0.864078	7.83e-11	0.131197	0.996294	0.0377537	0.142703		5.44367	31.9753	2.88167	32.067	17.4003	76.095		2.426	12.54	1.365	23.884	35.045	36.997	7.848	0.569
HORVU2Hr1G108460	unknown function	Not categorized	Not categorized	Not categorized	blue	-1.9494	-3.20249	-1.91718	0.291431	1.713	-0.0384504	-0.172569	2.86953	0.804088	-0.146184	1.37123	0.313637	-0.546107	0.546488	0.375604		0.83771	7.34e-10	0.98515	0.952511	2.84e-25	0.00423526	1	4.71e-07	0.369627	0.201501	0.162521	0.272848		19.5157	73.843	3.89733	36.6247	12.2533	39.4823		8.077	42.7	7.77	48.443	82.725	90.361	10.765	0.865
HORVU7Hr1G111010	unknown function	Not categorized	Not categorized	Not categorized	darkred	-2.3225	-8.27387	-6.09019	0.365653	0.228418	-0.994081	1.47496	2.95863	-2.48163	-0.0515686	-1.94358	-0.381602	-0.20124	-1.16816	-1.72419		0.890749	1	0.617357	0.00429278	0.00450049	0.193516	1	3.61e-06	0.507366	0.943479	0.0165752	0.000286997		2.31	10.8953	0.019	9.78367	0.051	1.61833		0.593	3.803	2.534	12.896	3.908	15.882	0	0.057
HORVU7Hr1G028660	unknown function	Not categorized	Not categorized	Not categorized	blue	-1.39059	-2.92216	-3.3973	0.322308	0.429595	2.78087	0.286088	-0.796297	1.78237	0.359806	0.128262	0.175066	0.260703	-0.56092	-0.111344		0.958062	0.752536	1.09e-09	0.949251	0.60276	0.000240622	0.927489	1	0.818903	0.893922	0.501819	0.930016		0.739333	2.20567	0.269333	1.94133	0.286333	1.85867		1.213	0.372	0.633	2.052	1.543	3.022	0.356	0.307
HORVU3Hr1G017940	unknown protein; BEST Arabidopsis thaliana protein match is: unknown protein .	Not categorized	Not categorized	Not categorized	darkturquoise		2.16323		0.0198968	0.135751	6.554	-0.29688	-1.39817	5.70505	0.0105684	0.807237	6.20811	0.0710804	1.14402	5.79227		1	1	1.78e-37	0.986179	0.1516	1.14e-29	1	0.669205	6.8e-32	1	0.433212	5.18e-28		0.086	0.026	0.0183333	0.026	0.021	0		0.152	0.106	0	0.078	0	0	0	0.034
HORVU2Hr1G114960	unknown protein; BEST Arabidopsis thaliana protein match is: unknown protein .	Not categorized	Not categorized	Not categorized	blue	-3.91525	-4.11055	-4.1216	-0.369478	-0.696892	-2.74052	-0.43167	0.102994	-2.6331	-0.27214	-0.3678	-1.36642	-0.165112	-0.234949	-0.713396		0.897612	0.468957	2.46e-06	0.787441	1	8.99e-06	0.978765	0.630196	0.000220012	0.961608	0.814984	0.0927204		1.09333	12.5833	0.407667	6.653	0.468	5.62367		0.937	1.33	1.013	15.195	10.611	11.944	0.356	0.421
HORVU5Hr1G086120	unknown protein; BEST Arabidopsis thaliana protein match is: unknown protein .	Not categorized	Not categorized	Not categorized	blue	-3.76007	-4.9512	-5.36381	-0.42286	-0.24189	-1.73214	-0.634029	-0.491239	-3.21038	0.0141178	0.0337642	-0.49636	0.0617451	0.192843	-0.365787		0.949299	0.986733	0.0779643	0.787441	0.914644	0.00563185	1	1	0.364191	1	0.925304	0.534388		2.19233	9.605	1.62333	6.22833	0.806	6.247		1.64	2.952	1.985	8.546	11.661	8.608	2.165	1.366
HORVU5Hr1G030290	WD domain; G-beta repeat containing protein	Not categorized	Not categorized	Not categorized	blue	-8.08273	-9.40219	-10.5848	-0.185859	-0.0873961	-0.250057	0.137233	0.0537183	-0.147148	-0.727418	0.411436	-2.53738	-0.851936	-0.235933	-0.680214		1	1	0.957968	1	1	0.999967	0.215006	0.533798	2.9e-14	0.0744332	0.798206	0.0833849		0.0543333	11.0423	0.007	6.40833	0.0113333	20.3773		0.028	0.093	0.042	4.26	26.015	2.852	0	0
HORVU5Hr1G104670	Glutathione S-transferase family protein	Oxired	Glutathione S-transferase	Glutathione S-transferase	darkturquoise	3.19987	3.41904	1.24758	0.776652	3.2946	4.98713	0.384223	0.239465	4.72418	1.14682	3.71094	4.28762	-0.280555	3.0123	4.10423		0.600692	1.22e-15	1.12e-39	0.893261	0.980268	2.89e-36	0.852835	3.27e-05	5.93e-29	1	0.00595466	1.28e-26		0.321	0.0216667	0.453333	0.0596667	1.00133	0.500333		0.248	0.293	0.422	0.065	0	0	0.264	0.785
HORVU6Hr1G090560	Glutathione S-transferase family protein	Oxired	Glutathione S-transferase	Glutathione S-transferase	blue	1.86474	9.10338	1.37566	0.0583949	0.190691	0.539478	0.0391437	-0.222428	0.770856	-8.18843	-0.912603	-6.12997	-8.66204	-1.0125	-0.0833969		1	0.846313	0.0785267	1	0.844131	0.00844483	3.72e-124	0.00890369	1.75e-83	1.79e-133	0.00390468	0.914091		11716.5	3541.71	5249.45	8.21067	1366.23	480.88		15388.6	8085.91	11675.1	7.013	10611	7.104	6685.98	5056.28
HORVU2Hr1G122270	Glutathione S-transferase family protein	Oxired	Glutathione S-transferase	Glutathione S-transferase	darkturquoise		2.97478	1.02623	2.24573	2.33848	5.82673	-0.121026	0.365577	5.14471	0.155415	3.62126	4.09916	-1.72583	3.02515	4.3378		3.17e-05	6.98e-10	7.51e-62	1	0.820466	5.74e-51	1	6.78e-08	3.03e-33	0.0724973	7.65e-05	2.01e-36		0.229333	0.238667	0.491333	0.0793333	1.41833	0.635		0.152	0.226	0.31	0.091	0.481	0.144	0.325	0.91
HORVU0Hr1G019300	Glutathione S-transferase family protein	Oxired	Glutathione S-transferase	Glutathione S-transferase	purple		-3.00011	-2.74687	1.05477	4.86636	4.27418	-0.913591	0.86886	3.82853	2.81138	2.99208	2.85343	0.88292	1.34808	2.14447		0.220614	1.26e-22	2.42e-28	0.516421	0.71209	2.68e-23	1.92e-12	2.38e-13	5.49e-16	0.175226	0.00856341	1.47e-09		0.418667	1.113	0.073	0.887	0.695	4.192		0.248	0.572	0.436	0.714	2.39	0.235	0.142	0.046
HORVU1Hr1G020720	Peroxidase superfamily protein	Oxired	Peroxidases	Peroxidases	magenta	-2.26245	-2.10829		2.28781	2.46386	7.64703	1.18533	0.954651	6.81619	1.0154	1.75021	4.4048	0.257854	2.41324	5.55046		5.06e-07	4.99e-05	1.13e-57	0.08042	0.614015	1.6e-47	0.0538428	0.000724061	1.8e-26	0.873298	4.81e-07	4.29e-39		0.541667	2.49433	0.0866667	0.422	0.127	0.267333		0.248	0.997	0.38	1.935	3.389	2.159	0.152	0.046
HORVU2Hr1G018510	Peroxidase superfamily protein	Oxired	Peroxidases	Peroxidases	darkturquoise	-1.37695		-2.49974	2.8005	5.34148	6.10849	0.448882	2.52891	7.05881	1.14093	4.96624	4.85111	-1.86846	2.8693	5.04908		7.94e-19	1.06e-74	7.43e-90	0.74612	2.8e-19	8.9e-112	0.000772953	2.11e-63	1.4e-68	6.03e-07	2.14e-23	9.61e-73		0.858	3.20767	3.13033	2.98033	0.799	7.87933		0.262	0.904	1.408	0.416	9.207	0	1.748	7.601
HORVU2Hr1G018480	Peroxidase superfamily protein	Oxired	Peroxidases	Peroxidases	darkturquoise	-1.07135		-2.8583	2.60561	4.71207	6.4329	0.58291	2.44577	6.79943	1.46452	4.67423	4.02477	0.515867	3.75789	4.25005		5.98e-18	3.59e-54	2.31e-84	0.412882	9.94e-16	8.63e-92	1.78e-06	1.02e-49	1.74e-45	0.339126	3.66e-33	1.53e-49		4.15133	8.662	3.52167	3.20267	0.824333	9.388		3.721	5.186	3.547	5.429	18.869	1.688	2.582	5.553
HORVU3Hr1G112040	Peroxidase superfamily protein	Oxired	Peroxidases	Peroxidases	lightgreen		-3.29633	-4.75122	2.51994	4.73835	6.50843	1.93886	3.89744	6.20409	-0.594294	2.75025	4.37177	0.826651	2.54148	3.29762		4.95e-14	3.26e-23	1.77e-48	3.68e-08	9.88e-14	6.23e-44	0.446967	1.03e-13	6.04e-39	0.0748285	1.88e-11	4.18e-24		3.548	4.52033	0.0966667	0.821	0.134667	2.13833		1.144	5.559	3.941	3.805	6.551	3.205	0.02	0.239
HORVU6Hr1G093940	Peroxidase superfamily protein	Oxired	Peroxidases	Peroxidases	yellow			-3.32627	-0.340326	-0.963145	-2.01879	-0.228343	0.282735	-1.22767	-0.3924	-1.21108	-5.93286	-0.343422	-0.539712	-2.34675		0.784632	0.00110114	2.11e-12	0.848379	0.742056	2.16e-05	0.62418	1.34e-05	6.52e-78	0.571255	0.169185	7.81e-19		280.903	397.206	202.383	232.236	2.99667	52.1697		259.482	253.725	329.501	291.955	654.209	245.455	107.377	267.981
HORVU6Hr1G045770	Thioredoxin family protein	Oxired	Redox. Thioredoxin	Redox. Thioredoxin	salmon	3.17824	11.7888	1.7723	-0.0972301	-0.653992	-1.46609	-0.035365	-0.29012	-1.41681	-6.13858		-10.0797	-6.22203		-2.16979		1	0.234788	1.38e-05	1	0.821316	3.42e-05	1.87e-20		6.71e-42	3.56e-21		6e-09		10.5257	0.657667	7.93933	0	7.74133	2.38433		11.15	8.843	11.584	0	1.973	0	8.824	8.193
HORVU7Hr1G010470	thioredoxin Y1	Oxired	Redox. Thioredoxin	Redox. Thioredoxin	darkgrey	3.28983	2.39492	1.31997	-0.435882	-0.484087	-0.818445	-0.54336	-0.325522	-1.03453	-0.147513	0.82526	-2.8578	1.33702	0.329857	-2.90499		0.83771	0.624654	0.0687844	0.655703	0.841535	0.0195781	1	0.239668	1.66e-08	0.0200518	0.795232	2.42e-08		13.0447	1.44433	6.845	1.53767	7.268	2.115		12.17	14.521	12.443	0.922	1.998	1.413	7.451	7.01
HORVU0Hr1G005300	2-oxoglutarate (2OG) and Fe(II)-dependent oxygenase superfamily protein	PC	Flavonoids	Flavonoids	brown	2.67697	0.976094		1.40878	1.47321	4.26998	0.0389629	0.669768	3.81541	1.76462	2.05304	3.20419	0.566945	1.10564	3.01721		1.72e-06	6.86e-08	1.86e-53	1	0.118887	1.74e-44	9.93e-09	3.1e-14	3.74e-33	0.301499	0.000246257	9.57e-30		29.1177	4.237	65.8733	32.4583	200.905	147.392		21.983	22.115	43.255	4.675	3.693	4.343	49.475	119.55
HORVU1Hr1G071670	2-oxoglutarate (2OG) and Fe(II)-dependent oxygenase superfamily protein	PC	Flavonoids	Flavonoids	blue	-9.68732	-6.19376	-4.03651	1.83141	0.320514	2.44112	4.10567	0.694506	1.66405	1.50742	0.0898359	4.46465	1.91008	0.750718	3.30383		0.77722	0.984578	1.39e-07	0.000774848	0.861614	0.00160124	5.18e-06	1	5.27e-42	2.61e-09	0.0994949	3.99e-25		0.0186667	9.12867	0.0266667	2.207	0.0563333	1.558		0	0	0.056	17.091	1.935	8.36	0	0.08
HORVU2Hr1G010830	alcohol dehydrogenase 1	PC	Phenylpropanoids	Phenylpropanoids	darkturquoise	-2.75599	-2.99943	-3.37154	0.521095	2.56696	3.43419	-0.136988	0.246329	2.90895	2.00991	1.22072	1.48697	1.10913	0.312551	0.629592		0.912165	4.87e-10	3.15e-22	1	0.970431	1.76e-16	4.01e-07	0.00232039	1.18e-05	0.0280398	0.697692	0.120908		0.196333	1.59367	0.737	5.563	1.57367	22.073		0.179	0.213	0.197	3.481	0.24	1.06	0.274	1.366
HORVU2Hr1G010840	alcohol dehydrogenase 1	PC	Phenylpropanoids	Phenylpropanoids	darkturquoise	-1.52617	-2.21944	-2.29799	0.397643	2.6145	3.4392	0.0978263	0.382454	2.97889	2.22734	1.01012	1.54543	1.34443	-0.0114054	0.795698		0.844213	1.26e-16	4.97e-31	1	0.742056	4.17e-24	8.42e-12	0.00347112	8.34e-08	0.000295127	1	0.0131961		0.583667	1.23033	1.14033	3.55867	3.189	8.883		0.276	0.532	0.943	2.039	0.658	0.994	1.006	1.377
HORVU2Hr1G108180	Anthocyanidin reductase	PC	Flavonoids	Flavonoids	blue	1.95989	2.15983	0.685436	-0.293266	0.507168	0.263043	-0.351173	0.248798	0.676512	-1.73268	-0.513401	-4.07887	-2.0898	-0.721984	-1.18899		0.83771	0.258655	0.44359	0.709251	0.790416	0.0202912	1.91e-08	0.248425	4.87e-43	1.09e-11	0.0598236	2.18e-05		28.8567	6.33167	35.3887	4.41967	29.9697	21.0187		29.563	29.362	27.645	1.857	15.581	1.557	38.507	35.503
HORVU1Hr1G089540	Chalcone synthase 2	PC	Flavonoids	Flavonoids	magenta	-1.41047		-3.50365	2.17145	2.62715	11.1989	1.47692	-1.86003	10.526	0.155049	0.449526	6.57504	0.599895	-0.427986	6.67357		1.18e-07	1.65e-21	5.1e-192	0.00506186	2.07e-08	5.36e-177	1	0.403323	1.96e-100	0.382917	0.476846	2.73e-102		0.277	0.999	3.04267	2.34533	0.61	7.55967		0.565	0.266	0	0.662	0.974	1.361	2.46	4.529
HORVU5Hr1G093950	Chalcone synthase 3	PC	Flavonoids	Flavonoids	darkturquoise			-3.62362	2.99705	1.33841	7.39461	3.01204	0.110918	6.65093	2.65106	7.84609	4.90022	-1.07878	6.90688	4.63243		0.681695	0.311467	6.55e-37	0.594187	1	5.63e-30	0.0655475	5.14e-11	1.11e-27	0.875707	1.04e-06	4.31e-25		0	0.0383333	0.058	0	0.0813333	0.592333		0	0	0	0.052	0.063	0	0.132	0
HORVU1Hr1G068030	Cytochrome P450 superfamily protein	PC	Phenylpropanoids	Phenylpropanoids	salmon	2.58011	7.5213		-0.0381625	0.131991	1.75648	-0.799483	-0.259246	1.59022	-4.67144	3.45853	-6.83481	-4.76472	-2.38498	0.0991933		1	0.995874	2.17e-05	0.386317	0.935496	0.000165282	3.78e-08	0.00969027	2.1e-19	1.84e-08	0.551735	0.95336		10.6953	3.55133	10.191	1.68133	6.88633	4.28967		5.568	14.216	12.302	2.325	6.576	1.753	11.853	9.354
HORVU5Hr1G073800	dihydroflavonol 4-reductase-like1	PC	Phenylpropanoids	Phenylpropanoids	brown	-1.77715	-3.39591	-2.761	-1.77684	-1.6591	-3.20057	-0.619439	-1.00733	-2.31674	-0.643244	-1.24647	-2.353	-0.293748	-2.09831	-2.54667		2.57e-10	8e-05	6.49e-10	0.185788	0.0779	1.64e-06	0.114322	3.01e-05	3.62e-14	0.657856	9.54e-13	1.13e-15		40.8987	139.827	1.02367	10.1053	0.652	3.91067		63.895	20.585	38.216	185.822	71.317	162.341	2.348	0.546
HORVU1Hr1G019410	HXXXD-type acyl-transferase family protein	PC	Phenylpropanoids	Phenylpropanoids	darkturquoise		-1.42295	-2.31677	1.57144	4.15328	2.86551	-0.369623	1.0428	2.66271	2.2957	2.71337	0.422541	-0.389576	1.2712	0.103267		0.000248216	3.74e-30	5.52e-17	0.823018	0.0557075	8.53e-15	4.99e-10	9.17e-15	0.332249	0.715508	0.0016605	0.911007		1.38	2.33733	1.19933	2.915	1.612	7.86433		0.744	1.13	2.266	1.896	4.54	0.576	1.494	1.502
HORVU3Hr1G023780	HXXXD-type acyl-transferase family protein	PC	Phenylpropanoids	Phenylpropanoids	purple			-2.83199	1.43761	3.73077	4.74541	0.989124	1.28273	5.11796	3.88434	2.89481	3.45714	0.521917	2.09279	2.33928		0.0104819	8.23e-18	1.43e-35	0.218264	0.119142	3.29e-40	7.27e-24	1.32e-11	5.99e-24	0.600408	8.23e-06	5.59e-12		0.292333	0.452333	0.122667	0.246667	0.305333	1.77733		0.11	0.359	0.408	0.571	0.708	0.078	0.173	0.102
HORVU3Hr1G032370	Isoflavone reductase-like protein	PC	Flavonoids	Flavonoids	magenta		2.51281	1.59647	1.76965	1.16525	2.42893	0.427165	-0.488742	1.70812	1.36482	1.79147	2.90778	0.247226	2.19563	2.6723		5.87e-11	2.89e-05	2.69e-22	0.534199	0.413306	7.82e-12	9.56e-07	1.56e-08	4.35e-30	0.726164	1.61e-12	9.04e-26		14.551	12.6563	8.63233	1.44967	80.6763	26.6473		8.228	20.279	15.146	11.117	16.922	9.93	16.549	6.441
HORVU1Hr1G089620	O-methyltransferase 1	PC	Phenylpropanoids	Phenylpropanoids	darkturquoise			-2.34527	2.27609	2.50201	10.9011	1.02959	-2.16998	10.1902	0.0417251	0.620702	7.07236	0.721776	0.395226	6.98774		9.61e-10	9.48e-20	7.29e-188	0.0969146	1.1e-11	3.35e-172	1	0.146369	1.55e-109	0.211287	0.505763	2.15e-107		0.482333	1.13967	4.87367	2.957	1.31167	7.06033		0.62	0.785	0.042	0.948	1.176	1.295	2.877	8.546
HORVU2Hr1G090170	UDP-Glycosyltransferase superfamily protein	PC	Flavonoids	Flavonoids	darkturquoise	-2.18594			3.23276	2.98832	5.7626	1.9277	1.80196	5.27329	1.26898	2.73606	3.80209	0.693833	1.38064	3.53326		8.47e-05	8.7e-06	1.49e-30	0.177278	0.111479	2.9e-26	0.210349	4.14e-05	4.03e-16	0.657856	0.185851	5.57e-14		0.023	0.113	0.0473333	0.083	0.194	0.194333		0.014	0.027	0.028	0.13	0	0.209	0.041	0.08
HORVU5Hr1G061410	Homeobox-leucine zipper protein HOX10	TF	Misc.	Misc.	blue	11.5798	11.5653	2.90137	-0.0616423	-0.231208	-0.633401	0.348366	0.0659994	-0.132425	2.96749	7.26115	-5.71152	2.88267	2.00371	-1.43733		1	0.867156	0.116322	0.787824	1	0.84549	0.694236	8.93e-09	9.5e-18	0.548889	0.680347	0.00220709		4.20933	0.0126667	4.396	0.019	2.959	0.499667		4.989	3.923	3.716	0	0.038	0	4.381	4.54
HORVU0Hr1G001120	Transcription elongation factor Spt6	TF	Misc.	Misc.	salmon	1.91713	6.39858	2.2458	0.0726724	-0.327815	-0.342565	-0.0334978	0.0126275	-0.293436	-3.82066	1.97596	-4.06775	-3.9256	-0.244104	-0.72011		1	0.679988	0.357765	1	1	0.446901	3.17e-22	9.72e-05	4.33e-29	1.94e-23	0.951996	0.0465517		22.6997	6.11	29.5787	0.611333	34.2487	9.00133		28.833	13.817	25.449	0.87	17.225	0.235	28.849	27.731
HORVU3Hr1G014140	NAC domain protein;	TF	NAC	NAC	brown		2.04581		0.208058	1.43304	1.62947	-0.386707	-0.898335	1.11933	0.989776	3.71057	0.944289	0.255738	2.0484	0.610708		1	3.33e-07	5.07e-11	0.986549	0.0290008	1.17e-05	0.593586	1.93e-30	0.000336593	1	1.42e-08	0.0363075		0.0266667	0	1.86033	0.514667	33.1023	47.9807		0	0.08	0	0	0	0	4.666	0.489
HORVU3Hr1G108670	Transcription factor ORG2	TF	bHLH	bHLH	brown	-2.43314	-1.9417		1.70124	-0.0280934	-4.4239	4.41693	-1.56369	-1.6354	0.10177	-4.7504	-2.75216	0.770037	-1.53561	-2.75216		1.09e-05	1	0.00102419	1.95e-33	0.507934	0.145067	1	1.46e-06	0.161844	0.125356	0.0779833	0.20418		2.41767	13.709	0.146	0.498333	0.058	0.0256667		1.061	3.391	2.801	16.286	0.835	24.006	0.051	0.387
HORVU3Hr1G010190	B3 domain-containing transcription factor NGA2	TF	Misc.	Ethylene	cyan		-2.84555		0.153062	2.99281	0.409015	0.156417	2.93916	0.526253	0.077117	1.6458	0.383808	0.218138	1.13578	0.130598		1	4.72e-13	0.35666	1	7.19e-12	0.221645	1	2.13e-05	0.422859	0.896013	0.0110467	0.871877		29.439	54.4443	2.90967	16.359	22.9543	47.6597		31.079	25.173	32.065	39.403	60.807	63.123	2.836	3.391
HORVU3Hr1G010240	B3 domain-containing transcription factor NGA2	TF	Misc.	Ethylene	darkturquoise	-1.85807	-3.36938	-1.94317	1.67278	3.79204	1.30037	1.58459	2.67154	1.14733	1.09267	3.02662	-0.227214	1.70058	2.10882	0.0204204		0.000108444	7.8e-20	0.00010865	0.000475101	7.91e-09	0.000905494	0.0121001	3.76e-18	0.64501	5.06e-06	4.97e-09	1		2.76333	10.9983	0.899	7.142	8.99733	34.513		2.701	3.59	1.999	5.74	9.384	17.871	0.712	1.331
HORVU7Hr1G087150	basic helix-loop-helix (bHLH) DNA-binding family protein	TF	bHLH	bHLH	blue	-7.48921	-5.64304	-3.59089	2.74828	2.78651	5.29729	1.49031	0.724329	4.63982	-0.060529	-0.43382	2.16133	-0.122486	-0.641181	1.30938		0.00135935	8.7e-11	1e-36	0.445119	0.599893	9.47e-29	1	0.531646	4.61e-10	1	0.233828	0.000375974		0.0276667	7.161	0.233667	9.57833	0.209667	1.879		0.083	0	0	9.974	2.024	9.485	0.234	0.228
HORVU2Hr1G017740	WRKY DNA-binding protein 46	TF	WRKY	WRKY	brown	-3.75459		-0.885059	4.49317	2.63387	3.23876	3.38676	-0.307298	2.59559	1.62168	4.0619	1.70938	0.220598	2.42566	0.756596		1.77e-05	1.03e-15	1.18e-29	0.0312491	0.853767	4.06e-20	0.0168977	3.35e-30	1.31e-09	1	2.7e-10	0.0176197		0.0183333	0.273	1.04033	0.623	9.812	20.045		0.055	0	0	0.208	0.506	0.105	1.088	1.4
HORVU5Hr1G099470	NAC domain protein;	TF	NAC	NAC	darkturquoise	-2.54124		-1.587	1.59448	4.46592	5.30079	0.123034	1.50052	5.09523	-0.981494	4.0969	4.61112	0.00800915	3.86568	3.79114		0.0635663	2.82e-17	5.88e-33	1	0.202223	1.11e-30	0.256728	4.15e-13	3.55e-29	1	3.28e-11	6.87e-21		0.094	0.797	0.0743333	0.0676667	0.181	0.49		0.069	0.213	0	0.675	1.467	0.249	0.091	0.08
HORVU3Hr1G058670	WRKY family transcription factor	TF	WRKY	WRKY	purple	-1.65229		-2.15124	-0.292001	2.712	3.33893	-1.77391	0.561281	2.82869	0.519315	3.132	1.16043	-1.21893	2.70388	0.206811		1	1.25e-07	1.68e-14	0.0244257	0.744684	9.2e-11	0.825301	7.24e-10	0.00941106	0.04682	3.63e-07	0.785753		1.28667	5.93533	0.493	0.369667	1.08533	7.82533		0.469	3.138	0.253	5.208	11.774	0.824	0.773	0.592
HORVU3Hr1G069320	WRKY DNA-binding protein 65	TF	WRKY	WRKY	darkturquoise			-2.19237	2.28712	3.65969	7.04589	0.153146	0.193172	6.36228	3.57122	2.97803	4.35838	2.9229	1.77908	4.08025		0.0106529	9.69e-11	2.84e-48	1	1	1.26e-40	1.3e-08	8.34e-07	1.26e-26	2.73e-05	0.0279033	1.12e-23		0.059	0.0676667	0.0776667	0.118	0.125333	0.539		0.055	0.08	0.042	0.026	0.177	0	0.051	0.182
HORVU7Hr1G107670	Two-component response regulator ORR21	TF	Misc.	Misc.	darkturquoise			-2.24564	0.711259	1.19127	7.28123	-0.439935	-0.154105	6.60284	0.986737	2.05771	4.78161	-0.477987	1.60862	5.00991		0.855731	0.140546	2.16e-55	0.999524	1	5.69e-47	0.689747	0.00222608	5.78e-34	0.916316	0.0472444	2.01e-36		0.0896667	0.0956667	0.270667	0.117333	0.084	0.643333		0	0.199	0.07	0.065	0	0.222	0.081	0.523
HORVU5Hr1G099390	NAC domain containing protein 42	TF	NAC	NAC	darkturquoise			-2.40819	5.67997	5.27323	8.37005	3.53349	1.16155	8.10118	1.03943	5.15942	5.53076	0.937277	2.70411	5.14268		0.00104891	7.01e-19	2.29e-51	0.392505	0.651263	2.24e-48	0.942619	9.39e-12	2.94e-34	0.826609	0.0284206	3.66e-30		0	0	0.101667	0.0373333	0.0676667	0.587667		0	0	0	0	0	0	0.112	0.193
HORVU5Hr1G099460	NAC domain protein;	TF	NAC	NAC	darkturquoise			-2.51435	1.26452	5.24188	8.42172	0.840751	2.13343	8.02812	2.13479	4.68189	6.04195	1.46788	2.30561	5.19639		0.835812	3e-19	2.66e-54	0.903777	0.0631363	9.41e-50	0.58583	3.27e-13	8.86e-42	0.715508	0.0193203	1.78e-32		0.032	0	0.0536667	0.0753333	0.0466667	0.181667		0.096	0	0	0	0	0	0.041	0.068
HORVU2Hr1G112080	Sucrose transport protein	TransTransp	Sugar	Sugar	blue	7.52691	7.92493	6.32117	-0.542777	-1.1522	1.06021	-0.154009	-1.12121	1.55999	-1.93622	-1.22608	0.753189	-2.4956	-0.86532	0.587062		0.432369	0.000257381	0.000361213	0.986471	0.00123935	7.41e-08	0.0337454	0.471243	0.441468	0.00439015	0.657898	0.610038		37.986	0.253333	19.363	0.141	2.92967	0.0386667		32.83	40.28	40.848	0.221	0.304	0.235	13.703	25.364
HORVU3Hr1G068650	Lipid A export ATP-binding/permease protein MsbA	TransTransp	Metabolite	Metabolite	blue	0.734525	1.19458	2.33914	-0.353907	-0.274288	3.01508	-0.021259	0.0813512	2.91224	-0.894913	-0.643133	3.70514	-0.791365	0.604735	3.48575		0.799308	0.689423	8.2e-27	1	1	4.3e-25	0.0125319	0.108608	1.22e-33	0.0377269	0.151073	7.58e-30		9.82467	6.17367	6.26867	2.749	1.453	0.295667		9.358	8.391	11.725	7.143	6.197	5.181	3.995	7.044
HORVU5Hr1G075050	calcium-transporting ATPase; putative	TransTransp	Inorganic Cation and Anion	Inorganic Cation and Anion	brown	2.09275	0.914297		0.959092	0.816232	2.21554	1.07564	0.532445	2.26614	1.03191	2.38667	2.06422	2.26598	1.18431	2.29089		0.0399983	0.0370984	1.22e-14	0.0126313	0.449968	4.28e-15	0.116527	6.58e-14	1.19e-12	2.89e-08	0.00146265	4.5e-15		1.508	0.364333	2.48033	1.48867	4.85967	4.91633		0.992	0.984	2.548	0.688	0.405	0	2.633	2.856
HORVU7Hr1G102910	Mitochondrial import inner membrane translocase subunit TIM14-2	TransTransp	Misc.	Misc.	salmon	2.0053	5.80374		-0.212749	-0.0705716	-1.0021	-0.245824	0.07527	-0.923136	-5.43334	1.37489	-3.0115	-5.90486	0.492826	-0.548714		1	1	0.0156613	0.955341	1	0.031668	1.1e-17	0.298765	5.07e-12	3.75e-19	0.880931	0.301337		7.08467	1.57133	2.89733	0.0743333	3.49667	2.46267		9	7.806	4.448	0.065	4.414	0.235	2.978	2.89
HORVU6Hr1G066840	Protein NRT1/ PTR FAMILY 7.3	TransTransp	Amino acid and peptide	Amino acid and peptide	brown	5.38369		1.42308	2.2988	1.46774	3.67934	-1.79389	0.202653	3.01071	4.77983	0.00587687	3.78934	3.77227	1.3976	3.1437		0.000545317	0.000487889	3.21e-25	0.385101	0.976041	7.28e-18	0.0492605	1	3.09e-25	0.266387	0.00141932	4.43e-18		0.093	0	0.550333	0.919	1.52467	0.607		0	0.279	0	0	0	0	0.335	0.797
HORVU1Hr1G010210	Bidirectional sugar transporter N3	TransTransp	Sugar	Sugar	lightgreen	-3.61569		-3.39563	0.268772	2.36538	9.78204	0.108577	0.608388	8.33158	-1.56433	1.87345	6.30999	-0.820979	2.41889	5.47573		0.999399	7.4e-09	7.7e-86	1	0.652674	6.5e-64	2.21e-05	4.38e-06	4.26e-60	0.0855126	7.52e-10	8.73e-48		0.69	8.151	0.382333	0.834667	0.0863333	0.522		0.689	0.691	0.69	6.831	13.305	4.317	0.539	0.307
HORVU2Hr1G081590	Heavy metal transport/detoxification superfamily protein	TransTransp	Inorganic Cation and Anion	Inorganic Cation and Anion	brown		-3.52963	-4.08324	0.542767	1.68103	-0.999606	-1.21117	1.22223	-0.518033	1.39275	0.440293	-2.89607	0.182799	0.941554	-2.98836		0.83771	0.000145512	0.00903239	0.316625	0.0399306	0.239379	0.00865063	0.533798	4.51e-17	0.990595	0.0381983	8.3e-18		0.648667	1.12333	0.790333	9.42067	4.171	73.715		0.482	0.479	0.985	0.948	0.721	1.701	0.813	1.195
HORVU2Hr1G100450	HKT14-1	TransTransp	Inorganic Cation and Anion	Inorganic Cation and Anion	darkturquoise	-0.877479		-2.08865	-0.188005	1.47969	4.32916	-0.408893	0.191889	3.87206	0.57944	1.28831	2.31401	-0.97969	0.158721	1.5516		1	5.5e-06	9.99e-42	0.738054	0.945336	1.61e-34	0.381525	0.000116056	5.68e-15	0.0155029	0.900533	3.08e-07		5.385	9.375	4.6	7.94867	2.56933	11.464		3.625	8.617	3.913	8.714	9.194	10.217	6.526	6.111
HORVU7Hr1G112340	MATE efflux family protein	TransTransp	Metabolite	Metabolite	blue	-2.21393	-1.70833		0.335659	0.155124	-2.16806	-0.134029	0.165753	-1.88792	-0.0239342	0.05107	-0.924441	-0.50449	-0.0938762	-1.02211		0.883206	0.95592	4.77e-10	1	0.984126	7.18e-08	1	1	0.0127913	0.488645	1	0.00592716		1.39967	6.33733	2.92367	9.60467	3.59633	7.179		1.378	1.582	1.239	6.468	3.465	9.079	3.233	2.89
HORVU5Hr1G119230	oligopeptide transporter 4	TransTransp	Amino acid and peptide	Amino acid and peptide	blue	-2.2033	-3.34649	-1.46184	-0.620076	-0.00134556	-2.92953	-0.125411	-0.519558	-2.72413	0.310219	-0.168759	-0.647698	0.217289	-0.367815	-1.21002		0.83771	1	4.65e-11	1	0.742056	9.82e-10	1	0.95548	0.196949	0.955029	0.683905	0.00681359		0.245	1.12233	0.242333	4.763	1.084	3.85933		0.469	0.266	0	0.857	1.189	1.321	0.356	0.205
HORVU2Hr1G102710	Protein NRT1/ PTR FAMILY 8.3	TransTransp	Amino acid and peptide	Amino acid and peptide	darkturquoise	-2.90266			2.71587	5.74531	8.74442	0.140795	1.77511	8.40979	-0.103048	4.18918	7.36105	-1.12852	2.18799	5.84658		0.0162653	2.82e-39	6.31e-85	1	0.0190805	1.32e-79	1	2.26e-16	2.3e-73	0.36174	0.00173588	2.74e-50		0.0763333	0.308667	0.172667	0.210333	0.176667	0.394667		0.083	0.146	0	0.117	0.809	0	0.152	0.273
HORVU4Hr1G009190	Sec14p-like phosphatidylinositol transfer family protein	TransTransp	Misc.	Misc.	blue	-4.00008	-5.39849	-9.38444	0.138143	-0.117883	2.03283	1.48618	-1.90025	1.75274	1.5448	2.3989	3.03565	0.690968	1.38211	2.58036		1	1	0.0603578	0.609669	0.60276	0.14879	0.000624662	6.84e-14	3.21e-25	0.39889	0.000115504	7.31e-19		0.0413333	1.169	0.134	4.05533	0.082	20.3393		0.124	0	0	0.701	0.974	1.832	0.132	0.114
HORVU3Hr1G096280	Sec14p-like phosphatidylinositol transfer family protein	TransTransp	Misc.	Misc.	darkturquoise		-1.24773	-3.28254	1.51284	1.86663	5.67187	0.76361	0.358339	5.01024	1.41769	2.14578	2.70541	0.90802	1.41751	2.31815		2.52e-06	5.45e-11	3.67e-83	0.120911	0.736969	1.63e-68	5.41e-06	3.94e-15	5.4e-26	0.0158521	1.24e-06	1.28e-19		2.371	3.58267	2.73867	6.55333	2.92133	32.5297		2.412	2.181	2.52	4.403	2.656	3.689	2.033	4.21
[truncated: 19 more columns]

## Sheet: NOT or LOW regulated by Rcc
genes	Description	Cat	Sub.Cat	Sub.Category.1	WGCNA_module	logFC_FCvsTC3	logFC_FCvsTC7	logFC_FCvsTC12	3_FC_meanTMM	3_TC_meanTMM	7_FC_meanTMM	7_TC_meanTMM	12_FC_meanTMM	12_TC_meanTMM	sumFC_TMM	sumTC_TMM
HORVU1Hr1G079510	Galactosyltransferase family protein	CW	Hemicellulsoe Synthesis	Hemicellulsoe Synthesis	blue	4.3853	2.50658	3.99074	30.8017	2.61267	12.8653	4.25833	22.425	3.32333	66.092	10.1943
HORVU4Hr1G000280	Disease resistance protein (CC-NBS-LRR class) family	Defense genes	NB-ARC domain	NB-ARC domain	blue	5.09222	4.44622	5.18461	3.795	0.0386667	3.49933	0.0306667	4.30367	0.036	11.598	0.105333
HORVU6Hr1G057110	Disease resistance protein	Defense genes	Misc. (PR genes)	Misc.	blue	3.83763	3.5797	2.08059	13.2533	1.03767	14.959	1.35267	19.039	4.302	47.2513	6.69233
HORVU6Hr1G010290	Cysteine-rich receptor-like protein kinase 26	Kinases	CRK	CRK	blue	5.54936	6.55929	9.61452	1.906	0.0693333	9.47	0	30.861	0.028	42.237	0.0973333
HORVU2Hr1G108260	Anthocyanidin reductase	PC	Flavonoids	Flavonoids	blue	2.70991	3.06756	2.52603	4.65533	0.848333	6.81633	0.767333	6.88467	1.262	18.3563	2.87767
HORVU4Hr1G000350	Disease resistance protein	Defense genes	Misc. (PR genes)			1.33509	1.82404	2.53551	3.84133	0.756667	4.89667	0.671667	5.20133	0.512667	13.9393	1.941
HORVU0Hr1G007620	Leucine-rich receptor-like protein kinase family protein	Kinases	LRR				1.72966	2.79003	2.649	1.72267	15.8293	2.93467	40.4977	2.78067	58.976	7.438
HORVU6Hr1G090470	Disease resistance protein	Defense genes	Misc. (PR genes)	Misc.	blue	3.73375	3.46367	1.67261	13.338	1.586	4.13567	0.418	10.591	3.05767	28.0647	5.06167
HORVU6Hr1G089130	Phosphate transporter PHO1-2	TransTransp	Inorganic Cation and Anion	Inorganic Cation and Anion	blue	3.95763	2.29349	1.4944	1.34733	0.208	2.169	0.867	2.752	1.24967	6.26833	2.32467
HORVU2Hr1G015410	Wound-induced protein 1	Defense genes	Misc. (PR genes)	Misc.	blue		2.2271	1.15633	23.1193	11.657	32.026	7.673	46.8443	22.4963	101.99	41.8263
HORVU5Hr1G085900	Disease resistance protein (CC-NBS-LRR class) family	Defense genes	NB-ARC domain			1.77914	2.07818	1.77432	15.4363	10.8953	13.713	9.86333	15.6437	10.364	44.793	31.1227
HORVU7Hr1G092530	diacylglycerol kinase 5	kinases	Not categorized				2.33029	0.985588	4.127	2.149	5.68333	1.28933	5.97167	3.964	15.782	7.40233
HORVU5Hr1G115160	Anthranilate synthase component 1	PC	Aromatic AA			1.12984	2.19489		35.3607	15.1913	43.8777	8.65667	8.70467	5.128	87.943	28.976
HORVU2Hr1G007130	sugar transporter 6	TransTransp	Sugar				2.71461		12.277	8.60167	9.70567	1.51133	15.608	12.9257	37.5907	23.0387
HORVU7Hr1G009770	oligopeptide transporter 7	TransTransp	Amino acid and peptide	Amino acid and peptide	yellow	1.70341	2.26484		1.60333	0.756333	3.049	1.26867	7.64833	8.64533	12.3007	10.6703
HORVU1Hr1G074450	Protein NRT1/ PTR FAMILY 5.10	TransTransp	Amino acid and peptide	Amino acid and peptide	darkred	1.80619	2.09579		8.118	3.17933	24.0823	9.33967	29.605	24.5467	61.8053	37.0657
HORVU3Hr1G016240	receptor kinase 2	Kinases	Misc.			2.16549	1.28628		21.504	5.23333	19.2593	7.538	12.5343	14.958	53.2977	27.7293
HORVU5Hr1G104840	receptor kinase 2	Kinases	Misc.	Misc.	blue	2.82248	1.83876	1.19822	7.21533	1.06233	4.58467	1.30233	12.1163	5.113	23.9163	7.47767
HORVU1Hr1G057860	cytokinin oxidase/dehydrogenase 1	Hormones	Cytokinin	Cytokinin	blue	-1.50956	-3.78247	-2.33061	1.98	4.77467	0.526667	5.764	0.568	1.96167	3.07467	12.5003
HORVU6Hr1G079640	1-aminocyclopropane-1-carboxylate oxidase	Hormones	Ethylene			-2.03552	-0.860428		12.5763	45.6083	28.785	55.849	22.6787	41.5547	64.04	143.012
HORVU5Hr1G082120	cysteine synthase 26	Hormones	Ethylene			-1.36405	-2.08614	-0.641444	8.37467	39.3177	6.82767	49.8803	8.939	22.4897	24.1413	111.688
HORVU5Hr1G106350	Auxin-responsive protein IAA14	Hormones	Auxin	Auxin	blue	-1.9528	-1.78751	-2.5216	2.98067	8.82367	1.686	3.83567	4.68067	18.2197	9.34733	30.879
HORVU5Hr1G075060	O-fucosyltransferase family protein	Hormones	Auxin	Auxin	darkgrey	-2.18489	-1.26274	-1.4533	0.467667	2.197	0.870667	2.20667	1.27567	3.26533	2.614	7.669
HORVU1Hr1G001570	O-methyltransferase family protein	PC	Phenylpropanoids	Phenylpropanoids	blue	3.16058	1.77347		18.9783	2.266	4.72567	1.436	3.19433	2.44767	26.8983	6.14967
HORVU3Hr1G010310	Disease resistance protein	Defense genes	LRR-domain	Misc.	blue	-2.13023	-2.0899	-2.01389	1.13133	5.629	0.728333	3.67467	0.855667	4.499	2.71533	13.8027
HORVU3Hr1G055200	Chitinase domain-containing protein 1	Defense genes	Chitnases	Chitnases	blue	-3.07415	-3.06652	-2.38349	1.65	17.8713	3.154	27.1487	2.875	16.895	7.679	61.915
HORVU7Hr1G115990	Disease resistance protein	Defense genes	Misc. (PR genes)	Misc.	blue	-8.53078	-10.5749	-10.467	0.086	30.9457	0.0353333	28.0787	0.0153333	17.8207	0.136667	76.845
HORVU7Hr1G116000	Disease resistance protein	Defense genes	Misc. (PR genes)	Misc.	blue	-9.08662	-9.57615	-11.145	0.05	23.2667	0.0396667	22.0353	0.0106667	17.4727	0.100333	62.7747
HORVU1Hr1G001490	Disease resistance protein	Defense genes	Misc. (PR genes)	Misc.	blue	-4.47417	-5.90703	-3.55599	0.0273333	0.489667	0.0426667	1.05333	0.103667	0.622333	0.173667	2.16533
HORVU3Hr1G010990	Disease resistance protein RPP13	Defense genes	Misc. (PR genes)	Misc.	blue	-8.72946	-9.44763	-10.5439	0.0366667	15.3423	0.018	9.31267	0.016	23.964	0.0706667	48.619
HORVU7Hr1G006790	NBS-LRR disease resistance protein	Defense genes	LRR-domain	LRR-domain	blue	-5.08521	-6.13834	-6.5098	0.156	6.257	0.0746667	8.81433	0.0873333	10.7443	0.318	25.8157
HORVU1Hr1G075170	Disease resistance protein	Defense genes	Misc.	Misc.	blue	-10.0234	-13.2269	-10.0162	0.0183333	14.569	0	20.3433	0.0126667	7.42167	0.031	42.334
HORVU1Hr1G083100	Disease resistance protein	Defense genes	Misc.	Misc.	blue	-8.0193	-9.17012	-9.98359	0	0.229333	0	1.41	0	0.682333	0	2.32167
HORVU7Hr1G002930	Disease resistance protein (CC-NBS-LRR class) family	Defense genes	LRR-domain	LRR-domain	blue	-5.49369	-4.55642	-4.97044	0.111	8.17467	0.114	8.92367	0.110333	9.405	0.335333	26.5033
HORVU4Hr1G023330	heat shock protein 91	Defense genes	Other Stress Responses	Other Stress Responses	blue	-11.0117	-10.5746	-10.2694	0	2.79633	0	2.3	0	2.25767	0	7.354
HORVU3Hr1G097620	Receptor-like protein kinase FERONIA	Kinases	LRR	Misc.	blue	-3.29903	-4.93131	-1.61186	0.536667	4.94333	0.114333	3.78833	1.132	3.38	1.783	12.1117
HORVU5Hr1G122390	protein kinase family protein	Kinases	LRR	LRR	yellow		-2.37589	-2.89691	1.22733	1.83	1.89133	8.77133	14.192	130.759	17.3107	141.361
HORVU4Hr1G000030	Leucine-rich receptor-like protein kinase family protein	Kinases	LRR	LRR	blue	-5.2887	-4.09544	-3.82631	1.58967	38.0077	9.806	80.127	25.867	160.171	37.2627	278.306
HORVU4Hr1G000040	Leucine-rich repeat receptor-like protein kinase family protein	Kinases	LRR	LRR	blue	-6.93617	-9.99471	-10.9947	0.0453333	8.24167	0.033	16.0483	0.026	21.0817	0.104333	45.3717
HORVU2Hr1G014610	Leucine-rich repeat protein kinase family protein	Kinases	LRR	LRR	blue	-10.3418	-9.33018	-9.95643	0	2.24867	0	1.452	0	1.862	0	5.56267
HORVU4Hr1G001060	Leucine-rich repeat receptor-like protein kinase family protein	kinases	LRR-domain	LRR-domain	blue	-6.41657	-9.39192	-9.24763	0.027	3.26067	0.0186667	21.0793	0	24.703	0.0456667	49.043
HORVU7Hr1G095830	Protein kinase superfamily protein	Kinases	Misc.	Misc.	blue	-11.6588	-11.6059	-9.1328	0	8.56533	0	8.86733	0	1.78367	0	19.2163
HORVU2Hr1G002840	receptor-like protein kinase 1	Kinases	Misc.	Misc.	brown	-0.946556	-2.11786	-3.19035	0.678333	1.22833	1.38733	6.88167	6.125	63.2647	8.19067	71.3747
HORVU3Hr1G007920	receptor-like protein kinase 4	Kinases	Misc.	Misc.	darkgrey	-3.98078	-3.16503	-2.4237	0.064	3.49167	0.385667	4.94333	0.759	8.48933	1.20867	16.9243
HORVU7Hr1G109340	Protein kinase superfamily protein	Kinases	Misc.	Misc.	blue	-4.57483	-4.64892	-3.94055	1.41033	29.841	1.717	34.3073	2.83033	36.4497	5.95767	100.598
HORVU3Hr1G003220	receptor kinase 1	Kinases	Misc.	Misc.	blue	-8.85434	-12.267	-9.1653	0.0313333	8.97267	0	7.069	0.008	3.55033	0.0393333	19.592
HORVU1Hr1G001670	Receptor-like kinase extracellular domain LRKA3A4	Kinases	Misc.	Misc.	blue	-2.49277	-3.54535	-2.74664	1.55	3.91167	1.085	7.45967	3.06033	11.0433	5.69533	22.4147
HORVU6Hr1G009910	Protein kinase superfamily protein	Kinases	Misc.	Misc.	blue	-7.80169	-6.99317	-4.94845	0.022	3.68733	0.057	7.485	0.169667	5.956	0.248667	17.1283
HORVU2Hr1G118390	receptor kinase 2	Kinases	Misc.	Misc.	blue	-7.11598	-8.09962	-8.84915	0.00466667	1.75333	0.00666667	3.286	0.00833333	3.494	0.0196667	8.53333
HORVU2Hr1G006900	Cyclopropane-fatty-acyl-phospholipid synthase	Miscellaneous	Metabolic Processes	Metabolic Processes	blue	3.51665	3.62501	4.05918	76.852	16.9767	57.3757	11.6957	27.5473	6.989	161.775	35.6613
HORVU4Hr1G074620	amine oxidase 1	Miscellaneous	Misc.	Misc.	darkgrey	5.29962	4.95479	3.60241	8.941	0.461667	4.99533	0.335	0.908333	0.0773333	14.8447	0.874
HORVU1Hr1G079680	microtubule-associated protein 65-2	Miscellaneous	Cellular Processes	Cellular Processes	blue	10.2723	8.67731	8.37584	3.16767	0	6.06533	0.0186667	5.69	0.00766667	14.923	0.0263333
HORVU5Hr1G002120	ADP-ribosylation factor family protein	Miscellaneous	Procceses on Proteins	Procceses on Proteins	blue	2.05404	2.93419		10.4003	3.53667	11.6047	1.06267	10.7503	4.957	32.7553	9.55633
HORVU7Hr1G031730	Cytochrome P450 superfamily protein	Miscellaneous	Cytochrome P450	P450s	salmon	1.29313	2.97183	1.73738	0.798	0.437	4.01067	0.453667	14.286	4.46167	19.0947	5.35233
HORVU2Hr1G005210	Glyoxylate reductase/hydroxypyruvate reductase	Miscellaneous	Photosynthesis	Photosynthesis	darkred	1.10229	2.42051		4.259	1.93333	6.312	1.067	7.043	4.736	17.614	7.73633
HORVU4Hr1G059000	RNA-binding protein 1	Miscellaneous	DNA/RNA processes			1.3888	2.11948		11.6153	4.121	11.858	3.47567	10.818	6.54133	34.2913	14.138
HORVU0Hr1G017690	Cytochrome P450 superfamily protein	Miscellaneous	Cytochrome P450				3.07138	1.16325	52.032	29.4303	106.998	10.134	85.1317	31.2127	244.162	70.777
HORVU4Hr1G012290	glyceraldehyde-3-phosphate dehydrogenase C2	Miscellaneous	Photosynthesis	Not categorized	blue	-9.29015	-11.1541	-6.53997	0	0	0	0	0	0	0	0
HORVU3Hr1G010760	Cysteine protease 1	Miscellaneous	Procceses on Proteins	Procceses on Proteins	blue	-8.53789	-9.31521	-8.63943	0.009	2.944	0	1.37333	0.0113333	2.57533	0.0203333	6.89267
HORVU1Hr1G068640	60S ribosomal protein L30	Miscellaneous	Procceses on Proteins			-2.10547	-2.29484	-2.73101	52.193	132.816	59.138	143.294	25.5283	96.5173	136.859	372.627
HORVU4Hr1G058450	Ankyrin repeat family protein	Miscellaneous	Cellular Processes	Cellular Processes	blue	-2.79167	-3.13663	-2.72144	0.466667	2.87833	0.490333	3.202	0.365	1.78733	1.322	7.86767
HORVU2Hr1G118500	exocyst subunit exo70 family protein F1	Miscellaneous	Cellular Processes	Cellular Processes	blue	-5.10279	-5.09573	-5.58173	0.0226667	13.9727	0.011	8.27533	0.0106667	15.965	0.0443333	38.213
HORVU3Hr1G098290	methyl esterase 3	Miscellaneous	Misc.	Misc.	blue	-1.99195	-2.371	-3.1557	1.368	4.60667	1.351	7.15	0.919	8.16167	3.638	19.9183
HORVU2Hr1G105720	U-box domain-containing protein	Miscellaneous	DNA/RNA processes	DNA/RNA processes	blue	-3.66961	-3.73342	-2.71377	0.982	9.94533	0.355	5.08367	0.330667	1.193	1.66767	16.222
HORVU1Hr1G082020	UDP-Glycosyltransferase superfamily protein	Miscellaneous	UDP glucosyl and glucoronyl transferases	Misc.	brown	-5.259	-4.93491		0.252333	8.02567	0.0176667	0.492667	0	0.0183333	0.27	8.53667
HORVU1Hr1G068790	ADP-ribosylation factor 1	Miscellaneous	Procceses on Proteins	Not categorized	blue	-6.39447	-6.7942	-6.40841	62.405	512.715	80.412	1156.35	75.9067	841.456	218.724	2510.52
HORVU4Hr1G047410	COP9 signalosome complex subunit 5	Miscellaneous	Signalling	Not categorized	blue	-6.08486	-5.97952	-5.18983	0.073	0.389667	0.255667	0.576	0.336667	0.135333	0.665333	1.101
HORVU6Hr1G050370	DNA binding protein-like	Miscellaneous	DNA/RNA processes	DNA/RNA processes	blue	-9.03393	-8.99442	-8.75735	0.00466667	1.224	0.00333333	0.946667	0.00266667	0.531	0.0106667	2.70167
HORVU3Hr1G105790	Glucan endo-1;3-beta-glucosidase GI	Miscellaneous	Misc.	Misc.	blue	-9.81907	-10.6469	-8.67582	0.022	23.761	0.026	45.412	0.00533333	13.0393	0.0533333	82.2123
HORVU2Hr1G094410	Ankyrin repeat protein-like	Miscellaneous	Cellular Processes	Cellular Processes	blue	-2.29045	-2.1356	-2.48521	0.632667	2.708	0.963	3.079	1.24567	7.941	2.84133	13.728
HORVU6Hr1G022660	Aspartate--tRNA ligase	Miscellaneous	Procceses on Proteins	Procceses on Proteins	blue	-5.16333	-5.25003	-5.82801	0.124667	2.329	0.108	2.68267	0.121333	4.047	0.354	9.05867
HORVU3Hr1G106370	aspartic proteinase A1	Miscellaneous	Procceses on Proteins	Procceses on Proteins	blue	-6.91025	-10.622	-8.29997	0.074	3.16367	0.01	4.392	0	3.45867	0.084	11.0143
HORVU6Hr1G038750	Cytochrome P450 superfamily protein	Miscellaneous	Cytochrome P450	P450s	blue	-12.2654	-10.563	-10.7742	0.141667	68.526	0.0613333	79.005	0.076	86.878	0.279	234.409
HORVU2Hr1G104740	RAB GDP dissociation inhibitor 2	Miscellaneous	Signalling	Development & Signalling	blue	-2.04586	-2.3483	-2.12231	3.39067	7.07267	3.45433	10.8283	2.037	9.02233	8.882	26.9233
HORVU5Hr1G075870	SKP1-like 14	Miscellaneous	Procceses on Proteins	Procceses on Proteins	blue	-3.18194	-3.02875	-2.34208	1.91967	18.573	1.71133	14.0043	2.89	13.1377	6.521	45.715
HORVU6Hr1G047970	subtilisin-like serine protease 3	Miscellaneous	Procceses on Proteins	Procceses on Proteins	blue	-9.53841	-8.5806	-12.5656	0.069	19.9287	0.122667	11.13	0	13.4773	0.191667	44.536
HORVU2Hr1G004790	UDP-Glycosyltransferase superfamily protein	Miscellaneous	UDP glucosyl and glucoronyl transferases	Misc.	blue	-8.86743	-9.69202	-10.2922	0	1.45033	0	1.579	0	3.85933	0	6.88867
HORVU6Hr1G010990	B1160F02.11 protein	Not categorized	Not categorized	Not categorized	blue	5.7055	3.93317	4.05996	30.5297	0.224	18.9623	0.518667	19.6853	0.696667	69.1773	1.43933
HORVU6Hr1G061580	T-complex protein 1 subunit epsilon	Not categorized	Not categorized	Procceses on Proteins	blue	12.2825	9.51042	11.9771	8.55167	0	7.17867	0.031	7.42667	0.005	23.157	0.036
HORVU4Hr1G019140	AP-4 complex subunit sigma	Not categorized	Not categorized	Procceses on Proteins	blue	3.56777	3.59639	2.37481	48.4077	8.89767	35.246	8.14133	39.447	10.034	123.101	27.073
HORVU6Hr1G091980	F-box family protein	Not categorized	Not categorized	Not categorized	blue	4.27548	3.88777	2.98575	1.811	0.120333	3.77333	0.284333	3.998	0.496	9.58233	0.900667
HORVU5Hr1G057080	HAD-superfamily hydrolase; subfamily IG; 5'-nucleotidase	Not categorized	Not categorized	Metabolic Processes	blue	3.39751	3.94584	3.21389	3.666	0.698	6.002	0.908667	7.296	1.278	16.964	2.88467
HORVU1Hr1G079610	unknown function	Not categorized	Not categorized	Not categorized	blue	7.11205	5.48036	5.20555	9.368	0.112	12.1347	0.343667	13.572	0.391	35.0747	0.846667
HORVU7Hr1G058250	evolutionarily conserved C-terminal region 5	Not categorized	Not categorized	Not categorized	blue	3.2096	3.69503	2.45532	6.86533	0.910667	6.66133	0.508333	7.29667	1.587	20.8233	3.006
HORVU3Hr1G073930	undescribed protein	Not categorized	Not categorized	Not categorized	blue	9.05831	9.0323	9.035	3.82367	0.00866667	3.958	0.0116667	3.252	0.00766667	11.0337	0.028
HORVU1Hr1G079650	unknown function	Not categorized	Not categorized	Not categorized	blue	7.33828	7.72029	5.64954	5.05667	0.0336667	7.21067	0	6.918	0.129667	19.1853	0.163333
HORVU5Hr1G102130	Prolyl endopeptidase	Not categorized	Not categorized	Not categorized	blue	1.03223	2.85381	2.74174	1.96433	1.279	3.66333	1.008	3.71367	1.02767	9.34133	3.31467
HORVU2Hr1G107140	Chromosome 3B; genomic scaffold; cultivar Chinese Spring	Not categorized	Not categorized	Not categorized	brown		1.82322	2.62835	1.16633	1.009	3.98	1.33767	7.296	1.43633	12.4423	3.783
HORVU4Hr1G055560	unknown function	Not categorized	Not categorized	Not categorized	blue	1.19334	1.76933	2.5868	3.313	1.53667	4.18833	1.23267	5.515	0.903	13.0163	3.67233
HORVU1Hr1G068910	unknown function	Not categorized	Not categorized	Not categorized	brown	2.55553	2.03419	1.74143	115.419	14.265	60.4013	10.2907	13.4503	2.99733	189.271	27.553
HORVU4Hr1G070600	BEST Arabidopsis thaliana protein match is: RPM1 interacting protein 13 .	Not categorized	Not categorized	Not categorized	blue	6.07759	3.36909		0.487333	0.265667	0.439333	0.365333	0.508	2.561	1.43467	3.192
HORVU1Hr1G049390	undescribed protein	Not categorized	Not categorized	Not categorized	blue	3.82529	2.7837	1.57166	1.12	0.091	1.158	0.201667	1.68667	0.622667	3.96467	0.915333
HORVU2Hr1G101950	unknown function	Not categorized	Not categorized			2.07495	2.29301	1.27355	14.465	5.25033	13.6893	5.644	18.841	9.37767	46.9953	20.272
HORVU3Hr1G081060	Methionine--tRNA ligase	Not categorized	Not categorized			3.62074	2.21671		266.326	24.7263	123.441	28.9987	36.1723	38.7873	425.94	92.5123
HORVU7Hr1G103550	Polyubiquitin	Not categorized	Not categorized			1.1492	2.19298		78.6497	37.3837	98.701	18.8867	60.6327	43.5773	237.983	99.8477
HORVU7Hr1G106420	Chromosome 3B; genomic scaffold; cultivar Chinese Spring	Not categorized	Not categorized	Not categorized	darkturquoise	1.19911	2.29351		8.165	3.66967	5.33867	1.19533	8.91633	8.43533	22.42	13.3003
HORVU5Hr1G015670	RRNA intron-encoded homing endonuclease	Not categorized	Not categorized			1.50013	2.00949		0.143333	0.28	0.397333	0.287333	0.447667	1.013	0.988333	1.58033
HORVU5Hr1G050480	Chromosome 3B; genomic scaffold; cultivar Chinese Spring	Not categorized	Not categorized	Not categorized	blue	1.48263	2.37807	1.9695	4.69267	2.71767	9.62033	2.39167	6.503	2.44133	20.816	7.55067
HORVU6Hr1G037960	Nuclear pore complex protein NUP205	Not categorized	Not categorized			1.31841	2.15079	1.2881	21.085	7.38067	24.843	6.39233	25.1593	14.5167	71.0873	28.2897
HORVU2Hr1G098290	SMR domain-containing protein	Not categorized	Not categorized	DNA/RNA processes	blue	1.40085	2.11142	1.77235	3.32133	1.632	6.447	1.34433	8.852	2.81133	18.6203	5.78767
HORVU6Hr1G014620	unknown protein; Has 22 Blast hits to 22 proteins in 10 species: Archae - 0; Bacteria - 0; Metazoa - 0; Fungi - 0; Plants - 22; Viruses - 0; Other Eukaryotes - 0 (source: NCBI BLink).	Not categorized	Not categorized			1.2175	2.20852		4.587	2.14067	6.487	1.51767	4.18833	3.36933	15.2623	7.02767
HORVU5Hr1G038450	Isoprenylcysteine alpha-carbonyl methylesterase ICME	Not categorized	Not categorized			3.2897	1.81425	1.59194	24.6467	4.94667	18.1033	7.044	18.6447	9.365	61.3947	21.3557
HORVU5Hr1G097730	maternal effect embryo arrest 14	Not categorized	Not categorized			-0.97767	-1.72126	-2.24686	134.699	260.569	16.01	50.8247	34.9973	170.969	185.706	482.362
HORVU0Hr1G038450	undescribed protein	Not categorized	Not categorized	Not categorized	blue	-8.9928	-12.2617	-10.4159	0.0183333	9.94667	0.007	11.7387	0	3.37633	0.0253333	25.0617
HORVU2Hr1G006230	undescribed protein	Not categorized	Not categorized	Not categorized	blue	-3.83542	-3.50677	-4.38743	0	16.8343	0	8.655	0	25.7233	0	51.2127
HORVU6Hr1G067120	unknown protein; Has 149 Blast hits to 140 proteins in 44 species: Archae - 0; Bacteria - 6; Metazoa - 40; Fungi - 6; Plants - 39; Viruses - 0; Other Eukaryotes - 58 (source: NCBI BLink).	Not categorized	Not categorized	Not categorized	yellow		-1.11427	-2.08063	3.95933	5.52533	2.22567	4.37767	0.137667	0.577	6.32267	10.48
HORVU2Hr1G000050	NADPH-dependent codeinone reductase 1-5	Not categorized	Not categorized	Not categorized	darkturquoise	-2.49582		-0.848493	0.627667	2.65133	1.01433	0.896	2.60067	4.28733	4.24267	7.83467
HORVU1Hr1G067660	undescribed protein	Not categorized	Not categorized			-2.1745	-2.77672	-1.14706	6.697	23.8363	4.25033	18.7173	4.659	7.31	15.6063	49.8637
HORVU2Hr1G125600	unknown function	Not categorized	Not categorized	Not categorized	yellow	-1.23441	-2.61486	-1.90175	3.434	8.513	10.4393	64.5647	148.038	518.003	161.911	591.081
HORVU5Hr1G117590	Chlororespiratory reduction31	Not categorized	Not categorized	Not categorized	blue	-2.29768	-2.23301	-1.58856	3.91367	27.1513	5.28333	27.7563	2.75067	8.265	11.9477	63.1727
HORVU5Hr1G095140	Chromosome 3B; genomic scaffold; cultivar Chinese Spring	Not categorized	Not categorized	Not categorized	blue	-4.83039	-4.48216	-3.60551	0.188	4.958	0.307667	7.96233	0.676667	8.784	1.17233	21.7043
HORVU5Hr1G117610	Domain of unknown function (DUF2431)	Not categorized	Not categorized	Not categorized	blue	-2.12441		-1.06085	0.288	1.064	0.593333	0.723	1.30833	2.14967	2.18967	3.93667
HORVU4Hr1G048140	Fanconi anemia group I protein homolog	Not categorized	Not categorized	Not categorized	blue	-4.04693	-2.93872	-2.94704	1.46	8.63567	1.51033	4.12667	1.71367	3.82633	4.684	16.5887
HORVU5Hr1G106610	histone H1-3	Not categorized	Not categorized	Not categorized	blue	-5.83387	-5.69002	-5.61037	1.09533	60.823	5.605	281.848	3.59267	165.593	10.293	508.264
HORVU1Hr1G013870	Peptide-N4-(N-acetyl-beta-glucosaminyl)asparagine amidase A protein	Not categorized	Not categorized	Not categorized	blue		-3.9759	-2.16071	0.913333	2.08067	0.192333	3.20467	0.150333	0.665	1.256	5.95033
HORVU4Hr1G003700	undescribed protein	Not categorized	Not categorized	Not categorized	blue	-6.0577	-6.7163	-6.6985	0.939667	45.516	0.947	68.921	0.938	55.9597	2.82467	170.397
HORVU5Hr1G093190	unknown function	Not categorized	Not categorized	Not categorized	blue	-2.92144	-3.37783	-2.63344	3.33967	8.209	2.87467	9.15067	2.56167	6.16533	8.776	23.525
HORVU5Hr1G100180	unknown function	Not categorized	Not categorized	Not categorized	blue	-2.77734	-2.10754	-3.57924	0.179667	1.321	0.954333	2.1	0.455	4.292	1.589	7.713
HORVU1Hr1G082820	unknown function	Not categorized	Not categorized	Not categorized	darkturquoise	-2.38446		-1.2659	0.938333	3.04333	0.423	0.831667	3.84533	10.8213	5.20667	14.6963
HORVU0Hr1G016560	unknown function	Not categorized	Not categorized	Not categorized	darkred	-1.30499	-2.0152	-1.70254	30.0363	84.884	12.135	50.9997	7.24433	23.082	49.4157	158.966
HORVU2Hr1G120420	undescribed protein	Not categorized	Not categorized	Not categorized	blue	-3.64829	-4.28187	-4.8728	0.711667	4.68833	0.335	2.62733	0.379	2.77333	1.42567	10.089
HORVU4Hr1G002160	C2 calcium/lipid-binding plant phosphoribosyltransferase family protein	Not categorized	Not categorized	Not categorized	blue	-1.35057	-2.14331	-2.09621	0.243667	0.616	0.377667	1.377	0.485333	1.45867	1.10667	3.45167
HORVU7Hr1G093470	Chromosome 3B; genomic scaffold; cultivar Chinese Spring	Not categorized	Not categorized	Not categorized	blue	-7.73523	-6.78579	-7.82473	0.014	3.70933	0.0673333	3.66033	0.0763333	3.70467	0.157667	11.0743
HORVU1Hr1G067730	Glucan 1;3-beta-glucosidase	Not categorized	Not categorized	Gibberellin	blue	-5.0211	-9.51034	-11.8582	0.614333	5.336	2.43767	29.7093	5.53167	70.4477	8.58367	105.493
HORVU1Hr1G005110	Metallothionein	Not categorized	Not categorized	Not categorized	tan	1.05143	-2.71586	0.870401	15.6307	3.921	1.599	5.54833	16.1893	4.10367	33.419	13.573
HORVU3Hr1G067020	NAD-dependent epimerase/dehydratase	Not categorized	Not categorized	Not categorized	blue	-7.49069	-8.46079	-6.11593	4260.62	2864.66	2481.99	2278.09	714.93	473.98	7457.54	5616.73
HORVU5Hr1G046090	Protein PELOTA 2	Not categorized	Not categorized	Not categorized	blue	-2.66338	-3.44536	-3.34865	2.23367	18.229	1.969	30.1563	2.004	27.585	6.20667	75.9703
HORVU3Hr1G010980	rRNA N-glycosidase	Not categorized	Not categorized	Not categorized	blue	-8.82273	-9.02134	-11.341	0.068	25.6633	0.049	14.2313	0.0363333	34.319	0.153333	74.2137
HORVU5Hr1G004700	terpene synthase 21	Not categorized	Not categorized	Metabolic Processes	blue	-6.26356	-6.67262	-4.12443	0.26	11.273	0.208667	14.8103	0.06	0.638333	0.528667	26.7217
HORVU1Hr1G013880	unknown function	Not categorized	Not categorized	Not categorized	blue	-7.51092	-9.12295	-9.09516	0.05	8.30267	0.0583333	27.0627	0.0506667	16.0223	0.159	51.3877
HORVU3Hr1G003330	unknown function	Not categorized	Not categorized	Not categorized	blue	-9.31646	-9.37571	-10.2429	0.033	18.2297	0.053	13.6147	0	9.03933	0.086	40.8837
HORVU2Hr1G004190	2-oxoglutarate (2OG) and Fe(II)-dependent oxygenase superfamily protein	Not categorized	Not categorized	Not categorized	blue	-4.38492	-4.27033	-1.92832	0.473333	9.59133	0.440333	8.30967	0.831333	2.92967	1.745	20.8307
HORVU7Hr1G010790	aspartate aminotransferase 1	Not categorized	Not categorized				-1.24862	-2.04348	2.04033	6.12133	3.13567	10.1087	2.65433	12.5833	7.83033	28.8133
HORVU3Hr1G052250	Chromosome 3B; genomic scaffold; cultivar Chinese Spring	Not categorized	Not categorized	Not categorized	blue	-3.72498	-4.17278	-3.76194	0.413667	5.41633	0.541667	7.32	0.377333	5.22233	1.33267	17.9587
HORVU5Hr1G085550	Chromosome 3B; genomic scaffold; cultivar Chinese Spring	Not categorized	Not categorized	Not categorized	blue	-1.49083	-2.06746	-1.60898	0.608667	2.169	0.273667	1.302	0.551333	1.96333	1.43367	5.43433
HORVU1Hr1G082330	Enoyl-CoA delta isomerase 3	Not categorized	Not categorized	Not categorized	blue	-4.95276	-6.97185	-7.72829	0.186	1.625	0.181	2.37933	0.132	5.403	0.499	9.40733
HORVU3Hr1G044720	F7F22.15; related	Not categorized	Not categorized	Not categorized	blue	-10.6944	-8.64326	-9.1236	0	2.446	0.019	3.502	0.00766667	2.65067	0.0266667	8.59867
HORVU7Hr1G007990	Haloacid dehalogenase-like hydrolase domain-containing protein 3	Not categorized	Not categorized			-1.88805	-2.2283	-2.18997	7.993	23.7313	7.32833	28.6767	5.532	25.5567	20.8533	77.9647
HORVU1Hr1G013360	Hexosyltransferase	Not categorized	Not categorized	Not categorized	blue	-10.2162	-10.4733	-10.5715	0.0186667	4.32967	0	4.29733	0	3.52467	0.0186667	12.1517
HORVU3Hr1G072220	Lipid-A-disaccharide synthase	Not categorized	Not categorized	Not categorized	blue	-2.37504	-2.70937	-1.78841	0.548333	2.24433	0.542	3.189	1.04767	3.43933	2.138	8.87267
HORVU4Hr1G060510	Peroxisomal membrane 22 kDa (Mpv17/PMP22) family protein	Not categorized	Not categorized	Not categorized	blue	-2.96842	-2.64583	-2.46032	1.20533	1.54033	1.01333	2.02033	3.98167	1.94867	6.20033	5.50933
HORVU3Hr1G072950	Phosphoglycolate phosphatase 1	Not categorized	Not categorized			-2.61706	-2.0995	-2.03966	6.00767	29.7247	5.465	23.2943	7.32467	30.9333	18.7973	83.9523
HORVU5Hr1G006180	Polynucleotidyl transferase isoform 1	Not categorized	Not categorized	Not categorized	blue	-7.46405	-9.09377	-10.207	0.373	5.273	0.331333	10.7257	0.570667	7.243	1.275	23.2417
HORVU6Hr1G038620	Ribonuclease Z	Not categorized	Not categorized			-2.25671	-2.67771	-1.43191	13.906	64.9023	12.1953	70.448	8.605	22.3997	34.7063	157.75
HORVU2Hr1G123290	undescribed protein	Not categorized	Not categorized	Not categorized	blue	-10.8136	-10.216	-8.69618	0.0516667	16.9103	0.0346667	12.0723	0.0726667	12.806	0.159	41.7887
HORVU3Hr1G046780	undescribed protein	Not categorized	Not categorized	Not categorized	blue	-8.3908	-10.3823	-10.4317	0.00933333	2.261	0	2.20333	0	2.161	0.00933333	6.62533
HORVU7Hr1G092070	undescribed protein	Not categorized	Not categorized	Not categorized	blue	-7.32048	-10.6607	-7.73442	0.055	5.969	0	7.55333	0	5.726	0.055	19.2483
HORVU2Hr1G093640	undescribed protein	Not categorized	Not categorized	Not categorized	blue	-3.83416	-3.57064	-3.11009	0.265333	1.77667	0.291	1.82533	0.588	2.96967	1.14433	6.57167
HORVU5Hr1G072670	undescribed protein	Not categorized	Not categorized	Not categorized	blue	-2.12325	-2.62845	-1.5986	1.69633	5.823	1.23067	5.72667	1.07633	2.721	4.00333	14.2707
HORVU6Hr1G029610	unknown function	Not categorized	Not categorized	Not categorized	blue	-4.21406	-4.70239	-4.65773	0	0	0	0	0	0	0	0
HORVU7Hr1G108110	unknown protein; Has 75 Blast hits to 75 proteins in 23 species: Archae - 0; Bacteria - 0; Metazoa - 0; Fungi - 0; Plants - 53; Viruses - 17; Other Eukaryotes - 5 (source: NCBI BLink).	Not categorized	Not categorized	Not categorized	blue	-8.68439	-10.2098	-6.79673	0.212333	1.40533	0.321333	3.72367	0.311667	3.01267	0.845333	8.14167
HORVU4Hr1G060490	serine/threonine protein phosphatase 2A	Kinases	Misc.	Misc.	blue	-2.44312	-3.16949	-2.97572	131.775	61.6453	82.616	57.324	58.22	36.4213	272.611	155.391
HORVU7Hr1G079830	Diacylglycerol kinase	kinases	Not categorized	Not categorized	blue	-10.5304	-11.1301	-10.9778	0	5.93733	0	9.284	0	8.26033	0	23.4817
HORVU4Hr1G050750	diacylglycerol kinase 7	kinases	Not categorized	Not categorized	blue	-8.70985	-8.89632	-9.61285	0.054	13.5337	0.123667	15.379	0.037	15.382	0.214667	44.2947
HORVU2Hr1G127590	CBL-interacting serine/threonine-protein kinase 23	kinases	Procceses on Proteins	Procceses on Proteins	blue	-11.12	-9.50181	-9.10561	0.033	4.98333	0.014	6.24533	0.0183333	4.64833	0.0653333	15.877
HORVU5Hr1G060640	protein-serine kinase 1	Kinases	S-locus	S-locus	blue	-7.48099	-9.36693	-8.34285	0.224667	10.479	0	19.4713	0.023	8.006	0.247667	37.9563
HORVU2Hr1G117290	Serine/threonine-protein kinase	Kinases	S-locus	S-locus	blue	-2.11705	-1.6536	-1.62509	1.08433	5.67767	2.547	8.317	4.392	17.2023	8.02333	31.197
HORVU5Hr1G119270	Protein kinase family protein	Kinases	WAK	WAK	darkgrey	-2.09232	-1.99208	-1.57212	1.05433	3.759	2.516	8.434	4.936	14.5377	8.50633	26.7307
HORVU3Hr1G113210	thioredoxin 3	Oxired	Redox. Thioredoxin	Redox. Thioredoxin	blue	-8.59008	-8.96719	-10.8607	0.229667	80.737	0.152333	54.764	0.09	117.102	0.472	252.603
HORVU7Hr1G009890	Single-stranded nucleic acid binding R3H protein	TF	Misc.	Not categorized	blue	-5.67631	-6.14141	-5.82261	0.123667	4.55167	0.0583333	5.34833	0.147	3.11333	0.329	13.0133
HORVU4Hr1G075320	BHLH transcription factor PTF1-like	TF	bHLH	bHLH	blue	-6.63655	-6.78401	-8.75353	0.0656667	3.47433	0	5.15867	0	4.14967	0.0656667	12.7827
HORVU2Hr1G005110	E2F transcription factor 1	TF	Misc.	Misc.	blue	-4.97114	-6.98608	-6.4785	0.829667	4.956	0.958	12.4787	0.511333	7.138	2.299	24.5727
HORVU1Hr1G067880	Nuclear transcription factor Y subunit C-9	TF	Misc.	Misc.	blue	-10.2385	-8.58713	-9.81169	0	9.36867	0	10.6753	0	6.19067	0	26.2347
HORVU1Hr1G067820	Transcription elongation factor Spt6	TF	Misc.	Misc.	blue	-8.77813	-10.6351	-8.04762	0.374333	18.1943	0.469	22.677	0.372667	10.7613	1.216	51.6327
HORVU3Hr1G017330	Amino-acid permease BAT1 homolog	TransTransp	Amino acid and peptide	Amino acid and peptide	darkgrey	-2.77069	-2.36145	-2.41022	1.56167	13.043	2.99767	17.873	5.20467	35.375	9.764	66.291
HORVU5Hr1G000780	H(+)-ATPase 11	TransTransp	Misc.	Misc.	blue	-2.33314	-1.6133	-1.06468	1.003	5.18367	1.28533	3.93533	1.239	2.59733	3.52733	11.7163
HORVU3Hr1G105920	Amino-acid permease BAT1 homolog	TransTransp	Amino acid and peptide			-2.07016			0.825667	3.122	1.288	1.657	3.862	5.533	5.97567	10.312
HORVU5Hr1G012710	ABC1 family protein	TransTransp	Metabolite	Metabolite	blue	-8.37321	-8.88049	-6.40087	0.0816667	8.39667	0.119	9.84933	0.0763333	2.61733	0.277	20.8633
HORVU6Hr1G014300	Aquaporin-like superfamily protein	TransTransp	Misc.	Misc.	blue	-2.12422	-2.55499	-1.69327	1.37933	4.36067	3.504	15.8097	2.61167	6.40867	7.495	26.579
HORVU5Hr1G001170	Electron transfer flavoprotein subunit alpha	TransTransp	Misc.	Misc.	blue	-9.20088	-7.45749	-7.41133	0.0233333	1.51133	0.0883333	0.679667	0.075	2.58767	0.186667	4.77867
HORVU7Hr1G076330	Internal alternative NAD(P)H-ubiquinone oxidoreductase A1; mitochondrial	TransTransp	Misc.	Misc.	blue	-6.8975	-7.56903	-8.20055	0.501667	0.0546667	0.175667	0.197	0.0433333	0.336667	0.720667	0.588333
HORVU3Hr1G110990	Internal alternative NAD(P)H-ubiquinone oxidoreductase A1; mitochondrial	TransTransp	Misc.	Misc.	blue	-5.03252	-6.83791	-6.53238	0.0766667	0.586667	0.100667	0.606333	0.238667	0.362333	0.416	1.55533
HORVU2Hr1G101830	Internal alternative NAD(P)H-ubiquinone oxidoreductase A2; mitochondrial	TransTransp	Misc.	Misc.	blue	-9.99653	-8.48146	-8.93337	0.204	0.241667	0.188667	0.708333	0.209333	0.596667	0.602	1.54667
