# Supplementary material for: Deciphering Molecular Host-Pathogen Interactions During Ramularia Collo-Cygni Infection on Barley
Source: Front Plant Sci. 2021 Oct 22;12:747661. doi: 10.3389/fpls.2021.747661 (PMC8570322; doi:10.3389/fpls.2021.747661)
Supplement: Supplementary file 1 [file Data_Sheet_1.ZIP › 02.2_Supplement_Table02.xlsx]

## Sheet: module_annotations
Gene.ID	Description	WGCNA_module	GO	IPR	PF	Category	Sub.Category	Sub.Category	bin.name_mapman	bin.code_mapman	12FCI_TMM	12FCII_TMM	12FCIII_TMM	12FDI_TMM	12FDII_TMM_new	12FDIII_TMM	12FNI_TMM	12FNII_TMM	12FNIII_TMM	12TCI_TMM	12TCII_TMM	12TCIII_TMM	12TDI_TMM	12TDII_TMM_new	12TDIII_TMM	12TNI_TMM	12TNII_TMM	12TNIII_TMM	3FCI_TMM	3FCII_TMM	3FCIII_TMM	3FDI_TMM	3FDII_TMM	3FDIII_TMM	3FNI_TMM	3FNII_TMM	3FNIII_TMM	3TCI_TMM	3TCII_TMM	3TCIII_TMM	3TDI_TMM	3TDII_TMM	3TDIII_TMM	3TNI_TMM	3TNII_TMM	3TNIII_TMM	7FCI_TMM	7FCII_TMM	7FCIII_TMM
HORVU0Hr1G025120	Cell wall-associated hydrolase	blue	none	none	none	CW	Cellulose Synthesis	Cellulose Synthesis	not assigned.unknown	35.2	0	0	0	0	0	0	0	0	0	0	0	0.084	0	0	0	0	0	0	0	0	0	0	0	0	0	0	0	0	0	0	0	0	0	0	0	0	0	0	0
HORVU1Hr1G026320	cellulose synthase 1	blue	none	IPR013083; IPR027934	PF14569	CW	Cellulose Synthesis	Cellulose Synthesis	cell wall.cellulose synthesis.cellulose synthase	10.2.1	2.398	1.101	2.659	1.594	1.767	1.68	1.666	1.264	1.475	1.907	0.319	0.43	1.325	0.891	1.32	0.818	1.472	1.193	1.668	0.426	1.689	0.356	1.403	1.266	1.2	1.218	1.394	0.909	0.911	1.295	0.428	0.558	0.829	1.002	0.749	0.42	1.261	2.447	1.547
HORVU1Hr1G039250	cellulose synthase A4	brown	GO:0016020; GO:0016760; GO:0030244	IPR005150	PF03552	CW	Cellulose Synthesis	Cellulose Synthesis	cell wall.cellulose synthesis.cellulose synthase	10.2.1	1.144	0.776	0.383	0.058	0.278	0.309	0.313	0.256	0.113	0.649	0.264	2.189	0.21	0.321	0.286	0.219	0.287	0.194	0.221	1.503	1.379	1.319	1.605	2.276	1.618	0.101	0.486	0.636	1.707	4.984	0.34	0.869	3.667	0.398	0.462	0.325	0.091	0.478	0.561
HORVU5Hr1G064230	Cellulose synthase family protein	darkturquoise	GO:0005515; GO:0008270; GO:0016020; GO:0016760; GO:0030244	IPR001841; IPR005150; IPR013083; IPR027934; IPR029044	PF03552; PF14569	CW	Cellulose Synthesis	Cellulose Synthesis	cell wall.cellulose synthesis.cellulose synthase	10.2.1	1.652	1.75	1.732	0.461	0.699	0.731	0.813	1.065	0.254	3.587	0.972	7.442	0.389	0.752	0.183	0.095	0.115	0.149	0.482	4.069	2.886	1.108	4.222	3.834	3.64	0.216	1.668	2.468	3.529	10.1	0.994	2.828	7.183	1.541	0.974	0.882	0.539	0.728	1.184
HORVU3Hr1G071770	cellulose synthase family protein	darkturquoise	GO:0016020; GO:0016760; GO:0030244	IPR005150; IPR013083; IPR029044	PF03552	CW	Cellulose Synthesis	Cellulose Synthesis	cell wall.cellulose synthesis.cellulose synthase	10.2.1	1.305	1.418	1.173	0.278	0.594	0.583	0.203	0.873	0.233	2.532	0.311	5.145	0.284	0.314	0.051	0	0.05	0.03	0.372	2.699	3.012	1.437	4.235	3.469	3.29	0.406	1.307	2.455	2.643	7.64	0.516	2.128	5.111	0.963	0.362	0.766	0.59	1.047	1.111
HORVU7Hr1G092990	cellulose synthase-like A3	darkturquoise	none	IPR029044	PF13641	CW	Cellulose Synthesis	Cellulose Synthesis	NA	NA	0.864	0.499	0.169	0.446	0.526	0.429	1.032	0.398	0.536	0.406	0.303	0.246	0.255	0.38	0.22	0.818	0.309	0.723	0.055	0.04	0	0.251	0.101	0.304	0.175	0	0.261	0	0.051	0.078	0.05	0	0.301	0.064	0.15	0.304	0.071	0.08	0.156
HORVU3Hr1G109930	cellulose synthase-like A3	magenta	none	IPR029044	PF13641	CW	Cellulose Synthesis	Cellulose Synthesis	NA	NA	2.567	2.257	2.736	1.243	0.308	1.005	2.589	0.682	0.346	2.728	2.425	2.012	1.145	0.496	0.433	0.329	0.481	0.723	1.213	1.981	1.422	1.134	1.188	1.29	0.431	0.38	0.461	2	1.416	1.727	0.428	0.454	1.519	0.514	0.911	0.766	2.358	1.673	0.696
HORVU1Hr1G051060	cellulose synthase-like D3	brown	GO:0016020; GO:0016760; GO:0030244	IPR005150; IPR013083; IPR029044	PF03552; PF14570	CW	Cellulose Synthesis	Cellulose Synthesis	cell wall.cellulose synthesis.cellulose synthase	10.2.1	0	0.04	0.061	0.051	0.233	0.112	0.313	0.071	0.339	0.328	0.171	0.154	0.097	0.117	0.132	0.117	0.223	0.268	0	0	0	0	0	0.037	0	0	0	0	0.038	0	0	0	0	0	0	0	0.03	0	0.021
HORVU7Hr1G070010	cellulose synthase-like D3	brown	GO:0016020; GO:0016760; GO:0030244	IPR005150	PF03552	CW	Cellulose Synthesis	Cellulose Synthesis	NA	NA	0.635	0.412	0.513	0.073	0.143	0.056	0.368	0.178	0.176	0.563	0.062	0.676	0.075	0.044	0.037	0.029	0.022	0.03	0.482	3.79	2.294	2.031	2.339	2.215	4.476	0.507	1.345	2.052	1.809	3.31	1.057	0.649	2.763	1.439	1.473	0.756	0.244	0.512	0.571
HORVU5Hr1G071080	Cellulose synthase-like protein E6	darkturquoise	none	none	none	CW	Cellulose Synthesis	Cellulose Synthesis	not assigned.unknown	35.2	0.119	0.174	0.161	1.162	0.564	0.457	0.477	0.362	0.409	0.203	0.218	0.123	0.539	0.496	0.425	0.132	0.165	0.067	0	0.027	0.084	0.026	0	0	0	0.038	0.025	0.052	0	0	0.025	0.013	0.025	0.18	0.025	0	0.051	0	0.042
HORVU2Hr1G042250	cellulose-synthase like D2	darkturquoise	GO:0016020; GO:0016760; GO:0030244	IPR005150; IPR029044	PF03552	CW	Cellulose Synthesis	Cellulose Synthesis	cell wall.cellulose synthesis.cellulose synthase	10.2.1	0.678	0.293	0.245	0.102	0.12	0.26	0.446	0.163	0.176	0.25	0.163	0.269	0.262	0.19	0.169	0.088	0.158	0.179	0.317	0.346	0.436	0.501	0.455	0.609	0.445	0.989	0.647	0.351	0.367	0.641	0.302	0.221	0.603	0.231	0.287	0.672	0.945	0.762	0.716
HORVU2Hr1G042370	cellulose-synthase like D2	tan	GO:0016020; GO:0016760; GO:0030244	IPR005150; IPR029044	PF03552	CW	Cellulose Synthesis	Cellulose Synthesis	cell wall.cellulose synthesis.cellulose synthase	10.2.1	3.728	4.943	3.901	0.146	0.098	1.3	2.823	0.298	0.24	14.748	8.473	14.691	6.858	2.395	1.554	0.424	3.64	5.077	3.129	3.192	4.307	0.923	3.021	5.246	0.769	1.332	1.12	7.857	4.11	17.727	1.17	3.049	12.043	1.529	1.548	0.745	36.697	26.98	17.153
HORVU1Hr1G067470	Cellulose-synthase-like C5	blue	none	IPR029044	PF13641	CW	Cellulose Synthesis	Cellulose Synthesis	cell wall.cellulose synthesis	10.2	1.262	0.808	0.567	0.219	0.135	0.127	0.407	0.114	0.169	0.32	0.443	0.253	0.202	0.131	0.066	0.19	0.072	0.075	0.482	0.346	0.408	0.435	0.67	0.706	0.512	0.786	0.672	0	0.594	0.222	0.151	0.117	0.063	0	0	0.241	0.661	0.706	0.405
HORVU3Hr1G074570	Cellulose-synthase-like C6	brown	none	IPR029044	PF13641	CW	Cellulose Synthesis	Cellulose Synthesis	cell wall.cellulose synthesis	10.2	2.398	1.782	1.908	0.497	0.421	1.392	0.821	0.682	0.677	1.579	0.972	1.283	0.674	0.65	0.323	0.767	1.371	1.23	7.897	10.625	12.007	7.952	11.023	12.343	12.742	6.963	10.457	10.598	7.968	11.565	5.975	6.461	10.963	6.705	8.738	4.493	2.257	3.402	2.886
HORVU2Hr1G033070	COBRA-like protein 1	brown	GO:0010215; GO:0016049; GO:0031225	IPR006918	PF04833	CW	Cellulose Synthesis	Cellulose Synthesis	cell wall.cellulose synthesis.COBRA	10.2.2	1.923	2.051	6.323	7.566	7.046	6.305	8.095	6.355	6.661	5.362	2.845	1.882	6.648	5.527	8.241	12.764	6.166	7.478	0.951	1.795	0.971	2.901	1.391	1.4	0.647	1.928	1.457	1.805	1.037	0.589	0.73	1.142	1.306	0.437	0.924	0.85	1.352	1.354	1.807
HORVU4Hr1G014530	COBRA-like protein 2	brown	GO:0010215; GO:0016049; GO:0031225	IPR006918	PF04833	CW	Cellulose Synthesis	Cellulose Synthesis	cell wall.cellulose synthesis.COBRA	10.2.2	0.822	0.277	0.046	0.175	0.263	0.021	0.242	0.071	0.169	0.485	0.078	0.108	0.532	0	0.323	0.08	0.438	0.313	0.675	0.08	0.282	0.778	0	0.329	0.485	0.977	0.473	1.156	2.011	0.693	0.34	0.221	0.64	0.218	0.287	0.178	0.407	0	0.623
HORVU5Hr1G025760	COBRA-like protein 5	grey	GO:0010215; GO:0016049; GO:0031225	IPR006918	PF04833	CW	Cellulose Synthesis	Cellulose Synthesis	cell wall.cellulose synthesis.COBRA	10.2.2	0.856	0.776	0.874	0.373	0.835	0.59	0.915	0.866	0.339	0.664	0.521	2.027	0.419	0.175	0.103	0	0.201	0.089	0.096	0.319	0.605	0.488	1.403	1.339	0.755	0	0.286	0.519	0.771	1.727	0.214	0.389	0.904	0.09	0.175	0.084	0.102	0.273	0.26
HORVU3Hr1G007580	COBRA-like protein 5	grey	GO:0010215; GO:0016049; GO:0031225	IPR006918	PF04833	CW	Cellulose Synthesis	Cellulose Synthesis	cell wall.cellulose synthesis.COBRA	10.2.2	0.771	0.76	0.467	1.36	1.519	0.928	0.743	0.909	0.684	2.259	0.676	2.427	1.213	0.504	1.312	0.548	0.309	0.887	0.124	0.758	0.788	0.488	1.542	0.669	1.362	0.14	0.56	1.221	2.846	3.258	0.226	1.09	1.168	0.668	0.524	0.273	0.081	0.649	0.395
HORVU4Hr1G054770	COBRA-like protein 7	purple	GO:0010215; GO:0016049; GO:0031225	IPR006918	PF04833	CW	Cellulose Synthesis	Cellulose Synthesis	NA	NA	2.313	2.004	2.452	30.306	29.622	13.51	17.847	13.611	18.029	2.329	4.68	4.339	15.101	19.989	21.225	14.956	12.9	10.11	1.599	7.38	1.056	9.508	2.086	2.593	1.524	0.837	2.029	9.974	19.514	2.669	43.396	4.126	3.817	13.975	3.657	9.154	0.884	1.491	0.716
HORVU2Hr1G016760	alpha-L-arabinofuranosidase 1	brown	GO:0046373; GO:0046556	IPR008979; IPR010720; IPR017853	PF06964	CW	Degradation	Degradation	cell wall.degradation.mannan-xylose-arabinose-fucose	10.6.2	0.983	1.085	2.092	0.27	0.09	0.59	1.025	0.348	0.684	0.36	1.018	0.576	0.532	0.219	0.902	0.964	1.665	0.738	1.847	1.516	0.971	0.844	2.933	2.045	2.521	1.776	2.876	1.026	4.085	1.74	1.748	2.802	3.579	1.696	4.631	2.425	0.539	0.626	0.197
HORVU4Hr1G026150	alpha-L-arabinofuranosidase 2	blue	none	IPR017853	none	CW	Degradation	Degradation	cell wall.degradation.mannan-xylose-arabinose-fucose	10.6.2	2.855	1.061	0.912	0.3	0.098	0.401	0.493	0.206	0.226	0.844	0.303	0.223	0.172	0.197	0.147	0.19	0.301	0.291	1.64	0.479	0.816	0.778	0.885	1.193	0.512	0.634	0.411	0.507	0.291	0.196	0.252	0.519	0.251	0.475	0.399	0.283	1.037	0.694	0.519
HORVU5Hr1G086390	alpha-L-fucosidase 1	darkturquoise	GO:0004560; GO:0005975	IPR000933; IPR013781; IPR017853	PF01120	CW	Degradation	Degradation	cell wall.degradation.mannan-xylose-arabinose-fucose	10.6.2	1.483	1.687	0.667	0.249	0.053	0.288	0.571	0.419	0.318	1.61	0.529	0.515	0.524	0.234	0.073	0.409	0.108	0.306	3.087	2.593	4.195	4.338	4.488	1.948	6.229	3.716	6.548	2.792	3.162	2.93	1.937	3.477	3.102	3.147	2.359	3.002	2.775	2.435	3.904
HORVU4Hr1G085460	Alpha-L-fucosidase 2	darkturquoise	GO:0003824; GO:0004560	IPR008928; IPR016518; IPR027414	PF14498	CW	Degradation	Degradation	not assigned.unknown	35.2	0.746	0.341	0.437	0.168	0.075	0.183	0.141	0.114	0.106	0.578	0.389	0.284	0.255	0.095	0.176	0.08	0.165	0.239	0.193	0.16	0.296	0.237	0.619	0.341	0.108	0.495	0.461	0.169	0.278	0.235	0.189	0.259	0.414	0.167	0.437	0.357	0.122	0.523	0.353
HORVU7Hr1G092450	Alpha-L-fucosidase 2	brown	GO:0003824	IPR008928; IPR027414	PF14498	CW	Degradation	Degradation	NA	NA	0.246	0.15	0.245	0.066	0.534	0.084	0.133	0.092	0.148	0.18	0.21	0.154	0.082	0.102	0	0.051	0.144	0	0.303	0.253	0.282	0.132	0.316	0.231	0.202	0.114	1.419	0.182	0.089	0.157	0.164	0.221	0.138	0.128	0.037	0.105	0.112	0.046	0.114
HORVU3Hr1G050450	beta galactosidase 1	brown	GO:0004553; GO:0005975	IPR001944; IPR013781; IPR017853; IPR019801; IPR031330	PF01301	CW	Degradation	Degradation	NA	NA	0.678	0.174	0.345	0.051	0.113	0.169	0.328	0.135	0.113	0.117	0.311	0.1	0.022	0.066	0.117	0.153	0.072	0.03	0.413	0.771	0.197	0.382	0.468	0.56	0.458	0.33	0.598	0.429	0.329	0.602	0.377	0.558	0.126	0.385	0.162	0.315	0.213	0.239	0.436
HORVU7Hr1G086690	beta galactosidase 1	brown	GO:0004553; GO:0005975	IPR001944; IPR008979; IPR013781; IPR017853; IPR019801; IPR025300; IPR031330	PF01301; PF13364	CW	Degradation	Degradation	NA	NA	1.372	0.618	0.897	0.841	1.722	1.082	0.735	1.001	0.783	0.617	0.622	0.53	0.981	1	0.66	0.614	0.991	0.678	2.701	1.543	2.548	2.901	2.237	2.885	3.263	1.915	1.183	3.013	1.846	1.531	2.176	3.983	2.009	3.198	3.083	3.244	0.996	0.649	0.986
HORVU5Hr1G077920	beta glucosidase 11	darkturquoise	GO:0004553; GO:0005975	IPR001360; IPR013781; IPR017853; IPR018120	PF00232	CW	Degradation	Degradation	misc.gluco-, galacto- and mannosidases	26.3	40.013	39.77	44.826	325.366	363.868	254.68	257.926	258.215	322.419	39.805	62.507	59.81	222.121	279.193	270.513	239.739	188.889	167.321	4.479	3.178	4.561	6.857	7.066	13.986	5.258	5.466	6.312	4.546	5.944	7.208	84.592	6.15	10.033	3.995	5.155	4.892	13.154	16.91	13.477
HORVU1Hr1G058520	beta glucosidase 11	yellow	GO:0004553; GO:0005975	IPR001360; IPR013781; IPR017853	PF00232	CW	Degradation	Degradation	not assigned.unknown	35.2	1.423	1.061	0.536	12.237	20.929	13.461	5.866	15.741	11.671	1.063	1.749	0.622	13.835	26.925	18.52	19.837	8.614	10.073	0	0.066	0	0.079	0.405	0.584	0	0	0.199	0	0	0.157	0.113	0.117	0.126	0	0.062	0	0.203	0.216	0.135
HORVU2Hr1G082170	beta glucosidase 13	brown	GO:0004553; GO:0005975	IPR001360; IPR013781; IPR017853; IPR018120	PF00232	CW	Degradation	Degradation	misc.gluco-, galacto- and mannosidases	26.3	3.101	2.131	2.315	8.662	4.068	3.451	7.07	2.549	5.363	1.868	2.752	3.548	3.287	3.439	4.414	4.157	3.474	2.878	0.193	0.12	0.267	0.251	0	0.256	0.202	0.14	0.237	0.13	0.278	0.092	0	0.221	0.326	0.128	0.175	0.514	0.498	1.229	0.602
HORVU0Hr1G020750	beta glucosidase 17	yellow	GO:0004553; GO:0005975	IPR001360; IPR013781; IPR017853	PF00232	CW	Degradation	Degradation	NA	NA	0.441	0.206	0.391	0.11	0.496	0.246	0.618	0.256	0.155	0.352	0.715	0.338	0.247	0.226	0.205	0.146	0.057	0.104	0.579	2.726	1.731	0.567	1.163	1.327	1.685	0.761	0.685	1.039	1.809	3.218	0.214	0.649	2.574	0.552	0.374	1.176	0.661	1.912	1.007
HORVU7Hr1G087800	beta glucosidase 40	royalblue	GO:0004553; GO:0005975	IPR001360; IPR013781; IPR017853; IPR018120	PF00232	CW	Degradation	Degradation	NA	NA	0.051	0.174	0.115	0.088	0.09	0.056	0.415	0.128	0.028	0.078	0.334	0	0.067	0	0.059	0	0	0	0.331	0.319	0	0.738	0.139	0	0.674	0.241	0.585	0.494	0.392	1.426	0	0.363	0.314	0.925	0.662	0.21	0	0	0.156
HORVU7Hr1G101800	beta glucosidase 41	salmon	GO:0004553; GO:0005975	IPR001360; IPR013781; IPR017853; IPR018120	PF00232	CW	Degradation	Degradation	NA	NA	1.313	1.537	2.123	2.8	4.926	2.362	0.641	1.534	2.039	2.735	2.13	1.797	0.853	1.701	0.425	1.366	1.551	1.633	0.799	0.678	0.69	0.58	0.417	0.463	0.957	0.38	0.386	0.519	2.34	1.125	0.39	0.765	0.553	0.539	1.485	1.879	1.128	0.376	0.395
HORVU2Hr1G088980	beta glucosidase 46	brown	GO:0004553; GO:0005975	IPR001360; IPR013781; IPR017853; IPR018120	PF00232	CW	Degradation	Degradation	misc.gluco-, galacto- and mannosidases	26.3	0.576	0.618	0.935	0.146	0.248	0.436	0.282	0.227	0.346	1.274	0.676	0.369	0.217	0.204	0.631	0.373	0.38	0.358	0.303	0.585	0.69	1.16	0.758	0.548	1.389	0.165	0.697	0.455	0.62	3.087	0.805	0.973	1.457	1.04	1.46	0.693	0.518	1.001	0.384
HORVU4Hr1G012330	beta-D-xylosidase 4	cyan	GO:0004553; GO:0005975	IPR001764; IPR002772; IPR017853; IPR026891	PF00933; PF01915; PF14310	CW	Degradation	Degradation	cell wall.degradation.mannan-xylose-arabinose-fucose	10.6.2	0.339	0.111	0.161	0.614	0.233	0.119	0.571	0.178	0.536	0.516	1.391	1.091	1.273	0.628	0.777	0.088	0.316	0.38	0.041	0.851	0	0.712	0.265	0.073	0.162	0	0.187	1.507	0.986	0.863	2.176	0.752	0.364	0.077	0.524	1.281	0.051	0	0
HORVU2Hr1G115640	beta-D-xylosidase 4	yellow	GO:0004553; GO:0005975	IPR001764; IPR002772; IPR017853	PF00933; PF01915	CW	Degradation	Degradation	cell wall.degradation.mannan-xylose-arabinose-fucose	10.6.2	0.068	0	0.038	0	0.06	0.084	0	0.05	0	0.023	0	0	0.037	0.073	0	0.029	0.036	0	0.193	0.532	0.324	0.422	0.367	0.402	0.418	0.101	0.286	0.195	0.177	0.471	0.138	0.259	0.527	0.308	0.05	0.199	0.03	0.137	0.457
HORVU6Hr1G075010	beta-D-xylosidase 4	darkturquoise	GO:0004553; GO:0005975	IPR001764; IPR002772; IPR017853; IPR026891	PF00933; PF01915; PF14310	CW	Degradation	Degradation	NA	NA	0.22	0.04	0.276	0.519	0.496	0.19	0.563	0.312	0.388	0.063	0.249	0.061	0.217	0.263	0.308	0.095	0.165	0.149	0.083	0.452	0.07	0.092	0.228	0.365	0.283	0	0.1	0.143	0.202	0.17	0.252	0.402	0.414	0.09	0.362	0.273	0.081	0.057	0.062
HORVU5Hr1G095220	Beta-glucosidase C	blue	GO:0004553; GO:0005975	IPR001764; IPR002772; IPR017853	PF00933; PF01915	CW	Degradation	Degradation	NA	NA	0.068	0.048	0.054	0.278	0.143	0.063	0.188	0.099	0.134	0	0	0.015	0.03	0.058	0.037	0.066	0.065	0.171	0.386	0.239	0.577	0.936	0.708	0.536	0.566	0.368	0.411	0.364	0.468	0.549	0.491	0.48	0.213	0.527	0.212	0.504	0.02	0.068	0.093
HORVU5Hr1G095130	Beta-glucosidase C	lightcyan	GO:0004553; GO:0005975	IPR001764; IPR002772; IPR017853	PF00933; PF01915	CW	Degradation	Degradation	NA	NA	3.567	4.087	4.568	29.692	44.076	21.256	23.65	20.675	27.041	1.329	2.029	1.451	4.372	11.521	10.602	14.196	4.171	14.121	68.071	55.612	67.578	94.139	45.116	54.887	65.771	43.578	49.897	66.768	93.551	57.223	73.321	58.187	29.008	62.644	52.839	60.71	9.312	7.26	6.313
HORVU4Hr1G069100	beta-xylosidase 3	brown	GO:0004553; GO:0005975	IPR001764; IPR002772; IPR017853; IPR026891	PF00933; PF01915; PF14310	CW	Degradation	Degradation	cell wall.degradation.mannan-xylose-arabinose-fucose	10.6.2	0.229	0.119	0.123	0.095	0.075	0.056	0.023	0.17	0.028	0.086	0.124	0.146	0.037	0.095	0.037	0.037	0.022	0.015	71.283	81.357	65.607	55.423	35.762	13.889	98.819	18.948	43.373	36.78	58.619	26.204	38.39	20.615	12.834	37.52	18.212	17.301	2.795	7.954	4.839
HORVU6Hr1G062820	beta-xylosidase 3	brown	GO:0004553; GO:0005975	IPR001764; IPR002772; IPR017853; IPR026891	PF00933; PF01915; PF14310	CW	Degradation	Degradation	NA	NA	0	0	0	0	0	0	0	0.014	0	0.039	0.031	0.023	0	0.015	0	0.022	0	0	0.593	0.612	0.366	0.211	0.493	0.56	1.901	0.101	0.647	0.74	0.468	1.02	0.453	0.285	0.854	0.565	0.537	0.409	0.02	0.034	0
HORVU5Hr1G106250	Endo-1;4-beta-xylanase 2	grey	GO:0004553; GO:0005975; GO:0016798	IPR001000; IPR003305; IPR008979; IPR013781; IPR017853; IPR031158	PF00331; PF02018	CW	Degradation	Degradation	cell wall.degradation.mannan-xylose-arabinose-fucose	10.6.2	0	0	0.667	0.037	0.023	0	0.923	0.021	0.811	0	0.956	0	0.217	0.058	0.337	0.409	0.445	0.268	0.083	0.492	0.042	0	1.492	0.669	0.701	0	0.237	0	1.391	0.288	0.591	1.323	1.507	0.09	1.56	1.333	0	0.046	0
HORVU3Hr1G007460	Endo-1;4-beta-xylanase C	blue	GO:0004553; GO:0005975	IPR001000; IPR013781; IPR017853	PF00331	CW	Degradation	Degradation	cell wall.degradation.mannan-xylose-arabinose-fucose	10.6.2	0.229	0.143	0.92	0.015	0.015	0.358	0.829	0.021	0.466	0.063	0.373	0.146	0.247	0.066	0.389	0.285	0.359	0.127	0	0.359	0	0.079	0.581	0.791	0.458	0.114	0.075	0.026	1.214	0.118	0.516	0.791	1.457	0.064	0.712	0.241	0.02	0.034	0
HORVU5Hr1G060140	Endoglucanase 11	darkturquoise	GO:0003824; GO:0004553; GO:0005975	IPR001701; IPR008928; IPR012341	PF00759	CW	Degradation	Degradation	cell wall.degradation.cellulases and beta -1,4-glucanases	10.6.1	1.999	1.806	1.709	22.273	21.621	13.517	14.703	19.88	15.891	4.353	5.193	5.998	14.494	19.157	25.691	19.004	16.023	19.758	0.221	0.851	0.591	1.2	1.833	1.071	2.373	0.761	1.432	1.364	1.024	0.406	1.56	0.934	1.457	1.4	1.685	0.777	0.63	0.512	0.498
HORVU7Hr1G040720	Endoglucanase 16	purple	GO:0003824; GO:0004553; GO:0005975	IPR001701; IPR008928; IPR012341	PF00759	CW	Degradation	Degradation	NA	NA	0.263	0.253	0.077	0.746	1.346	0.492	1.259	0.689	0.847	0.125	0	0.177	0.389	0.621	0.814	0.329	0.668	0.157	0.276	0.824	0.324	0.699	0.101	0.402	0.229	0.114	0.137	0.597	1.075	0.196	3.874	0.156	0.163	0.475	0	0.724	0.325	0.706	0.083
HORVU7Hr1G041610	Endoglucanase 17	brown	GO:0003824; GO:0004553; GO:0005975	IPR001701; IPR008928; IPR012341; IPR018221	PF00759	CW	Degradation	Degradation	NA	NA	0	0	0.077	0.044	0	0.049	0	0	0	0.055	0	0.146	0.105	0.051	0.044	0	0	0	1.172	7.061	3.983	6.844	1.049	0.523	23.407	1.129	6.822	4.039	0.392	0.262	0.918	0.247	0.389	5.69	2.359	3.517	0.041	0.284	0
HORVU7Hr1G091570	Endoglucanase 18	darkturquoise	GO:0003824; GO:0004553; GO:0005975	IPR001701; IPR008928; IPR012341	PF00759	CW	Degradation	Degradation	NA	NA	0.085	0	0	0	0.015	0	0	0	0	0	0	0.008	0	0.029	0.022	0	0.022	0	0.041	0	0.042	0.145	0.051	0.049	0.094	0.038	0.037	0.052	0.051	0	0.302	0.182	0	0.385	0.162	0.063	0	0	0
HORVU6Hr1G022270	Endoglucanase 5	darkturquoise	GO:0003824; GO:0004553; GO:0005975	IPR001701; IPR008928; IPR012341	PF00759	CW	Degradation	Degradation	cell wall.degradation.cellulases and beta -1,4-glucanases	10.6.1	0.839	0.697	0.567	2.807	6.58	1.56	1.713	2.939	1.482	1.172	0.832	1.129	1.774	3.526	5.316	2.053	1.084	1.678	0.551	1.011	0.859	0.422	1.403	1.083	0.62	0.596	0.747	0.688	0.531	1.439	0.453	0.649	1.57	0.578	0.562	0.451	0.712	1.024	0.571
HORVU7Hr1G040680	Endoglucanase 7	purple	GO:0003824; GO:0004553; GO:0005975	IPR001701; IPR008928; IPR012341; IPR018221	PF00759	CW	Degradation	Degradation	NA	NA	0.5	0.238	0.613	1.594	5.565	2.39	1.525	1.143	1.143	2.649	1.757	1.213	2.126	1.891	3.138	0.68	1.902	3.81	0.207	1.702	0.493	5.763	0.607	0.377	0.256	1.573	0.149	4.481	3.44	1.596	27.472	0.532	1.695	3.211	0.512	1.848	0.264	4.472	1.101
HORVU4Hr1G051220	Endoglucanase 9	darkturquoise	GO:0003824; GO:0004553; GO:0005975	IPR001701; IPR008928; IPR012341	PF00759	CW	Degradation	Degradation	NA	NA	0.491	0.166	0.368	0.154	0.068	0.295	0.266	0.128	0.148	0.25	0.124	0.1	0.03	0.175	0.271	0.314	0.28	0.082	0.469	0.386	0.253	0.119	0.632	0.463	0.283	0.38	0.398	0.532	0.316	0.536	0.314	0.454	0.716	0.642	0.549	0.514	0.905	0.489	0.716
HORVU3Hr1G003860	endonuclease 2	blue	GO:0003676; GO:0004519; GO:0006308; GO:0016788	IPR003154; IPR008947	PF02265	CW	Degradation	Degradation	DNA.synthesis/chromatin structure	28.1	1.067	1.212	1.778	0.066	0.203	0.408	1.478	0.27	0.332	0.571	0.396	0.622	0.052	0.307	0.264	0.051	0.122	0.089	0.289	0.133	0.267	0.211	0.101	0.499	0	0.14	0.075	0.714	0.139	0.458	0.164	0	0.578	0	0.05	0.325	1.149	0.967	1.007
HORVU2Hr1G112580	endonuclease 4	yellow	GO:0003676; GO:0004519; GO:0006308; GO:0016788	IPR003154; IPR008947	PF02265	CW	Degradation	Degradation	DNA.synthesis/chromatin structure	28.1	30.05	18.162	35.039	251.391	332.478	128.907	44.884	160.369	228.066	27.487	36.225	16.811	100.553	196.601	101.618	151.624	53.344	94.993	2.067	1.13	1.436	3.138	1.921	2.52	1.497	1.294	1.307	1.74	2.011	1.374	1.132	0.999	0.917	1.721	2.11	2.876	10.542	4.301	4.818
HORVU3Hr1G104830	endonuclease/exonuclease/phosphatase family protein	brown	none	IPR005135	PF03372	CW	Degradation	Degradation	DNA.synthesis/chromatin structure	28.1	0.635	0.586	0.46	0.322	0.526	0.063	0.156	0.135	0.459	0.156	0.482	0.069	0.329	0.066	0.279	0.037	0.294	0.701	0.083	0	0	0.251	0.177	0.207	0.27	0.228	0.124	0.156	0	0.092	0.063	0	0.176	0.103	0.449	0.042	0.193	0.114	0.042
HORVU2Hr1G025090	Endonuclease/exonuclease/phosphatase family protein	brown	none	IPR005135	PF03372	CW	Degradation	Degradation	DNA.synthesis/chromatin structure	28.1	0.771	0.665	0.835	2.054	2.354	1.385	2.941	1.782	1.884	0.688	0.575	0.952	0.816	1.57	1.356	1.081	1.012	0.44	0.248	0.479	0.31	0.554	0.405	0.304	0.472	0.114	0.025	0.494	0.797	0.523	1.132	0.882	0.477	0.27	0.761	0.409	0.579	0.489	0.986
HORVU6Hr1G027460	endonuclease/exonuclease/phosphatase family protein	brown	GO:0008270	IPR001876; IPR005135	PF03372	CW	Degradation	Degradation	DNA.synthesis/chromatin structure	28.1	0.364	0.388	0.452	0.088	0.173	0.323	0.602	0.391	0.056	0.297	0.358	0.376	0.539	0.445	0.191	0.409	0.244	0.455	5.224	7.154	4.575	5.38	4.576	4.26	3.411	3.995	4.519	5.377	5.666	3.493	3.384	2.387	2.599	2.312	3.258	3.044	0.783	1.32	1.028
HORVU3Hr1G006140	GDSL esterase/lipase	magenta	GO:0016788	IPR001087; IPR013830	PF00657	CW	Degradation	Degradation	NA	NA	24.975	20.982	25.061	276.149	415.848	173.641	157.771	203.651	179.059	18.257	29.096	22.371	112.509	299.884	212.46	161.422	158.711	133.472	44.021	33.697	37.85	80.122	32.627	33.877	44.265	34.319	35.618	8.689	11.749	6.659	59.459	20.434	15.458	27.475	8.925	34.601	13.357	20.676	16.956
HORVU3Hr1G006130	GDSL esterase/lipase	brown	GO:0016788	IPR001087; IPR013830	PF00657	CW	Degradation	Degradation	NA	NA	8.769	6.36	7.917	72.097	85.618	30.717	47.731	41.251	35.191	4.275	5.294	4.792	6.948	6.103	15.367	8.424	0.481	8.626	10.323	13.205	9.614	20.531	9.38	23.518	10.463	10.387	12.785	7.442	17.124	0.379	0.516	5.916	0.578	0.835	11.085	6.12	7.99	12.369	6.396
HORVU2Hr1G025150	Glycoprotein membrane precursor GPI-anchored	blue	none	none	none	CW	Degradation	Degradation	not assigned.unknown	35.2	0.068	0.174	0.314	0.234	0.211	0.141	0.368	0.213	0.212	0.375	0.536	0.561	0.112	0.029	0.125	0.19	0.1	0.045	0.551	0.505	0.549	0.475	0.935	1.619	0.849	0.393	0.56	0.377	0.569	1.047	0.063	0.545	0.063	0	0.399	0.126	0.091	0.25	0.55
HORVU2Hr1G107600	Glycosyl hydrolase family protein	darkturquoise	GO:0004553; GO:0005975	IPR001764; IPR002772; IPR017853	PF00933; PF01915	CW	Degradation	Degradation	cell wall.degradation.cellulases and beta -1,4-glucanases	10.6.1	0.085	0.166	0.222	11.813	11.416	4.049	12.912	5.73	6.654	0	0	0.031	0.539	2.117	1.569	2.119	0.818	0.574	0	0	0	0	0	0	0	0	0	0.078	0	0	0	0	0	0	0	0	0	0	0
HORVU2Hr1G107630	Glycosyl hydrolase family protein	brown	GO:0004553; GO:0005975	IPR001764; IPR002772; IPR017853; IPR019800	PF00933; PF01915	CW	Degradation	Degradation	cell wall.degradation.cellulases and beta -1,4-glucanases	10.6.1	0.085	0.127	0.13	0.044	0.015	0.155	0.188	0.021	0	0.141	0	0.223	0.157	0.161	0.132	0.11	0.237	0.171	3.639	9.481	7.446	3.033	5.145	5.234	7.578	3.285	8.304	12.143	9.801	18.028	9.308	6.798	8.74	10.687	11.646	5.763	0.417	1.218	0.706
HORVU5Hr1G048530	glycosyl hydrolase family protein 43	magenta	none	none	none	CW	Degradation	Degradation	not assigned.unknown	35.2	0.695	0.42	0.529	0.161	0.752	0.886	4.059	1.314	1.835	1.266	2.744	0.131	0.561	0.569	1.144	0.935	0.244	1.409	0.248	0.638	0.352	0	1.77	0.889	2.805	1.763	0.373	0	0	2.002	0.352	0.791	1.005	1.554	0.325	0.262	1.504	0.66	1.641
HORVU2Hr1G034120	Heparanase-like protein 2	brown	GO:0016020; GO:0016798	IPR005199	PF03662	CW	Degradation	Degradation	cell wall.degradation	10.6	0.169	0	0.268	0	0.045	0	0	0	0	0.172	0	0	0.554	0	0	0.117	0	0.067	0.951	0.319	1.042	0.185	1.037	0	2.346	0.52	1.245	1.545	0.531	1.138	2.868	1.129	0.628	0.938	1.311	4.567	0.285	0	0.467
HORVU2Hr1G034090	Heparanase-like protein 2	brown	GO:0016020; GO:0016798	IPR005199; IPR017853	PF03662	CW	Degradation	Degradation	not assigned.no ontology	35.1	0.186	0.143	0.506	0.197	0.015	0.042	0.086	0.099	0.092	0.789	0.529	0.292	0.367	0.197	0.044	0.132	0.065	0.253	2.26	1.237	1.253	2.018	1.315	0.743	2.683	1.268	1.793	2.182	3.023	1.06	3.031	2.88	1.356	2.826	2.497	2.981	0.102	0.421	0.125
HORVU7Hr1G028920	Heparanase-like protein 3	darkturquoise	GO:0005975; GO:0016020; GO:0016798	IPR005199; IPR013781; IPR017853	PF03662	CW	Degradation	Degradation	NA	NA	0.085	0.04	0.636	0.066	0.06	0.07	0.477	0	0.042	0.039	0.054	0.046	0.105	0	0	0	0	0.045	0.165	0.359	0.394	0.422	0.265	0.536	0.903	0.14	0.075	0.299	0.126	0.523	0.39	0.156	0.201	0.372	0.325	0.157	0.152	0.364	0.395
HORVU6Hr1G087000	Heparanase-like protein 3	brown	GO:0005975; GO:0016020; GO:0016798	IPR005199; IPR013781; IPR017853	PF03662	CW	Degradation	Degradation	NA	NA	1.423	1.014	0.475	0.365	0.541	0.766	0.485	0.646	0.811	1.219	0.762	0.814	0.936	0.672	0.909	0.731	1.278	0.671	1.364	4.348	2.604	1.174	2.832	2.678	3.627	1.446	2.702	1.571	2.226	6.685	1.673	1.79	3.554	1.606	1.298	1.249	1.088	0.888	0.446
HORVU3Hr1G098610	Leucine-rich repeat receptor-like protein kinase family protein	brown	GO:0005515	IPR001611; IPR032675	PF13855	CW	Degradation	Degradation	cell wall.degradation.pectate lyases and polygalacturonases	10.6.3	2.474	1.236	1.027	1.82	1.76	1.624	1.728	1.704	1.284	1.618	0.257	0.323	0.18	0.372	0.271	0.482	0.23	0.343	5.306	3.644	4.378	10.351	4.677	7.705	5.596	4.35	3.075	5.624	3.174	2.355	9.006	6.098	3.893	5.716	7.015	7.391	1.616	1.821	1.412
HORVU5Hr1G115310	Mannan endo-1;4-beta-mannosidase 4	darkturquoise	GO:0004553; GO:0005975	IPR001547; IPR013781; IPR017853	PF00150	CW	Degradation	Degradation	cell wall.degradation.mannan-xylose-arabinose-fucose	10.6.2	0.754	0.459	0.345	8.728	15.259	4.21	1.556	5.14	6.104	0.023	0.124	0.038	0.606	2.548	1.628	1.184	0	0.805	0.11	0	0	0	0	0.037	0.175	0.152	0	0.403	0.152	0	0	0.091	0.063	0.128	0	0	0	0.102	0
HORVU5Hr1G046370	Mannan endo-1;4-beta-mannosidase 8	brown	GO:0004553; GO:0005975	IPR001547; IPR013781; IPR017853; IPR018087	PF00150	CW	Degradation	Degradation	cell wall.degradation.mannan-xylose-arabinose-fucose	10.6.2	3.363	2.448	3.173	4.357	3.655	5.462	3.777	4.452	4.015	2.603	3.234	3.287	4.185	4.198	4.304	6.006	6.748	4.324	0.482	0.412	0.479	0.435	1.1	1.181	0.499	0.964	0.71	0.753	1.024	0.536	1.27	0.727	0.728	0.912	1.061	2.016	2.074	1.673	2.025
HORVU3Hr1G075970	Pectate lyase family protein	lightyellow	none	IPR002022; IPR011050; IPR012334; IPR018082	PF00544	CW	Degradation	Degradation	cell wall.degradation.pectate lyases and polygalacturonases	10.6.3	5.414	14.321	20.003	2.383	4.001	4.077	1.416	2.3	4.297	32.466	8.388	15.336	7.674	7.403	12.369	6.466	6.884	4.869	3.997	8.59	5.856	0.58	3.287	5.295	0.162	3.285	8.727	4.039	6.652	16.798	0.176	0.402	2.625	3.275	8.463	2.1	33.922	25.125	25.231
HORVU1Hr1G038220	Pectate lyase family protein	yellow	none	IPR002022; IPR011050; IPR012334; IPR018082	PF00544	CW	Degradation	Degradation	cell wall.degradation.pectate lyases and polygalacturonases	10.6.3	0.729	0.356	0.353	0.497	0.669	0.661	0.993	0.469	0.381	1.016	0.762	0.96	0.367	1.555	0.799	1.688	1.019	0.246	0.11	0.465	0.352	0	0.139	0.243	0.148	0.165	0.274	0.351	0.493	0.196	0.088	0.182	0.251	0	0.512	0.504	0.498	0.08	0.177
HORVU1Hr1G079130	Pectin lyase-like superfamily protein	darkturquoise	GO:0004650; GO:0005975	IPR000743; IPR011050; IPR012334	PF00295	CW	Degradation	Degradation	cell wall.degradation.pectate lyases and polygalacturonases	10.6.3	0.161	0.467	0.399	0.344	0.526	0.274	0.68	0.462	0.198	0.445	0.474	0.315	0.299	0.161	0.352	0.175	0.122	0.447	0.248	0.253	0.408	0.673	0.733	0.864	0.876	0.203	0.635	0.455	0.481	0.576	0.314	0.467	0.666	0.604	0.899	0.399	0.64	0.171	0.166
HORVU3Hr1G056270	Pectin lyase-like superfamily protein	magenta	GO:0004650; GO:0005975	IPR000743; IPR006626; IPR011050; IPR012334	PF00295	CW	Degradation	Degradation	cell wall.degradation.pectate lyases and polygalacturonases	10.6.3	4.804	4.238	3.717	0.19	0.684	0.197	0.313	0	0.049	1.54	0.801	2.926	0.779	0.073	0.154	0.08	0.33	0.954	8.917	8.87	9.417	3.758	3.198	3.104	13.187	5.897	3.946	3.351	4.528	6.96	4.629	2.958	5.073	4.059	2.484	3.244	3.568	7.556	5.025
HORVU6Hr1G033360	Pectin lyase-like superfamily protein	brown	GO:0004650; GO:0005975	IPR000743; IPR006626; IPR011050; IPR012334	PF00295	CW	Degradation	Degradation	cell wall.degradation.pectate lyases and polygalacturonases	10.6.3	0.136	0.103	0.084	0.037	0.023	0.028	0.047	0.014	0.049	0.117	0.132	0.177	0.105	0.102	0.088	0.051	0.115	0.037	0.041	0.053	0.197	0	0.025	0.146	0	0.025	0.05	0.052	0.051	0.039	0	0.039	0.138	0	0	0.021	0.285	0.444	0.145
HORVU4Hr1G085870	peptidoglycan-binding LysM domain-containing protein	darkturquoise	none	IPR018392	PF01476	CW	Degradation	Degradation	cell wall.degradation	10.6	0.61	0.626	0.736	3.077	2.384	1.75	1.22	3.664	2.78	0.664	0.816	0.906	3.901	3.658	4.516	2.031	2.103	4.541	0.427	0.785	0.718	0.33	0.619	1.485	0.216	1.002	1.12	0.273	0.316	0.576	0.075	0.48	0.992	0.424	0.811	0.357	0.508	0.603	0.104
HORVU7Hr1G038370	Beta-1;3-galactosyltransferase 15	darkturquoise	GO:0006486; GO:0008378; GO:0016020; GO:0030246	IPR001079; IPR002659; IPR013320	PF00337; PF01762	CW	Hemicellulsoe Synthesis	Hemicellulsoe Synthesis	NA	NA	1.813	1.497	2.399	30.738	36.391	20.117	26.317	23.885	25.199	1.86	4.952	5.199	12.368	29.166	30.222	28.685	18.169	17.596	0.799	1.476	1.112	3.059	2.023	3.287	2.683	2.854	3.287	1.766	1.568	2.446	13.811	3.088	2.273	5.331	2.859	4.819	0.661	1.923	1.163
HORVU5Hr1G108670	Beta-1;3-galactosyltransferase 15	purple	GO:0006486; GO:0008378; GO:0016020; GO:0030246	IPR001079; IPR002659; IPR013320	PF00337; PF01762	CW	Hemicellulsoe Synthesis	Hemicellulsoe Synthesis	NA	NA	2.423	2.02	2.054	17.997	18.793	7.374	17.957	7.909	10.606	2.048	3.296	2.358	5.81	10.871	10.888	8.022	7.559	6.509	0.551	4.987	0.859	3.758	1.694	2.118	0.822	0.393	0.697	2.779	10.952	1.204	43.057	1.544	2.411	2.993	1.822	2.624	1.179	1.24	1.391
HORVU1Hr1G052960	Exostosin family protein	yellow	none	IPR004263	PF03016	CW	Hemicellulsoe Synthesis	Hemicellulsoe Synthesis	cell wall.hemicellulose synthesis.glucuronoxylan	10.3.2	2.592	1.307	1.947	0.819	0.933	1.04	1.009	1.143	1.08	1.641	1.36	1.306	1.033	0.708	1.026	0.906	1.055	0.835	0.565	0.359	0.704	1.108	0.91	0.329	0.822	0.862	1.232	0.688	1.467	0.929	0.503	0.636	0.364	0.655	0.674	0.63	0.996	1.013	1.069
HORVU7Hr1G028630	Exostosin family protein	yellow	none	IPR004263	PF03016	CW	Hemicellulsoe Synthesis	Hemicellulsoe Synthesis	NA	NA	0.779	0.349	0.613	1.827	1.767	1.293	1.619	1.385	1.729	0.36	0.933	0.507	2.388	2.431	2.955	2.528	1.651	3.079	0	0.106	0	0	0	0.146	0	0	0	0	0.063	0	0	0.13	0	0	0	0.084	0.041	0	0.083
HORVU4Hr1G004160	Exostosin-2	blue	GO:0006024; GO:0015012; GO:0016021	IPR011040; IPR015338; IPR023296; IPR029044	PF09258	CW	Hemicellulsoe Synthesis	Hemicellulsoe Synthesis	misc.UDP glucosyl and glucoronyl transferases	26.2	2.474	1.727	1.954	1.528	1.196	1.413	1.064	1.619	1.658	1.571	1.283	1.167	1.25	0.956	0.924	0.891	1.235	0.768	0.441	0.226	0.619	0.119	0.19	0.231	0.27	0.051	0.311	0.299	0.228	0.078	0.138	0.065	0.239	0.321	0.3	0.451	0.681	0.341	0.55
HORVU4Hr1G056770	Galactosylgalactosylxylosylprotein 3-beta-glucuronosyltransferase P	darkturquoise	GO:0015018; GO:0016020	IPR005027; IPR029044	PF03360	CW	Hemicellulsoe Synthesis	Hemicellulsoe Synthesis	cell wall.hemicellulose synthesis.glucuronoxylan	10.3.2	0	0	0.015	0	0	0	0	0	0	0.047	0	0	0	0.153	0	0.058	0	0	0	0	0	0	0	0	0	0	0	0	0	0	0.088	0	0	0.064	0	0	0	0	0
HORVU1Hr1G079510	Galactosyltransferase family protein	blue	GO:0030246	IPR001079; IPR013320	PF00337	CW	Hemicellulsoe Synthesis	Hemicellulsoe Synthesis	NA	NA	18.452	27.556	21.267	10.036	9.476	14.494	14.899	14.427	15.898	3.556	3.91	2.504	1.842	2.073	3.343	2.323	2.584	2.073	34.456	29.136	28.813	30.355	21.326	18.515	30.513	23.222	20.28	3.182	1.189	3.467	2.05	1.492	1.733	1.708	1.922	3.002	14.221	12.767	11.608
HORVU2Hr1G105130	Glycosyltransferase	blue	none	none	none	CW	Hemicellulsoe Synthesis	Hemicellulsoe Synthesis	not assigned.unknown	35.2	0.22	0.135	0.376	0.461	0.286	0.288	0.477	0.305	0.064	2.673	0.715	1.713	0.891	0.672	1.393	1.542	1.486	2.147	0.262	0.146	0.141	0.079	0.228	0.122	0.094	0.076	0	1.065	0.607	0.798	0.553	0.324	0.666	0.501	0.35	0.346	0.224	0.432	0.322
HORVU2Hr1G001460	Glycosyltransferase	magenta	none	none	none	CW	Hemicellulsoe Synthesis	Hemicellulsoe Synthesis	not assigned.unknown	35.2	6.473	11.129	10.875	1.162	0.519	2.123	1.768	2.89	1.912	14.811	9.997	16.373	3.781	2.205	2.266	4.23	4.745	5.062	11.205	8.763	14.118	7.912	5.777	8.655	8.036	8.51	6.362	6.065	6.058	6.777	4.264	9.549	7.371	7.347	6.766	6.981	23.655	16.705	13.301
HORVU4Hr1G006350	Glycosyltransferase	greenyellow	none	none	none	CW	Hemicellulsoe Synthesis	Hemicellulsoe Synthesis	not assigned.unknown	35.2	0.136	0.349	0.552	0.534	0.564	0.492	0.438	0.724	0.776	0.406	0.21	0.499	0.651	0.453	0.572	0.468	0.546	0.649	0.331	0.359	1.028	0.527	0.367	0.633	0.485	0.533	0.311	0.377	0.063	0.249	0.176	0.649	0.615	0.206	0.612	0.147	0.956	1.092	1.038
HORVU3Hr1G109590	Glycosyltransferase family 61 protein	darkturquoise	GO:0016757	IPR007657	PF04577	CW	Hemicellulsoe Synthesis	Hemicellulsoe Synthesis	not assigned.unknown	35.2	0.246	0.127	0.199	3.823	6.129	2.362	2.104	3.316	3.19	0.367	0.381	0.276	1.64	2.073	2.698	2.375	0.696	2.065	0.055	0.027	0	0.158	0.101	0.304	0.094	0.025	0.124	0.156	0.164	0.183	0.164	0.259	0.176	0.026	0.162	0.189	0.051	0.273	0.083
HORVU1Hr1G004980	Glycosyltransferase family 61 protein	magenta	GO:0016757	IPR007657	PF04577	CW	Hemicellulsoe Synthesis	Hemicellulsoe Synthesis	not assigned.unknown	35.2	2.711	3.636	5.219	32.697	40.955	13.918	11.121	17.757	23.9	5.401	6.133	3.471	13.588	20.676	23.08	13.312	7.738	10.199	1.888	8.072	2.083	4.721	3.78	2.8	2.022	1.256	3.772	3.143	14.532	3.886	8.503	4.087	3.378	4.149	2.509	3.034	0.752	1.07	0.986
HORVU3Hr1G003140	Glycosyltransferase family 61 protein	brown	GO:0016757	IPR007657	PF04577	CW	Hemicellulsoe Synthesis	Hemicellulsoe Synthesis	not assigned.unknown	35.2	1.635	0.848	1.096	6.995	7.949	2.481	4.333	5.794	2.794	0.735	0.669	0.737	0.719	1.248	1.18	0.636	1.22	0.589	0.73	1.33	1.478	1.477	1.466	1.972	1.173	0.533	1.208	1.39	0.999	1.923	2.101	0.856	0.816	0.514	0.512	0.504	1.637	2.128	3.073
HORVU3Hr1G002840	Glycosyltransferase family 61 protein	yellow	none	none	none	CW	Hemicellulsoe Synthesis	Hemicellulsoe Synthesis	not assigned.unknown	35.2	2.042	0.681	1.226	0.57	1.211	0.513	0.454	1.917	0.31	1.68	0.428	0.392	0.651	0.54	0.044	0.219	0.23	0.268	0	0.213	0.535	0.198	0.746	0.365	0.283	0.051	0	0.481	0	0.275	0	0	0.088	0.077	0	0.031	0.559	0.182	0.166
HORVU6Hr1G076340	Glycosyltransferase family 61 protein	darkturquoise	GO:0016757	IPR007657	PF04577	CW	Hemicellulsoe Synthesis	Hemicellulsoe Synthesis	NA	NA	1.618	1.339	2.062	4.379	3.73	2.502	3.238	3.28	4.46	2.118	2.55	2.711	2.343	3.519	2.691	2.63	3.697	2.438	0.593	1.144	0.366	1.622	0.278	1.035	0.957	0.52	0.622	0.545	1.91	0.72	6.377	0.765	0.352	1.4	0.799	0.619	0.478	0.671	0.478
HORVU7Hr1G048570	Glycosyltransferase family 61 protein	brown	GO:0016757	IPR007657	PF04577	CW	Hemicellulsoe Synthesis	Hemicellulsoe Synthesis	NA	NA	6.727	7.937	10.231	57.155	88.747	37.543	35.131	59.193	45.712	11.192	8.769	10.099	15.16	35.284	26.695	17.514	14.838	21.428	2.026	1.928	2.632	2.004	1.732	2.836	2.751	3.082	2.042	1.558	2.694	1.975	1.346	2.076	2.26	2.158	2.097	1.711	4.432	3.653	2.617
HORVU7Hr1G095920	Glycosyltransferase family 61 protein	brown	GO:0016757	IPR007657	PF04577	CW	Hemicellulsoe Synthesis	Hemicellulsoe Synthesis	NA	NA	0.517	0.301	0.291	0.365	0.353	0.38	0.602	0.518	0.452	0.344	0.342	0.461	0.464	0.774	0.667	0.307	0.553	0.261	0.648	0.731	1.084	1.068	1.062	0.694	1.2	0.609	1.133	1.052	0.873	1.544	1.107	1.479	1.72	1.503	0.961	1.344	0.376	0.489	0.332
HORVU5Hr1G017960	Hexosyltransferase	darkturquoise	GO:0016757	IPR002495; IPR029044	PF01501	CW	Hemicellulsoe Synthesis	Hemicellulsoe Synthesis	cell wall.hemicellulose synthesis.glucuronoxylan	10.3.2	0.169	0.016	0	1.535	2.113	0.808	1.244	1.221	1.284	0.164	0.039	0.054	0.524	1.446	0.733	0.563	0.481	0.842	0	0	0	0	0	0.024	0	0.038	0.075	0	0.089	0	0.164	0.078	0.1	0.051	0.062	0.105	0.02	0.068	0
HORVU1Hr1G065560	Hexosyltransferase	darkturquoise	GO:0016757	IPR002495; IPR029044	PF01501	CW	Hemicellulsoe Synthesis	Hemicellulsoe Synthesis	cell wall.hemicellulose synthesis.glucuronoxylan	10.3.2	1.381	1.228	1.908	0.716	0.662	0.998	1.22	1.193	0.67	2.438	1.236	1.889	1.759	1.3	0.704	0.497	1.271	1.387	4.135	8.364	6.827	5.143	6.852	7.425	7.942	4.376	5.64	3.987	2.669	5.246	3.547	3.282	5.387	3.365	2.721	2.436	3.497	4.438	4.849
HORVU4Hr1G077610	Hexosyltransferase	yellow	GO:0016757	IPR002495; IPR029044	PF01501	CW	Hemicellulsoe Synthesis	Hemicellulsoe Synthesis	cell wall.hemicellulose synthesis.glucuronoxylan	10.3.2	1.339	1.204	1.502	0.731	1.068	0.949	0.931	0.795	0.508	1.743	0.389	1.398	0.644	0.913	0.88	0.438	0.56	0.813	3.735	8.178	5.349	2.796	5.524	3.615	3.371	2.143	2.776	3.662	5.046	4.998	2.176	3.555	3.993	2.017	1.748	1.575	1.372	1.798	1.744
HORVU1Hr1G038500	Xyloglucan galactosyltransferase KATAMARI1 homolog	blue	none	IPR004263	PF03016	CW	Hemicellulsoe Synthesis	Hemicellulsoe Synthesis	cell wall.hemicellulose synthesis.xyloglucan.XXXG galactose Transferase	10.3.1.1	0.364	0.626	0.559	0.183	0.256	0.162	0.532	0.249	0.31	0.047	0.42	0.207	0.449	0.161	0.139	0.227	0.23	0.425	0.303	0.146	0.099	0.462	0.581	0.803	0.445	0.951	0.697	0.247	0.253	0.366	0.327	0.441	0.829	0.514	0.649	0.157	0.417	0.353	0.571
HORVU4Hr1G079030	Xyloglucan galactosyltransferase KATAMARI1 homolog	grey60	none	IPR004263	PF03016	CW	Hemicellulsoe Synthesis	Hemicellulsoe Synthesis	cell wall.hemicellulose synthesis.xyloglucan.XXXG galactose Transferase	10.3.1.1	0.229	0.246	0.261	1.257	1.098	0.703	1.814	0.973	1.39	0.258	0.295	0.399	1.789	2.037	2.266	2.228	1.601	1.461	0.786	1.622	1.985	2.044	1.163	1.254	3.236	0.723	1.295	1.87	1.986	1.06	6.491	1.155	1.444	2.826	1.436	3.181	0.325	0.319	0.322
HORVU1Hr1G038510	Xyloglucan galactosyltransferase KATAMARI1 homolog	royalblue	none	IPR004263	PF03016	CW	Hemicellulsoe Synthesis	Hemicellulsoe Synthesis	cell wall.hemicellulose synthesis.xyloglucan.XXXG galactose Transferase	10.3.1.1	0.195	0.055	0.115	0.168	0.135	0.281	0.422	0.199	0.36	0.172	0.56	0.269	0.479	0.38	0.645	0.365	0.653	0.283	0	0.08	0	0	0.025	0.146	0.054	0.025	0.025	0	0.063	0	0.025	0.039	0.113	0.051	0.05	0	0.061	0.057	0
HORVU4Hr1G054120	xyloglucan xylosyltransferase 5	darkturquoise	GO:0016021; GO:0016757	IPR008630	PF05637	CW	Hemicellulsoe Synthesis	Hemicellulsoe Synthesis	NA	NA	0.025	0.032	0.031	2.873	3.587	0.956	1.486	1.2	1.912	0.023	0.155	0.246	0.846	2.125	1.312	1.352	0.61	0.91	0	0.093	0	0	0.051	0.085	0	0	0	0	0.215	0	0.239	0	0	0	0	0.157	0.041	0	0
HORVU3Hr1G081230	expansin A1	brown	GO:0005576; GO:0009664	IPR002963; IPR007112; IPR007117; IPR007118; IPR009009	PF01357; PF03330	CW	Modification	Modification	cell wall.modification	10.7	0.051	0.15	0	0.029	0	0	0	0	0	0	0.054	0.031	0	0.037	0	0	0	0.127	4.424	12.487	14.371	8.967	4.614	1.96	17.96	3.133	11.989	17.935	5.223	7.522	7.094	1.596	7.17	22.08	12.033	15.222	0.244	0.387	0.27
HORVU3Hr1G081180	expansin A1	brown	GO:0005576; GO:0009664	IPR002963; IPR007112; IPR007117; IPR007118; IPR009009	PF01357; PF03330	CW	Modification	Modification	cell wall.modification	10.7	0.246	0.301	0.153	0	0.038	0	0.078	0.107	0	0.313	0	0.538	0.187	0.139	0.081	0	0	0.052	25.773	45.559	58.809	43.226	27.672	14.558	84.634	20.85	56.769	79.236	13.507	49.779	24.717	23.197	67.81	88.873	65.934	56.699	2.816	5.405	3.478
HORVU1Hr1G069830	expansin A1	brown	GO:0005576; GO:0009664	IPR002963; IPR007112; IPR007117; IPR007118; IPR009009	PF01357; PF03330	CW	Modification	Modification	cell wall.modification	10.7	0.178	0.111	0.238	0.27	0.196	0.239	0.688	0.405	0.183	0.25	0.365	0.545	0.322	0.19	0.169	0.205	0.179	0.201	387.342	429.644	537.597	273.278	404.391	271.669	422.267	200.121	777.349	699.86	674.533	1069.18	430.644	481.897	879.775	702.61	524.662	439.518	9.373	74.42	7.175
HORVU6Hr1G075970	expansin A1	orange	GO:0005576; GO:0009664	IPR002963; IPR007112; IPR007117; IPR007118; IPR009009	PF01357; PF03330	CW	Modification	Modification	NA	NA	0.856	0.459	1.104	0.658	0.602	0.942	1.157	0.93	0.706	0.485	0.513	0.315	0.816	0.277	0.367	0.278	0.488	0.328	0.289	0.359	0.31	0.422	0.518	0.414	0.229	0.114	0.436	0.312	0.076	0.209	0.226	0.052	0.389	0.154	0.137	0	0.722	1.229	5.441
HORVU1Hr1G054240	expansin B2	brown	GO:0005576; GO:0019953	IPR005795; IPR007112; IPR007117; IPR007118; IPR009009	PF01357; PF03330	CW	Modification	Modification	cell wall.modification	10.7	0.407	0.451	0.23	0.11	0.038	0.105	0.117	0.163	0.028	0.156	0.078	0.307	0.165	0.08	0.095	0.029	0.208	0.03	18.661	53.085	51.715	34.417	18.545	8.825	97.47	16.018	50.519	88.846	25.534	60.52	46.642	9.73	43.825	122.501	69.991	66.851	1.86	3.96	3.374
HORVU1Hr1G054210	expansin B2	brown	GO:0005576; GO:0019953	IPR005795; IPR007112; IPR007117; IPR007118; IPR009009	PF01357; PF03330	CW	Modification	Modification	cell wall.modification	10.7	0	0	0	0	0	0	0	0	0.042	0	0	0.031	0	0	0	0	0	0	1.254	0.758	0.239	1.464	0.051	0	4.18	0.165	0.71	1.104	0.468	0	0.352	0	0	2.556	0.749	1.596	0	0	0
HORVU4Hr1G088080	expansin B2	brown	GO:0005576; GO:0019953	IPR005795; IPR007112; IPR007117; IPR007118; IPR009009	PF01357; PF03330	CW	Modification	Modification	cell wall.modification	10.7	1.186	0.38	0.682	0.154	0.075	0.148	0.235	0.071	0.085	0.242	0.171	0.376	0.157	0.044	0.029	0.037	0.129	0	5.83	10.851	7.122	5.103	4.703	3.98	8.912	3.31	5.478	5.403	4.034	7.091	1.044	3.879	3.466	2.389	5.068	1.155	1.83	7.294	2.045
HORVU1Hr1G054200	expansin B2	brown	GO:0005576; GO:0019953	IPR005795; IPR007117; IPR007118; IPR009009	PF01357	CW	Modification	Modification	not assigned.unknown	35.2	0.076	0.087	0	0.066	0.128	0.112	0.125	0	0	0.117	0.062	0.192	0	0.044	0.103	0.051	0.258	0.194	85.313	90.918	122.797	98.728	47.733	40.888	279.184	64.948	227.026	356.904	179.526	388.172	379.046	170.242	312.593	617.346	432.502	465.532	1.555	4.518	2.585
HORVU2Hr1G091170	expansin B3	darkturquoise	none	IPR007117	PF01357	CW	Modification	Modification	cell wall.modification	10.7	0.008	0.166	0.146	0	0	0	0	0	0	0.188	0.28	0.192	0.067	0.058	0	0	0	0	0	0.093	0.465	0.185	0	0.353	0	0.19	0.187	0.117	0.152	0.955	0.226	0.039	0.088	0.244	0.462	0.304	0.376	0.307	0
HORVU1Hr1G054250	Expansin-B4	brown	GO:0005576; GO:0019953	IPR005795; IPR007112; IPR007117; IPR007118; IPR009009	PF01357; PF03330	CW	Modification	Modification	cell wall.modification	10.7	0	0	0	0	0	0.035	0	0	0	0	0	0.023	0	0.037	0	0	0	0	0.937	4.535	3.237	9.006	5.436	0.633	17.636	1.344	4.843	5.403	1.164	0.432	2.226	0.039	1.771	11.393	9.312	6.645	0.102	0.262	0.197
HORVU1Hr1G052290	expansin-like A1	brown	GO:0005576	IPR007112; IPR007117; IPR007118; IPR009009	PF01357; PF03330	CW	Modification	Modification	cell wall.modification	10.7	3.135	1.267	3.38	3.172	1.602	1.652	1.549	1.257	1.058	6.088	2.239	3.118	4.252	2.146	3.842	4.42	1.96	6.226	9.427	7.247	8.572	8.268	2.768	3.141	9.007	3.754	4.532	12.351	9.194	3.807	15.384	11.3	8.363	9.39	6.816	12.241	2.033	6.395	3.499
HORVU2Hr1G101150	xyloglucan endotransglucosylase/hydrolase 13	magenta	GO:0004553; GO:0005975	IPR000757; IPR008263; IPR013320	PF00722	CW	Modification	Modification	cell wall.modification	10.7	0.254	0.562	0.682	22.96	91.762	13.51	7.985	21.123	14.812	0.141	0.871	0.207	7.689	40.753	12.794	18.456	10.143	7.903	11.357	1.077	5.729	6.817	0.657	0.718	5.865	40.382	0.436	4.74	2.605	0	3.887	14.284	2.75	3.622	9.462	30.612	16.427	1.104	0.249
HORVU7Hr1G098280	xyloglucan endotransglucosylase/hydrolase 25	brown	GO:0004553; GO:0005618; GO:0005975; GO:0006073; GO:0016762; GO:0048046	IPR000757; IPR008263; IPR010713; IPR013320	PF00722; PF06955	CW	Modification	Modification	NA	NA	0.525	0	0	0.037	0	0	0	0	0.028	0.086	0	0.207	0.06	0	0	0	0	0.037	12.735	25.944	29.869	19.041	16.016	20.62	45.277	3.5	16.919	17.533	23.41	31.503	11.937	2.608	26.521	6.615	10.211	12.556	0.691	1.24	2.056
HORVU7Hr1G012600	xyloglucan endotransglucosylase/hydrolase 25	brown	GO:0004553; GO:0005618; GO:0005975; GO:0006073; GO:0010411; GO:0016762; GO:0042546; GO:0048046	IPR000757; IPR008264; IPR010713; IPR013320; IPR016455	PF00722; PF06955	CW	Modification	Modification	NA	NA	0.059	0.048	0.276	0.132	0.399	0.59	0.454	0.433	0.282	0.492	0.319	0.53	0.569	0.197	0.11	0.197	0.373	0.328	0.524	2.181	0.535	1.978	0.999	1.229	1.888	0.228	0.946	0.844	0.24	0.353	1.409	0.571	0.49	0.45	0.724	0.336	0.081	0.512	0.322
HORVU7Hr1G098260	xyloglucan endotransglucosylase/hydrolase 25	brown	GO:0004553; GO:0005618; GO:0005975; GO:0006073; GO:0010411; GO:0016762; GO:0042546; GO:0048046	IPR000757; IPR008263; IPR010713; IPR013320; IPR016455	PF00722; PF06955	CW	Modification	Modification	NA	NA	0	0.04	0	0.058	0.098	0.042	0.07	0.085	0	0	0.101	0.046	0.06	0	0	0	0	0	0.441	2.753	2.308	1.437	1.694	3.347	8.265	0.254	0.261	1.701	3.415	3.192	1.761	0.117	7.057	0.989	2.297	1.323	0.081	0.08	0.322
HORVU7Hr1G098330	xyloglucan endotransglucosylase/hydrolase 25	yellow	GO:0004553; GO:0005618; GO:0005975; GO:0006073; GO:0010411; GO:0016762; GO:0042546; GO:0048046	IPR000757; IPR008263; IPR010713; IPR013320; IPR016455	PF00722; PF06955	CW	Modification	Modification	NA	NA	0	0.095	0.115	0	0.03	0	0.086	0	0.042	0	0	0.054	0.12	0	0.037	0	0	0	1.061	6.356	8.277	2.189	3.072	11.649	7.874	0.533	1.17	4.831	9.827	15.123	4.453	0.96	17.015	1.875	5.492	2.383	0.254	0.785	1.277
HORVU0Hr1G021280	xyloglucan endotransglucosylase/hydrolase 28	brown	GO:0004553; GO:0005975	IPR000757; IPR013320	PF00722	CW	Modification	Modification	cell wall.modification	10.7	5.947	6.202	5.579	3.955	3.798	2.313	2.151	3.152	4.551	5.846	4.866	4.393	4.462	2.869	4.538	2.842	3.08	2.811	4.286	6.29	5.447	8.677	3.83	3.7	3.29	2.232	1.892	11.455	16.214	5.822	18.642	6.552	7.07	9.942	7.103	6.404	3.314	4.813	3.395
HORVU4Hr1G090820	xyloglucan endotransglucosylase/hydrolase 32	brown	GO:0004553; GO:0005618; GO:0005975; GO:0006073; GO:0010411; GO:0016762; GO:0042546; GO:0048046	IPR000757; IPR010713; IPR013320; IPR016455	PF00722; PF06955	CW	Modification	Modification	cell wall.modification	10.7	0.339	0.356	0.069	0.453	0.391	0.548	0.852	0.49	0.367	0.422	0.334	0.461	0.367	0.234	0.513	0.409	0.546	0.395	7.181	40.745	24.323	31.002	15.346	9.008	102.001	8.155	37.174	40.533	9.953	12.232	21.66	6.694	31.582	79.021	50.942	42.58	1.322	5.03	3.001
HORVU7Hr1G086890	xyloglucan endotransglucosylase/hydrolase 32	brown	GO:0004553; GO:0005618; GO:0005975; GO:0006073; GO:0010411; GO:0016762; GO:0042546; GO:0048046	IPR000757; IPR010713; IPR013320; IPR016455	PF00722; PF06955	CW	Modification	Modification	NA	NA	0.093	0.222	0.107	0.095	0.068	0.127	0.086	0.163	0	0.094	0.163	0.146	0.142	0	0.022	0.037	0	0.06	0.207	0.904	0.971	0.593	0.215	0.085	1.685	0	0.461	0.714	0	0.602	0.289	0	0.753	0.822	0.212	0.315	0.122	0.114	0.093
HORVU4Hr1G028720	xyloglucan endotransglucosylase/hydrolase 5	brown	GO:0004553; GO:0005618; GO:0005975; GO:0006073; GO:0010411; GO:0016762; GO:0042546; GO:0048046	IPR000757; IPR008263; IPR010713; IPR013320; IPR016455	PF00722; PF06955	CW	Modification	Modification	cell wall.modification	10.7	0	0	0	0	0	0.035	0	0	0	0	0.117	0.031	0	0	0	0	0	0	4.204	17.859	24.9	21.099	5.638	4.309	52.895	0.964	19.234	26.975	7.449	12.141	13.271	1.025	10.372	14.399	13.344	16.492	0	0.284	0
HORVU7Hr1G098370	Xyloglucan endotransglucosylase/hydrolase family protein	darkturquoise	GO:0004553; GO:0005618; GO:0005975; GO:0006073; GO:0010411; GO:0016762; GO:0042546; GO:0048046	IPR000757; IPR008263; IPR008264; IPR010713; IPR013320; IPR016455	PF00722; PF06955	CW	Modification	Modification	NA	NA	15.394	25.156	31.767	0.841	1.767	1.701	1.556	1.562	2.442	83.439	34.686	79.117	0.898	1.708	0.367	0.57	2.089	0.88	34.401	77.474	51.799	25.727	51.551	36.299	50.198	23.894	17.18	35.416	68.307	53.508	24.05	20.019	46.149	13.115	22.169	21.951	56.998	67.081	89.18
HORVU5Hr1G114530	Pectin acetylesterase 3	darkred	GO:0016787	IPR004963	PF03283	CW	Pectin esterases	Pectin esterases	cell wall.pectin*esterases.acetyl esterase	10.8.2	0.076	0.15	0.061	0.563	1.316	2.102	0.461	0.866	1.094	0.328	0.101	0	0	0	0.022	1.447	0	1.133	0	0.04	0.169	0.171	0.076	0.633	0	0.203	0	0	0.291	0	0	0	0	0	0	0	0.041	0.751	0
HORVU2Hr1G101640	Pectin acetylesterase 7	darkturquoise	GO:0016787	IPR004963; IPR029058	PF03283	CW	Pectin esterases	Pectin esterases	cell wall.pectin*esterases.acetyl esterase	10.8.2	0.551	0.364	0.199	0	0	0.176	0.078	0.043	0.064	0.328	0.241	0.346	0.157	0.153	0.059	0.051	0.108	0.313	0	0.306	0.239	0	0.19	0.049	0.162	0.266	0.324	0.208	0.481	0.706	0.239	0.558	0.527	0.45	0.037	0.42	0.59	0.228	0.446
HORVU1Hr1G053400	Pectin acetylesterase 9	darkturquoise	GO:0016787	IPR004963	PF03283	CW	Pectin esterases	Pectin esterases	cell wall.pectin*esterases.acetyl esterase	10.8.2	1.898	0.752	1.18	3.545	3.707	1.462	1.392	1.399	2.787	0.657	1.135	0.73	1.632	3.636	2.229	2.031	1.687	1.282	0.276	0.758	0.436	0.765	0.632	0.316	0.31	0.203	0.573	0.312	0.696	0.209	0.516	0.519	0.603	0.321	0.337	0.336	0.569	0.273	0.592
HORVU5Hr1G098920	Pectin acetylesterase 9	darkred	GO:0016787	IPR004963	PF03283	CW	Pectin esterases	Pectin esterases	cell wall.pectin*esterases.acetyl esterase	10.8.2	1.966	1.592	1.847	0.146	0.09	0.914	0.72	0.419	0.198	10.52	14.925	11.305	11.402	5.505	4.802	3.595	8.219	6.322	19.723	27.819	25.787	20.716	22.034	16.019	36.526	12.848	18.973	77.145	34.286	92.624	71.246	63.195	67.107	56.209	64.498	34.528	7.217	7.271	5.337
HORVU2Hr1G097380	pectinesterase 11	brown	GO:0005618; GO:0030599; GO:0042545	IPR000070; IPR011050; IPR012334; IPR018040	PF01095	CW	Pectin esterases	Pectin esterases	cell wall.pectin*esterases.PME	10.8.1	0.169	0	0.1	0.197	0.549	0.232	0.086	0.199	0.254	0.219	0.451	0.66	1.168	1.197	1.239	0.767	0.596	0.321	0	0	0	0	0	0	0.04	0	0	0	0	0	0	0	0	0	0.05	0.042	0	0	0.031
HORVU3Hr1G035210	pectinesterase family protein	blue	GO:0004857; GO:0005618; GO:0030599; GO:0042545	IPR000070; IPR006501; IPR011050; IPR012334; IPR018040	PF01095; PF04043	CW	Pectin esterases	Pectin esterases	cell wall.pectin*esterases.PME	10.8.1	0.907	0.143	0.253	0.11	0.15	0.19	0.242	0.085	0.106	0.711	0.404	0.315	0.142	0.248	0	0.146	0.208	0.276	0.028	0.465	0.099	0.237	0.19	0.864	0.054	0.101	0.05	0.117	0.759	0.078	0.327	0.856	0.578	0.411	0.687	0.136	0.417	0.717	0.052
HORVU5Hr1G010860	pectinesterase family protein	brown	GO:0004857; GO:0005618; GO:0030599; GO:0042545	IPR000070; IPR006501; IPR011050; IPR012334; IPR018040	PF01095; PF04043	CW	Pectin esterases	Pectin esterases	cell wall.pectin*esterases.PME	10.8.1	0	0.055	0	0.029	0	0	0.039	0.043	0	0.047	0	0	0	0	0.044	0	0	0.022	0.028	1.809	0.774	0.791	0.303	0.438	5.191	0.393	0.286	2.026	0.19	0.903	0.465	0	0.892	0.45	2.097	0.766	0	0	0.135
HORVU6Hr1G084030	pectinesterase family protein	brown	GO:0004857; GO:0005618; GO:0030599; GO:0042545	IPR000070; IPR006501; IPR011050; IPR012334; IPR018040	PF01095; PF04043	CW	Pectin esterases	Pectin esterases	NA	NA	0.11	0	0.023	0.015	0	0.028	0.094	0	0.014	0.07	0	0.061	0.022	0	0	0	0	0	0.124	1.011	0.352	1.094	0.164	0.426	1.038	0.216	0.622	0.494	0.278	0.733	0.918	0.13	0.213	0.642	0.212	0.042	0.061	0.057	0
HORVU2Hr1G014980	UDP-D-xylose:L-fucose alpha-1;3-D-xylosyltransferase	blue	none	IPR005069; IPR029044	PF03407	CW	Pectin esterases	Pectin esterases	cell wall.pectin synthesis.rhamnogalacturonan II.Xylose Transferase with Fucose Acceptor	10.4.3.6	0.288	0.927	0.674	0	0	0.239	0	0	0	0.078	0.117	0	0	0.044	0	0	0.065	0	0.882	0.16	0.76	0.264	0.177	0.377	0.796	0.52	0.622	0	0.771	0	0	0	0	0	0	0	0.59	0.626	0.114
HORVU6Hr1G025280	Arabinose 5-phosphate isomerase GutQ	darkturquoise	GO:0005975; GO:0016853; GO:0030246	IPR000644; IPR001347; IPR004800	PF00571; PF01380	CW	Precursor Synthesis	Precursor Synthesis	cell wall.precursor synthesis.KDO pathway.arabinose-5-phosphate isomerase	10.1.12.1	0.966	0.705	0.651	0.241	0.165	0.52	0.61	0.213	0.346	1.047	1.073	1.536	0.719	0.423	0.594	0.577	0.546	0.186	0.855	2.048	1.112	0.831	1.176	1.948	1.443	0.736	0.784	2.26	3.212	4.749	2.553	0.999	1.972	1.644	0.874	0.535	2.399	2.401	2.222
HORVU2Hr1G100380	Galactokinase	greenyellow	GO:0004335; GO:0005524; GO:0005737; GO:0006012; GO:0008152; GO:0016301; GO:0016773; GO:0046835	IPR000705; IPR006206; IPR013750; IPR014721; IPR019539; IPR020568	PF08544; PF10509	CW	Precursor Synthesis	Precursor Synthesis	cell wall.precursor synthesis.sugar kinases.galacturonic acid kinase	10.1.30.1	1.211	0.768	0.743	0.402	0.857	0.872	0.759	0.653	0.875	0.594	0.591	0.353	0.621	0.65	0.55	0.731	0.524	0.343	0.689	0.904	0.732	0.87	0.923	0.743	0.836	0.431	0.448	0.701	0.594	0.877	0.453	0.48	0.239	0.527	0.599	0.703	0.498	0.808	0.27
HORVU3Hr1G003950	Mannose-6-phosphate isomerase 2	blue	GO:0004476; GO:0005975; GO:0008270; GO:0009298	IPR001250; IPR011051; IPR014710; IPR016305; IPR018050	PF01238	CW	Precursor Synthesis	Precursor Synthesis	cell wall.precursor synthesis.phosphomannose isomerase	10.1.20	0	0.792	3.173	0.987	1.263	1.406	0	1.676	0.381	2.493	2.161	2.127	6.266	5.716	5.33	3.719	4.53	4.563	1.916	1.476	2.59	0.224	1.466	1.473	1.753	2.397	0.871	13.455	11.016	10.571	15.333	14.206	6.831	19.832	11.284	16.818	2.389	3.357	0.405
HORVU5Hr1G075660	UDP-glucose 4-epimerase	yellow	GO:0003824; GO:0005975; GO:0016857; GO:0050662	IPR001509; IPR008089; IPR016040	PF01370	CW	Precursor Synthesis	Precursor Synthesis	cell wall.precursor synthesis.GAE	10.1.6	0.085	0.055	0.046	0.446	0.406	0.246	0.344	0.114	0.219	0.117	0.07	0.054	0.135	0.234	0.176	0.132	0.122	0.149	0.193	2.34	2.731	0.923	1.239	1.156	2.4	0.279	1.295	1.571	0.898	1.478	0.314	0.727	1.783	0.951	0.562	0.388	0.488	0.819	1.111
HORVU4Hr1G041630	UDP-glucose:glycoprotein glucosyltransferase 1	darkturquoise	none	none	none	CW	Precursor Synthesis	Precursor Synthesis	not assigned.unknown	35.2	0	0	0	0	0	0	0	0	0	0	0	0	0	0	0	0	0	0	0	0	0	0	0	0	0	0	0	0	0	0	0	0	0	0	0	0	0	0	0
HORVU2Hr1G019180	UDP-glucuronic acid decarboxylase 1	darkturquoise	none	IPR016040	PF16363	CW	Precursor Synthesis	Precursor Synthesis	cell wall.precursor synthesis.UXS	10.1.5	26.831	14.772	19.811	102.505	146.766	60.837	91.716	86.365	63.53	17.773	18.75	18.654	61.525	75.905	114.134	62.397	49.144	50.885	2.136	2.021	3.125	3.363	2.794	5.539	2.319	2.498	3.199	3.286	2.39	3.859	4.44	2.595	3.629	1.927	3.033	1.974	6.455	5.246	4.932
HORVU4Hr1G058500	UDP-glucuronic acid decarboxylase 1	brown	none	IPR016040	PF16363	CW	Precursor Synthesis	Precursor Synthesis	cell wall.precursor synthesis.UXS	10.1.5	0.737	0.317	0.199	1.016	1.03	1.075	2.659	0.959	1.235	0.234	0.07	0.246	0.666	0.11	0.271	0.511	0.481	0.492	0.124	0.146	0.141	0.382	0.076	0.073	0.216	0.178	0.187	0.182	0.164	0	0	0.065	0.239	0	0	0.147	0.305	0.432	0.156
HORVU5Hr1G075570	FASCICLIN-like arabinogalactan 1	blue	none	IPR000782	PF02469	CW	Proteins	Proteins	cell wall.cell wall proteins.AGPs.AGP	10.5.1.1	1.067	1.061	1.027	0.183	0.068	0.176	0.446	0.142	0.134	5.729	10.619	14.63	8.819	5.614	6.584	5.378	8.772	9.909	1.351	4.521	2.815	1.767	2.225	2.824	4.948	1.471	2.689	9.689	7.639	13.423	12.566	7.291	13.236	10.173	9.125	10.005	3.222	4.461	3.582
HORVU1Hr1G087570	FASCICLIN-like arabinogalactan 6	grey	none	IPR000782	PF02469	CW	Proteins	Proteins	cell wall.cell wall proteins.AGPs.AGP	10.5.1.1	0.983	1.893	1.893	2.756	3.715	1.743	3.519	1.938	2.039	2.352	1.112	5.353	0.554	1.73	1.481	0.475	1.235	0.283	0.289	5.585	2.308	2.822	6.194	5.879	5.312	0.216	1.457	1.844	3.288	6.672	0.654	2.037	6.379	0.771	2.234	0.598	1.088	0.888	2.118
HORVU5Hr1G008960	Fasciclin-like arabinogalactan protein	darkred	none	none	none	CW	Proteins	Proteins	not assigned.unknown	35.2	0.491	0.127	0.253	0.307	0.188	0.119	0.72	0.305	0.374	0	0.233	0.284	0.097	0.204	0.154	0.563	0.208	0.03	0	0.146	0.169	0.066	0.139	0.122	0.135	0.089	0.037	0	0.152	0.065	0	0	0.025	0	0	0	0.142	0.319	0.239
HORVU2Hr1G059800	Fasciclin-like arabinogalactan protein 16	yellow	none	IPR000782	PF02469	CW	Proteins	Proteins	cell wall.cell wall proteins.AGPs.AGP	10.5.1.1	0.271	0.277	0.276	0.205	0.113	0.127	0.258	0.163	0.127	0.141	0.187	0.269	0.195	0.073	0.227	0.256	0.136	0.201	0.937	2.221	2.266	1.332	0.809	2.155	1.51	1.484	1.407	1.416	1.745	1.923	2.113	1.22	1.67	1.606	1.074	0.651	0.651	1.513	0.748
HORVU4Hr1G082970	FASCICLIN-like arabinogalactan protein 8	darkturquoise	none	IPR000782	PF02469	CW	Proteins	Proteins	cell wall.cell wall proteins.AGPs.AGP	10.5.1.1	0.415	0.063	0.153	0.095	0.098	0	0.102	0	0.134	0.227	0.093	0.161	0	0.212	0	0.015	0.057	0	0.055	0.412	0.352	0.079	0.114	0.256	0.647	0.076	0.124	0.117	0.152	0.34	0.025	0.091	0.565	0.141	0.075	0.094	0.285	0.296	0.311
HORVU3Hr1G018810	FASCICLIN-like arabinogalactan-protein 11	brown	none	IPR000782	PF02469	CW	Proteins	Proteins	cell wall.cell wall proteins.AGPs.AGP	10.5.1.1	0.364	1.093	0.49	0.351	0.925	0.647	0.657	0.88	0.155	1.547	0.606	4.539	0.404	0.635	0.176	0	0.093	0.253	0.041	0.691	0.38	1.741	2.162	2.288	1.483	0	0.66	0.896	2.226	5.979	0.126	1.855	3.981	0.578	0.487	0.388	0.142	0.364	0.052
HORVU3Hr1G061130	FASCICLIN-like arabinogalactan-protein 11	yellow	none	IPR000782	PF02469	CW	Proteins	Proteins	cell wall.cell wall proteins.AGPs.AGP	10.5.1.1	0.025	0.095	0.391	0.066	0.128	0.042	0.532	0.085	1.644	0.039	0.07	0.392	0.022	0.029	0.073	0	0	0	0.124	0.638	1.098	0.264	0.544	0.584	1.591	0.545	0.535	0.26	0.721	0.733	2.39	0.117	2.022	0.27	0.424	0.189	0.102	0.512	0.384
HORVU1Hr1G087530	FASCICLIN-like arabinogalactan-protein 11	yellow	none	IPR000782; IPR006311	PF02469	CW	Proteins	Proteins	cell wall.cell wall proteins.AGPs.AGP	10.5.1.1	0.051	0.032	0	0.022	0	0	0.047	0	0	0.023	0	0	0	0	0	0	0	0	0.138	0.332	0.493	0.251	0.784	0.292	0.526	0.051	0.05	0.442	0.051	0.078	0.201	0.026	0.289	0.18	0.786	0.262	0.051	0.159	0.135
HORVU7Hr1G049860	FASCICLIN-like arabinogalactan-protein 12	brown	none	IPR000782	PF02469	CW	Proteins	Proteins	NA	NA	0.051	0	0	0	0	0	0	0	0	0	0.086	0.023	0	0	0	0	0	0	1.227	3.843	2.956	1.451	2.427	2.69	3.249	1.535	1.955	2.74	4.553	4.657	1.572	1.635	3.215	1.721	3.071	0.472	0.091	0.102	0.26
HORVU3Hr1G056570	SNF1-related protein kinase regulatory subunit gamma 1	blue	GO:0003824	IPR000644; IPR013785	PF00571	CW	Proteins	Proteins	cell wall.cell wall proteins	10.5	1.313	0.491	0.529	0.417	0.624	0.415	0.43	0.696	0.445	4.299	1.858	1.39	2.471	2.876	1.657	1.505	2.319	2.043	0.289	0.239	0.282	0.501	0.228	0.243	0.175	0.254	0.199	0.909	0.556	0.576	1.547	1.518	0.728	0.912	1.198	1.522	0.254	0.284	0.208
HORVU3Hr1G059480	Acidic endochitinase	darkturquoise	GO:0004553; GO:0005975	IPR001223; IPR001579; IPR013781; IPR017853	PF00704	Defense genes	Chitnases	Chitnases	stress.biotic.PR-proteins	20.1.7	0.441	0.198	0.299	2.244	4.279	1.701	0.555	1.434	1.348	0.43	0.785	1.037	2.351	7.133	5.997	4.201	3.826	5.651	0.041	0	0.225	0.053	0.506	0.39	0.054	0	0	0.143	0.544	0.471	0.39	0.636	1.582	0.103	0.412	0.252	0.071	0.307	0.083
HORVU2Hr1G085280	Chitinase	brown	GO:0004568; GO:0005975; GO:0006032; GO:0008061; GO:0016998	IPR000726; IPR001002; IPR016283; IPR018371; IPR023346	PF00182; PF00187	Defense genes	Chitnases	Chitnases	stress.biotic	20.1	27.39	34.867	40.427	315.644	482.335	128.718	233.939	224.468	234.834	28.386	50.808	56.177	47.57	153.599	106.399	91.404	81.505	77.353	4.824	6.463	7.151	8.334	10.024	26.768	2.346	6.988	3.984	1.974	4.641	3.611	6.566	9.743	14.868	3.468	3.707	2.561	10.582	12.187	7.538
HORVU7Hr1G084920	Chitinase 1	lightgreen	GO:0004553; GO:0005975	IPR000677; IPR001223; IPR001579; IPR013781; IPR017853	PF00704	Defense genes	Chitnases	Chitnases	NA	NA	0.059	0	0	4.605	14.206	1.483	10.152	5.403	2.547	0.094	0.093	0.061	1.265	1.467	1.422	0.453	1.622	1.849	0.234	0.306	0.225	0.712	1.075	1.132	0.512	0.393	0.523	0.818	0.696	0.589	1.346	0.83	1.796	1.233	0.537	0.661	0.213	0.387	0.156
HORVU3Hr1G055200	Chitinase domain-containing protein 1	blue	GO:0005975	IPR013781; IPR017853	none	Defense genes	Chitnases	Chitnases	not assigned.no ontology	35.1	1.872	3.549	3.204	2.763	2.437	3.325	1.768	2.343	2.787	17.702	18.361	14.622	19.652	19.924	21.394	15.132	30.014	25.081	2.302	0.931	1.717	4.048	1.77	2.763	3.02	2.372	2.191	24.325	5.78	23.509	31.761	28.996	19.577	33.641	37.398	40.669	2.175	3.653	3.634
HORVU1Hr1G062030	Chitinase family protein	darkturquoise	GO:0004568; GO:0005975; GO:0006032; GO:0008061; GO:0016998	IPR000726; IPR001002; IPR016283; IPR018371; IPR023346	PF00182; PF00187	Defense genes	Chitnases	Chitnases	stress.biotic	20.1	0.89	0.475	0.575	2.61	12.401	5.989	2.855	7.327	4.446	2.016	0.855	0.768	5.772	8.644	6.21	8.709	4.946	9.163	0.152	0.199	0.338	0.382	0.177	1.546	0.229	0.33	0.299	0.156	0.228	0.222	1.157	0.752	3.328	0.758	1.273	0.367	0.498	0.774	0.322
HORVU3Hr1G064470	Chitinase family protein	darkturquoise	GO:0004568; GO:0005975; GO:0006032; GO:0008061; GO:0016998	IPR000726; IPR001002; IPR016283; IPR018371; IPR023346	PF00182; PF00187	Defense genes	Chitnases	Chitnases	stress.biotic	20.1	0	0.158	0	26.505	75.308	11.675	9.526	36.21	12.716	0.32	0.062	0.138	3.691	9.25	9.671	9.25	2.01	12.078	0.083	0.16	0	0.171	0.164	0.779	0.094	0.495	0.224	0.195	0.62	0	0.314	0.078	2.7	0.167	1.024	0.462	0.061	0.057	0.042
HORVU1Hr1G052430	Chitinase family protein	darkturquoise	GO:0004568; GO:0005975; GO:0006032; GO:0016998	IPR000726; IPR016283; IPR023346	PF00182	Defense genes	Chitnases	Chitnases	stress.biotic	20.1	30.686	17.861	30.548	730.643	1887.7	562.689	1330.05	1405.06	649.368	58.765	48.118	26.365	299.151	559.168	581.864	274.723	373.967	539.198	23.527	35.146	37.301	45.243	76.1	277.561	19.052	30.68	19.421	30.001	88.011	16.733	92.151	38.986	130.723	49.003	58.269	65.35	10.623	23.885	11.909
HORVU0Hr1G016310	Endochitinase A	purple	GO:0004568; GO:0006032; GO:0016998	IPR000726; IPR023346	PF00182	Defense genes	Chitnases	Chitnases	stress.biotic	20.1	0.966	0.768	2.376	23.143	31.472	11.57	22.196	18.893	19.843	0.805	1.998	1.605	8.22	19.449	21.174	18.23	8.887	14.032	0.868	4.215	0.985	3.824	1.58	3.08	1.065	0.888	0.71	1.571	4.692	1.779	13.749	2.206	0.992	4.162	0.986	1.743	1.372	0.831	0.799
HORVU3Hr1G006450	Xylanase inhibitor	darkturquoise	none	IPR021109; IPR032799; IPR032861	PF14541; PF14543	Defense genes	Chitnases	Chitnases	protein.degradation.aspartate protease	29.5.4	0.627	0.547	0.912	110.005	145.63	40.411	40.59	63.972	62.224	0.954	0.847	0.768	13.671	39.869	48.646	50.816	9.906	32.328	3.942	3.63	4.561	8.057	2.945	5.356	3.479	2.017	3.61	3.39	5.021	0.118	0.415	2.219	0.942	0.501	4.406	2.31	1.24	1.422	0.488
HORVU3Hr1G006440	Xylanase inhibitor	magenta	none	IPR021109; IPR032799; IPR032861	PF14541; PF14543	Defense genes	Chitnases	Chitnases	protein.degradation.aspartate protease	29.5.4	1.245	0.903	0.812	31.827	55.996	12.252	10.691	17.8	18.545	0.391	1.384	0.66	6.483	7.731	12.713	11.968	2.512	7.702	17.407	16.955	18.721	32.188	12.414	13.646	15.627	7.14	12.138	14.65	23.41	0.118	0.742	8.42	1.08	0.437	14.755	12.566	2.013	4.29	1.194
HORVU3Hr1G100350	Xylanase inhibitor	lightcyan	none	IPR021109; IPR032799; IPR032861	PF14541; PF14543	Defense genes	Chitnases	Chitnases	protein.degradation.aspartate protease	29.5.4	1.067	0.927	0.782	3.955	10.107	2.411	4.927	4.53	3.345	1.641	1.578	1.659	4.582	4.526	6.291	4.976	3.446	4.772	14.582	36.45	8.643	31.463	5.967	7.815	14.912	6.303	10.009	25.767	32.566	18.839	60.503	14.557	9.004	22.144	12.92	18.182	1.677	2.572	1.537
HORVU4Hr1G076040	Dirigent protein 1	magenta	none	IPR004265	PF03018	Defense genes	Dirigent-like Proteins	Dirigent-like Proteins	stress.biotic.PR-proteins	20.1.7	0.932	1.156	0.789	0	0.173	0.387	1.165	0.249	0	1.188	0.536	1.098	0.037	0	0	0.088	0	0	1.571	2.314	2.449	1.332	2.541	1.096	1.793	2.828	0.784	0.844	0.278	1.125	0.415	1.531	1.821	0.231	1.236	0.105	2.613	4.199	4.475
HORVU4Hr1G090780	Disease resistance-responsive (dirigent-like protein) family protein	yellow	none	IPR001229; IPR004265	PF01419; PF03018	Defense genes	Dirigent-like Proteins	Dirigent-like Proteins	not assigned.unknown	35.2	7.54	11.406	9.411	2.2	1.361	3.072	10.097	2.663	3.239	14.349	6.048	9.239	1.527	1.716	1.378	4.15	2.713	7.254	303.241	339.311	389.984	339.356	440.608	339.52	552.569	428.017	322.388	295.124	212.876	237.422	233.272	296.904	310.382	406.242	413.029	257.945	36.433	154.53	179.534
HORVU5Hr1G094710	Disease resistance-responsive (dirigent-like protein) family protein	darkturquoise	none	IPR004265	PF03018	Defense genes	Dirigent-like Proteins	Dirigent-like Proteins	stress.biotic.PR-proteins	20.1.7	0.788	0.459	0.897	23.581	25.576	12.076	15.97	15.492	17.839	0.641	2.386	2.097	9.111	11.856	17.266	14.277	7.53	11.355	0.276	0.918	0.816	0.989	1.277	3.822	0.418	0.862	0.884	0.182	1.1	0.196	3.509	1.751	2.901	0.912	0.761	0.052	0.762	1.616	0.093
HORVU5Hr1G094700	Disease resistance-responsive (dirigent-like protein) family protein	darkturquoise	none	IPR004265	PF03018	Defense genes	Dirigent-like Proteins	Dirigent-like Proteins	stress.biotic.PR-proteins	20.1.7	5.058	3.644	5.273	59.034	67.013	35.659	64.077	38.021	48.753	6.909	15.765	12.817	35.928	34.686	53.053	35.356	26.317	36.787	1.571	6.423	3.069	4.958	7.686	14.838	1.443	4.617	2.876	2.533	8.499	2.93	34.717	8.926	14.793	5.202	5.08	4.42	3.558	5.712	1.609
HORVU4Hr1G016600	Disease resistance-responsive (dirigent-like protein) family protein	yellow	none	IPR004265	PF03018	Defense genes	Dirigent-like Proteins	Dirigent-like Proteins	stress.biotic.PR-proteins	20.1.7	1.601	1.109	1.487	0.892	1.534	2.137	2.604	1.811	1.524	0.868	0.334	0.753	0.771	1.044	1.371	0.68	0.948	1.819	5.458	10.984	8.713	5.842	12.768	7.498	11.002	7.445	12.947	6.247	6.829	10.715	4.818	6.565	7.534	6.063	5.33	5.774	4.32	3.983	3.811
HORVU7Hr1G118770	Disease resistance-responsive (dirigent-like protein) family protein	darkturquoise	none	IPR004265	PF03018	Defense genes	Dirigent-like Proteins	Dirigent-like Proteins	NA	NA	1.542	2.606	2.468	105.97	176.425	59.895	60.08	86.649	77.629	4.205	3.141	3.341	33.727	72.7	79.814	108.274	36.51	65.066	0.11	0.559	0.69	1.767	0.948	6.257	0.607	0.837	0.286	0.649	0.683	0.34	3.044	2.893	4.081	1.824	2.721	1.9	1.25	2.754	0.343
HORVU4Hr1G016590	Disease resistance-responsive (dirigent-like protein) family protein	brown	none	IPR004265	PF03018	Defense genes	Dirigent-like Proteins	Dirigent-like Proteins	NA	NA	0.119	0.111	0	0.058	0.023	0.091	0.266	0.057	0.042	0.164	0.047	0.046	0	0.168	0.176	0	0.043	0	0.786	3.391	1.844	1.345	2.124	1.582	1.321	0.609	1.93	2.078	1.442	3.545	1.069	1.466	2.223	1.49	2.272	1.795	0.071	0.057	0.083
HORVU7Hr1G116770	Disease resistance-responsive (dirigent-like protein) family protein	brown	none	IPR004265	PF03018	Defense genes	Dirigent-like Proteins	Dirigent-like Proteins	NA	NA	6.142	2.044	0.996	2.215	2.106	2.348	0.594	4.182	1.729	13.834	5.325	8.463	4.911	3.592	3.717	3.916	4.982	5.331	6.629	15.359	17.44	12.989	13.779	8.679	5.151	8.941	12.113	13.676	7.791	22.607	5.157	14.673	24.512	12.061	14.43	9.406	1.393	1.07	0.758
HORVU4Hr1G018650	Disease resistance-responsive (dirigent-like protein) family protein	yellow	none	IPR004265	PF03018	Defense genes	Dirigent-like Proteins	Dirigent-like Proteins	NA	NA	0.771	0.451	0.429	0.249	0.587	0.464	0.469	0.305	0.254	0.352	0.342	0.3	0.24	0.102	0.117	0.285	0.129	0.321	1.24	1.862	2.027	1.516	2.832	1.875	1.578	0.9	2.403	2.481	1.29	0.903	0.491	0.973	1.959	1.31	0.861	1.26	0.783	0.637	1.838
HORVU7Hr1G006790	NBS-LRR disease resistance protein	blue	GO:0043531	IPR002182; IPR027417; IPR032675	PF00931	Defense genes	LRR-domain	LRR-domain	NA	NA	0.161	0.04	0.061	0.029	0.038	0.021	0.039	0.028	0.021	9.777	11.497	10.959	6.161	2.044	2.5	3.281	6.719	7.702	0.207	0.106	0.155	0.092	0.063	0.11	0.243	0.203	0.299	4.727	5.894	8.15	5.107	6.798	11.214	9.749	11.359	14.078	0.122	0.102	0
HORVU2Hr1G125840	NBS-LRR protein	blue	none	IPR032675	none	Defense genes	LRR-domain	LRR-domain	not assigned.unknown	35.2	1.999	1.149	1.341	1.111	0.835	1.413	0.868	0.852	1.242	0	0	0	0	0.015	0	0	0	0	3.418	1.942	3.083	3.336	3.312	2.082	3.438	2.765	2.664	0	0	0	0	0	0.025	0	0	0	1.637	1.73	1.402
HORVU6Hr1G013830	Disease resistance protein	blue	GO:0043531	IPR002182; IPR027417; IPR032675	PF00931	Defense genes	LRR-domain	LRR-domain	stress.biotic.PR-proteins	20.1.7	0.102	0.111	0.146	0.241	0.271	0.169	0.407	0.185	0.254	0.016	0.016	0.015	0	0	0	0.051	0	0.045	0.083	0.133	0.113	0.079	0.202	0.195	0.094	0.14	0.162	0	0.139	0	0	0	0	0	0	0	0.112	0.137	0.177
HORVU3Hr1G094660	Disease resistance protein	darkturquoise	GO:0043531	IPR002182; IPR027417; IPR032675	PF00931	Defense genes	LRR-domain	LRR-domain	stress.biotic.PR-proteins	20.1.7	0.652	1.014	0.927	2.719	2.888	2.938	2.941	3.309	3.38	0.828	1.772	1.643	3.047	3.658	3.651	5.129	3.841	3.623	0.427	0.399	0.211	0.541	0.733	0.937	0.499	0.469	0.759	0.104	0.493	0.471	1.044	0.83	0.653	0.642	0.537	1.239	0.315	0.398	0.343
HORVU1Hr1G000910	Disease resistance protein	cyan	GO:0043531	IPR002182; IPR027417; IPR032675	PF00931	Defense genes	LRR-domain	LRR-domain	stress.biotic.PR-proteins	20.1.7	0.042	0	0.023	0	0	0.021	0.016	0.028	0.155	0.07	0	0.008	0.082	0.029	0.037	0.015	0.057	0.015	0.055	0.027	0	0	0.114	0.012	0.013	0.038	0.012	0.013	0	0	0	0.052	0.113	0.039	0.05	0.052	0	0.046	0.083
HORVU5Hr1G113040	Disease resistance protein (CC-NBS-LRR class) family	darkturquoise	GO:0003824; GO:0043169; GO:0043531	IPR000222; IPR001932; IPR002182; IPR027417; IPR032675	PF00481; PF00931	Defense genes	LRR-domain	LRR-domain	protein.postranslational modification	29.4	0.017	0	0.015	0	0	0.007	0.016	0	0.021	0.524	0.272	0.3	0	0.015	0.015	0.402	0.014	0.38	0.041	0.013	0.014	0.092	0.051	0	0.04	0.013	0.025	0.013	0.822	0.026	0.038	0.039	0.038	0	0.037	0.052	0.03	0.034	0
HORVU1Hr1G003700	Disease resistance protein (CC-NBS-LRR class) family	darkturquoise	GO:0043531	IPR002182; IPR027417	PF00931	Defense genes	LRR-domain	LRR-domain	not assigned.unknown	35.2	0.051	0.333	0.644	1.118	0.827	1.04	0.305	0.504	0.84	1.282	0.435	0.53	0.681	0.92	0.887	1.169	0.797	0.731	0.179	0.386	0.155	0.778	0.164	0.353	0.243	0.114	0.162	0.753	0.582	0.471	0.83	0.35	0.477	0.694	0.437	0.252	0.264	0.546	0.208
HORVU3Hr1G013270	Disease resistance protein (CC-NBS-LRR class) family	darkturquoise	GO:0005515; GO:0043531	IPR001611; IPR002182; IPR027417; IPR032675	PF00931; PF13855	Defense genes	LRR-domain	LRR-domain	stress.biotic.PR-proteins	20.1.7	2.228	1.568	1.525	4.452	5.031	4.112	2.252	3.309	3.86	2.548	1.493	1.582	1.976	2.971	2.911	2.974	2.728	2.759	0.73	0.519	0.577	0.752	0.594	0.584	0.566	0.85	0.685	0.714	0.784	0.445	0.629	0.908	0.728	0.565	0.936	0.829	0.935	0.58	0.633
HORVU1Hr1G086050	Disease resistance protein (CC-NBS-LRR class) family	darkturquoise	GO:0005515; GO:0043531	IPR001611; IPR002182; IPR003591; IPR006553; IPR027417; IPR032675	PF00931; PF13855	Defense genes	LRR-domain	LRR-domain	stress.biotic.PR-proteins	20.1.7	0.568	0.547	0.943	1.827	1.436	1.926	0.907	1.086	1.898	0.86	0.241	0.461	0.958	1.555	1.1	0.957	0.775	0.85	0.221	0.08	0.394	0.303	0.493	0.487	0.324	0.203	0.187	0.221	0.455	0.131	0.465	0.221	0.289	0.283	0.362	0.535	0.295	0.353	0.374
HORVU5Hr1G122990	Disease resistance protein (CC-NBS-LRR class) family	magenta	none	IPR032675	none	Defense genes	LRR-domain	LRR-domain	stress.biotic.PR-proteins	20.1.7	1.805	1.077	0.261	0.329	0.173	0.506	0.399	0.469	0.346	3.423	2.371	2.25	0.195	0.526	0.469	0.606	0.589	0.373	0.689	0.519	0.704	0.699	0.619	0.231	0.971	0.837	0.361	0.818	1.1	1.099	0.843	0.973	0.854	0.668	1.211	0.304	1.098	1.24	1.121
HORVU3Hr1G012760	Disease resistance protein (CC-NBS-LRR class) family	blue	GO:0043531	IPR002182; IPR027417	PF00931	Defense genes	LRR-domain	LRR-domain	NA	NA	0	0.032	0	0	0	0	0	0.021	0	0.031	0.155	0.038	0	0	0.029	0.066	0.036	0	0.028	0	0.042	0.053	0	0	0	0.101	0	0	0.177	1.675	0.239	0.999	0.691	0.103	0.724	0.115	0.03	0	0
HORVU7Hr1G002930	Disease resistance protein (CC-NBS-LRR class) family	blue	GO:0043531	IPR002182; IPR027417; IPR032675	PF00931	Defense genes	LRR-domain	LRR-domain	NA	NA	0.229	0.048	0.054	0.066	0.03	0.091	0.031	0.043	0.106	11.114	8.807	8.294	8.759	9.644	10.748	6.671	9.038	8.768	0.193	0.027	0.113	0.079	0.051	0.073	0.094	0.101	0.075	11.546	7.588	5.39	7.472	7.732	6.002	10.725	8.863	12.23	0.112	0.137	0.093
HORVU3Hr1G012860	Disease resistance protein (CC-NBS-LRR class) family	blue	GO:0043531	IPR002182; IPR027417	PF00931	Defense genes	LRR-domain	LRR-domain	NA	NA	0	0	0	0	0	0	0	0	0	1.039	0.124	0.131	0.21	1.248	1.056	0.804	1.256	1.133	0	0	0	0	0	0	0	0	0	0.052	0	0.641	0.101	0.765	0.565	0.411	0.562	0.042	0	0	0
HORVU6Hr1G094980	Disease resistance protein (NBS-LRR class) family	blue	GO:0005515	IPR001611; IPR003591; IPR006553; IPR025875; IPR032675	PF00560; PF12799	Defense genes	LRR-domain	LRR-domain	NA	NA	0.051	0.222	0.146	0.117	0.045	0.141	0.172	0.05	0.12	0	0.047	0.023	0.09	0.029	0.066	0.073	0.043	0.015	0.055	0.173	0.197	0.264	0.19	0	0.202	0.279	0.137	0.195	0	0.209	0.314	0.026	0.251	0.18	0.05	0.126	0.091	0.137	0.021
HORVU1Hr1G061260	Leucine-rich repeat (LRR) family protein	darkturquoise	GO:0005515; GO:0043531	IPR001611; IPR002182; IPR003591; IPR027417; IPR032675	PF00931	Defense genes	LRR-domain	LRR-domain	stress.biotic.PR-proteins	20.1.7	0.796	0.19	0.307	1.279	1.166	0.752	1.111	0.916	1.101	0.274	0.264	0.384	0.576	0.883	0.96	0.818	0.675	0.477	0.041	0.093	0.141	0.251	0.139	0.353	0.027	0.127	0.187	0.195	0.139	0.092	0.088	0.065	0.276	0.231	0.25	0.283	0.112	0.034	0.125
HORVU4Hr1G001070	Leucine-rich repeat receptor-like protein kinase family protein	blue	none	IPR013210; IPR032675	PF08263	Defense genes	LRR-domain	LRR-domain	stress.biotic.PR-proteins	20.1.7	0	0	0	0	0	0	0	0	0	0.633	0.49	0.806	0.576	1.905	1.254	1.87	0.388	0.656	0	0	0	0	0	0	0	0	0	0.507	0.19	0.275	0.189	0.571	0.138	0.128	0.087	0.073	0	0	0
HORVU5Hr1G087420	Leucine-rich repeat receptor-like protein kinase family protein	blue	GO:0005515	IPR001611; IPR003591; IPR032675	PF00560; PF13855	Defense genes	LRR-domain	LRR-domain	stress.biotic.PR-proteins	20.1.7	4.677	4.705	4.376	1.908	1.045	1.947	1.799	1.448	1.941	1.907	0.505	0.745	0.883	0.453	0.433	0.329	0.424	0.671	0.772	0.452	0.76	0.725	0.392	1.035	0.135	0.786	0.784	0.052	0.051	0.144	0.025	0.013	0.075	0.026	0.1	0.021	3.029	2.117	1.838
HORVU4Hr1G001040	Leucine-rich repeat receptor-like protein kinase family protein	blue	GO:0005515	IPR001611; IPR032675	PF00560	Defense genes	LRR-domain	LRR-domain	stress.biotic.PR-proteins	20.1.7	2.203	3.453	2.79	1.762	1.895	1.153	0.86	1.654	0.946	10.551	11.544	12.426	32.29	44.972	41.85	39.484	32.361	36.317	1.805	1.968	1.182	1.675	0.986	1.302	1.605	1.484	1.232	4.87	6.387	4.801	8.138	11.78	14.391	7.36	7.577	8.377	2.053	1.309	1.454
HORVU5Hr1G083110	Leucine-rich repeat receptor-like protein kinase family protein	blue	GO:0005515	IPR001611; IPR003591; IPR032675	PF00560; PF13855	Defense genes	LRR-domain	LRR-domain	stress.biotic.PR-proteins	20.1.7	0.94	0.618	0.705	4.371	4.249	2.734	2.096	3.103	3.084	0.156	0.194	0.2	0.015	0.037	0.022	1.052	0	0.507	0.124	0.066	0.113	0.303	0.177	0.426	0.121	0.342	0.174	0	0.089	0	0	0	0	0	0	0	0.305	0.489	0.239
HORVU4Hr1G001060	Leucine-rich repeat receptor-like protein kinase family protein	blue	GO:0005515	IPR001611; IPR003591; IPR013210; IPR032675	PF00560; PF08263; PF13855	Defense genes	LRR-domain	LRR-domain	stress.biotic.PR-proteins	20.1.7	0	0	0	0	0.03	0	0	0	0.007	29.723	21.408	22.978	20.386	26.604	19.422	26.888	24.206	22.39	0.014	0.053	0.014	0.066	0.051	0.012	0	0.063	0.012	3.805	3.478	2.499	2.906	7.434	5.902	3.866	3.732	3.16	0.01	0.046	0
HORVU6Hr1G001770	Leucine-rich repeat receptor-like protein kinase family protein	darkturquoise	GO:0005515	IPR001611; IPR003591; IPR013210; IPR032675	PF00560; PF08263; PF13855	Defense genes	LRR-domain	LRR-domain	stress.biotic.PR-proteins	20.1.7	0.144	0.855	0.598	8.392	13.258	9.054	7.008	8.066	10.479	0.438	0.645	1.213	4.979	11.798	10.052	9.177	9.303	5.241	0.096	0.133	0.028	0.369	0.354	0.913	0.135	0.228	0.062	0.182	0.025	0	0.327	0.363	0.841	0.18	0.412	0.042	0.03	0.569	0.083
HORVU1Hr1G009610	Leucine-rich repeat receptor-like protein kinase family protein	brown	GO:0005515	IPR001611; IPR003591; IPR013210; IPR032675	PF08263	Defense genes	LRR-domain	LRR-domain	stress.biotic.PR-proteins	20.1.7	0.746	0.935	1.211	0.906	0.316	0.675	2.112	0.611	1.581	0.985	1.485	1.943	1.565	1.234	1.056	0.416	2.333	0.865	0.014	0.013	0.056	0.013	0.051	0.097	0	0.051	0	0	0	0.026	0.101	0.285	0.1	0.116	0.075	0.073	0.152	0.364	0.093
HORVU0Hr1G039010	Leucine-rich repeat receptor-like protein kinase family protein	brown	GO:0005515	IPR001611; IPR003591; IPR013210; IPR032675	PF00560; PF08263; PF13855	Defense genes	LRR-domain	LRR-domain	stress.biotic.PR-proteins	20.1.7	1.449	0.594	0.927	2.5	2.474	2.031	1.955	1.761	2.166	0.399	0.669	0.676	1.258	2.249	1.752	1.293	1.393	1.089	0.179	0.027	0.225	0.422	0.291	0.377	0.189	0.279	0.212	0.234	0.089	0.157	0.264	0.117	0.138	0.218	0.137	0.21	0.488	0.637	0.561
HORVU1Hr1G009070	Leucine-rich repeat receptor-like protein kinase family protein	brown	GO:0005515	IPR001611; IPR003591; IPR013210; IPR032675	PF08263	Defense genes	LRR-domain	LRR-domain	stress.biotic.PR-proteins	20.1.7	0.322	0.135	0.084	0.804	0.406	0.527	1.111	0.518	0.974	0.258	0.303	1.014	0.966	1.431	1.012	0.614	2.943	0.432	0	0	0	0	0	0	0	0	0	0	0	0	0.05	0	0	0.039	0	0	0	0	0
HORVU5Hr1G124710	Leucine-rich repeat receptor-like protein kinase family protein	brown	GO:0005515	IPR001611; IPR003591; IPR032675	PF00560; PF13855	Defense genes	LRR-domain	LRR-domain	stress.biotic.PR-proteins	20.1.7	0	0.063	0.092	0.022	0.015	0.035	0.086	0.043	0.078	0.07	0.163	0.2	0.022	0.117	0.015	0.051	0.108	0.067	0	0.04	0	0.013	0.013	0.012	0	0	0	0	0	0	0	0	0.025	0	0	0	0.02	0	0.031
HORVU3Hr1G116520	NB-ARC domain containing protein	blue	none	none	none	Defense genes	Misc.	Misc.	not assigned.unknown	35.2	0.364	0.071	0.176	0.234	0.143	0.204	0.446	0.206	0.198	0.313	0.031	0.123	0	0.044	0.103	0.146	0.237	0.119	0.069	0.106	0.408	0.158	0	0	0.067	0.038	0.112	0.065	0.076	0	0.075	0.169	0.075	0.064	0.075	0.084	0.122	0.25	0.301
HORVU3Hr1G105430	Bax inhibitor-1 family protein	brown	none	IPR006214	PF01027	Defense genes	Misc.	Misc.	not assigned.no ontology	35.1	0.678	0.459	0.46	1.528	1.677	1.378	1.463	1.505	1.919	1.071	0.941	1.298	1.976	2.285	2.163	2.543	1.393	2.132	0.041	0	0.127	0.105	0.101	0.231	0.148	0.254	0	0.143	0.266	0.157	0.164	0.039	0.05	0.051	0.05	0.199	0.254	0.25	0.322
HORVU5Hr1G094490	Bax inhibitor-1 family protein	yellow	none	IPR006214	PF01027	Defense genes	Misc.	Misc.	not assigned.no ontology	35.1	0.449	0.301	0.253	0.292	0.887	0.358	0.555	0.504	0.289	0.172	0.35	0.154	0.397	0.562	0.455	0.577	0.258	0.298	0	0	0	0	0.051	0	0	0.051	0	0	0.089	0	0	0	0	0	0	0	0.122	0	0
HORVU4Hr1G077480	Cold regulated gene 27; putative isoform 2	darkturquoise	none	none	none	Defense genes	Misc.	Misc.	not assigned.unknown	35.2	0.517	0.483	0.552	1.681	3.219	2.826	1.134	4.558	5.511	0.242	0.583	0.438	0.936	1.971	2.112	3.156	2.347	4.816	0.083	0.226	0.436	0.369	0.152	0.329	0.661	0.495	0.946	0.403	0.152	0.772	0.868	0.117	0.301	0.45	1.436	1.239	0.091	0.296	0.208
HORVU6Hr1G073850	Cysteine-rich repeat secretory protein 60	blue	none	IPR002902	PF01657	Defense genes	Misc.	Misc.	NA	NA	0.051	0.055	0	0.022	0	0	0	0.043	0.028	0.485	0.808	0.253	0.337	0.234	0.315	0.219	0.172	0.343	0.124	0.173	0.197	0.198	0.101	0.122	0.135	0.089	0.149	1.026	0.771	2.63	0.491	0.804	1.356	0.437	0.362	0.325	0.152	0.137	0.093
HORVU5Hr1G106010	Cysteine-rich secretory protein 3	darkturquoise	GO:0005576	IPR001283; IPR002413; IPR014044; IPR018244	PF00188	Defense genes	Misc.	Misc.	stress.biotic	20.1	9.717	8.444	9.097	1254.65	1746.97	503.125	561.087	873.961	846.16	56.702	29.819	50.694	257.308	578.237	656.861	517.407	215.199	697.535	1.089	1.37	1.351	4.22	2.844	16.324	1.793	4.325	1.706	0.753	3.25	1.975	3.925	13.428	25.366	2.196	4.918	1.932	2.582	6.6	2.045
HORVU5Hr1G056040	Cysteine-rich venom protein	darkturquoise	GO:0005576	IPR001283; IPR002413; IPR014044; IPR018244	PF00188	Defense genes	Misc.	Misc.	NA	NA	2.431	2.677	5.411	1014.84	1294.56	357.249	1178.23	622.775	483.54	32.591	7.315	13.424	89.068	288.013	400.3	358.221	165.947	609.759	1.172	1.37	7.066	8.809	8.229	84.003	3.87	20.939	2.166	1.208	22.107	1.596	19.182	27.401	74.667	2.98	8.8	6.057	3.395	17.706	3.136
HORVU7Hr1G033530	Cysteine-rich venom protein	darkturquoise	GO:0005576	IPR001283; IPR002413; IPR014044; IPR018244	PF00188	Defense genes	Misc.	Misc.	NA	NA	0.618	0.808	1.081	198.476	299.833	66.812	197.822	143.095	52.183	15.616	2.239	2.112	20.641	57.734	95.988	76.265	49.259	224.723	0.496	1.476	3.294	5.604	5.385	46.877	2.805	12.188	0.996	0.584	12.078	0.968	12.025	16.529	34.759	1.028	7.14	3.38	0.752	6.315	0.55
HORVU5Hr1G106020	Cysteine-rich venom protein	darkturquoise	GO:0005576	IPR001283; IPR002413; IPR014044; IPR018244	PF00188	Defense genes	Misc.	Misc.	NA	NA	0.212	0	0	54.67	113.849	19.527	101.625	29.969	37.562	0.117	0	0	1.991	10.973	21.695	4.574	5.47	1.372	0	0	0	0	0	0.475	0	0	0.112	0	0	0	0	0	0	0.103	0	0	0.061	0.102	0.145
HORVU7Hr1G033620	Cysteine-rich venom protein	darkturquoise	GO:0005576	IPR001283; IPR002413; IPR014044; IPR018244	PF00188	Defense genes	Misc.	Misc.	NA	NA	1.051	2.139	1.816	479.625	819.957	145.862	581.375	328.307	126.551	31.942	5.636	7.05	56.958	141.685	228.964	185.796	118.841	528.864	1.378	2.54	7.418	17.775	13.602	111.514	7.146	27.458	3.635	1.481	28.582	2.028	34.327	40.712	93.955	4.894	22.02	10.015	1.769	17.57	2.533
HORVU5Hr1G055950	Cysteine-rich venom protein	darkturquoise	GO:0005576	IPR001283; IPR002413; IPR014044; IPR018244	PF00188	Defense genes	Misc.	Misc.	NA	NA	9.785	13.719	19.382	3066.69	3745.65	1252.79	2940.33	2034.42	1586.77	153.819	58.931	83.755	513.845	1246.54	1670.18	1400.53	641.569	2019.66	3.694	4.016	15.821	26.492	18.747	152.779	13.348	44.072	4.619	3.442	43.152	5.39	38.088	76.999	175.264	8.323	16.552	16.66	10.115	38.439	7.569
HORVU7Hr1G040740	Cysteine-rich venom protein	brown	GO:0005576	IPR001283; IPR014044; IPR018244	PF00188	Defense genes	Misc.	Misc.	NA	NA	2.677	2.828	2.897	26.703	46.686	18.634	26.497	26.845	18.474	5.135	3.164	2.734	18.657	10.382	19.664	29.547	12.347	57.677	136.35	139.828	135.071	388.503	175.965	183.284	166.127	172.764	231.147	125.172	168.953	138.492	201.875	258.619	223.523	200.661	239.768	275.078	22.74	27.447	31.004
HORVU7Hr1G040730	Cysteine-rich venom protein	brown	GO:0005576	IPR001283; IPR002413; IPR014044; IPR018244	PF00188	Defense genes	Misc.	Misc.	NA	NA	3.49	3.675	3.288	13.932	27.848	11.844	12.193	16.543	8.778	4.971	3.172	3.725	12.121	8.732	9.047	12.246	8.916	18.267	67.975	71.383	76.657	116.925	81.864	77.82	69.708	77.352	83.224	72.365	71.987	77.75	60.893	92.931	96.893	76.157	83.397	90.839	13.357	16.671	13.747
HORVU1Hr1G002100	Defensin-like protein	blue	GO:0006952	IPR003614; IPR008176; IPR008177	PF00304	Defense genes	Misc.	Misc.	not assigned.unknown	35.2	17.969	29.632	49.923	0.358	0.572	1.082	1.032	5.574	0.466	0.055	0.785	3.74	0.165	0.11	0	0.066	0	0	10.861	8.391	7.531	1.503	4.589	7.608	5.906	5.936	6.075	1.896	0.683	3.428	1.145	0.895	0.402	0.899	0.1	0.304	17.637	9.331	4.361
HORVU1Hr1G010230	Defensin-like protein	purple	GO:0006952	IPR003614; IPR008176; IPR008177	PF00304	Defense genes	Misc.	Misc.	not assigned.unknown	35.2	1.051	0.768	0.628	10.826	14.394	5.567	12.467	9.578	7.699	2.446	5.799	8.317	5.083	7.352	8.358	3.734	3.654	4.347	3.57	8.883	6.658	4.101	5.764	7.121	3.91	3.082	5.453	6.662	18.515	11.971	6.101	5.657	9.054	4.573	6.903	4.64	0.427	0.512	0.748
HORVU2Hr1G006470	disease resistance family protein / LRR family protein	blue	none	IPR032675	none	Defense genes	Misc.	Misc.	stress.biotic.PR-proteins	20.1.7	0.39	0.697	0.69	0.132	0.165	0.084	0.07	0.128	0.141	0.594	0.148	0.499	0.262	0.183	0.205	0.037	0.165	0.291	0.345	0.293	0.45	0.501	0.556	0.134	0.391	0.152	0.759	0.481	0.076	0.432	0.176	0.234	0.226	0.411	0.387	0.336	0.915	0.307	0.841
HORVU1Hr1G068200	disease resistance family protein / LRR family protein	yellow	GO:0043531	IPR002182; IPR027417; IPR032675	PF00931	Defense genes	Misc.	Misc.	stress.biotic.PR-proteins	20.1.7	3.152	2.099	3.372	4.751	4.053	4.168	4.943	3.231	4.043	3.025	2.169	2.25	2.867	3.753	4.15	2.418	3.668	3.005	0.165	0.066	0.141	0.237	0.24	0.365	0.108	0	0	0.597	0.278	0.092	0.277	0.311	0.653	0.167	0.112	0.504	0.234	0.603	0.374
HORVU1Hr1G001630	Disease resistance protein	blue	GO:0043531	IPR002182; IPR027417; IPR032675	PF00931	Defense genes	Misc.	Misc.	stress.biotic	20.1	0	0	0	0.007	0.03	0	0	0	0.028	0	0	0.038	0	0	0	0.183	0	0	0	0	0	0	0	0	0	0	0	0.078	0.063	0	0	0	0	0.013	0	0	0	0	0
HORVU2Hr1G007170	Disease resistance protein	blue	GO:0043531	IPR002182; IPR027417; IPR032675	PF00931	Defense genes	Misc.	Misc.	stress.biotic	20.1	72.52	49.172	62.507	37.338	26.554	39.244	28.797	28.038	31.437	0.164	0.241	0.146	0.03	0.102	0	0.132	0.065	0.082	43.249	26.968	41.017	43.067	35.345	34.278	39.411	40.014	34.871	0.065	0.139	0.026	0.151	0.078	0.088	0.103	0.012	0.01	49.617	43.184	41.325
HORVU1Hr1G001490	Disease resistance protein	blue	GO:0043531	IPR002182; IPR027417; IPR032675	PF00931	Defense genes	Misc.	Misc.	stress.biotic	20.1	0.093	0.103	0.115	0.044	0.075	0.056	0.055	0.085	0.106	0.547	0.498	0.822	0.314	0.234	0.389	1.863	0.323	0.425	0.028	0.04	0.014	0	0.126	0.073	0.04	0.013	0.062	0.545	0.152	0.772	0.314	0.636	0.603	0.706	0.649	0.651	0.061	0.057	0.01
HORVU5Hr1G096560	Disease resistance protein	blue	GO:0043531	IPR002182; IPR027417; IPR032675	PF00931	Defense genes	Misc.	Misc.	stress.biotic	20.1	0.635	0.293	0.667	0.497	0.406	0.562	0.665	0.376	0.473	3.845	1.726	1.874	1.932	2.672	2.735	2.068	3.209	3.169	0.579	0.093	0.211	0.567	0.468	0.39	0.256	0.444	0.448	2.883	1.265	1.439	2.252	2.712	1.833	2.402	2.609	3.59	0.376	0.364	0.581
HORVU6Hr1G057110	Disease resistance protein	blue	GO:0043531	IPR002182; IPR027417; IPR032675	PF00931	Defense genes	Misc.	Misc.	stress.biotic	20.1	21.832	16.309	18.976	13.07	11.047	14.269	13.147	11.367	13.866	8.949	2.122	1.835	1.924	1.65	1.598	1.688	1.831	3.571	15.836	8.511	15.413	13.648	16.851	14.23	14.778	18.339	13.806	1.052	1.341	0.72	0.893	0.856	1.067	1.117	1.323	1.155	15.777	14.668	14.432
HORVU5Hr1G096630	Disease resistance protein	darkturquoise	GO:0043531	IPR002182; IPR027417; IPR032675	PF00931	Defense genes	Misc.	Misc.	stress.biotic	20.1	1.322	1.077	0.705	0.117	0.03	0.344	0.571	0.17	0.183	0.531	0.389	0.415	0.165	0.066	0.073	0.146	0.179	0.246	1.199	0.519	0.591	1.068	1.075	0.621	1.429	1.763	1.594	0.364	0.809	0.131	0.591	0.48	0.151	0.424	0.911	0.672	0.661	0.649	0.883
HORVU3Hr1G001510	Disease resistance protein	brown	GO:0043531	IPR002182; IPR027417; IPR032675	PF00931	Defense genes	Misc.	Misc.	stress.biotic	20.1	0.017	0.016	0.031	0.007	0	0.007	0.016	0	0.014	0.016	0	0.031	0	0.022	0	0.051	0.029	0.037	0.124	0.293	0.422	0.277	0.126	0.28	0.283	0.14	0.373	0.351	0.076	0.301	0.075	0.065	0.063	0.206	0.262	0.357	0.03	0.068	0.052
HORVU5Hr1G079610	Disease resistance protein	brown	GO:0043531	IPR002182; IPR027417; IPR032675	PF00931	Defense genes	Misc.	Misc.	stress.biotic	20.1	1.042	0.95	1.694	13.194	12.815	6.741	13.554	6.44	13.901	0.758	3.731	3.041	7.03	7.257	8.263	6.393	9.325	3.691	0.014	0.053	0	0.066	0.038	0.28	0.054	0.038	0.037	0.078	0.126	0.026	0.302	0.13	0.063	0.051	0.025	0.073	0.213	0.216	0.083
HORVU1Hr1G005520	Disease resistance protein	salmon	GO:0043531	IPR002182; IPR027417; IPR032675	PF00931	Defense genes	Misc.	Misc.	stress.biotic	20.1	1.262	0.776	1.104	0.804	0.504	1.026	0.978	0.71	0.783	0.899	0.785	0.545	0	0	0	0.27	0.28	0.447	0.73	0.399	0.718	0.831	0.581	0.45	0.634	0.583	0.361	0.104	0.683	0	0	0	0	0.026	0.212	0.357	0.346	0.228	0.353
HORVU2Hr1G089020	Disease resistance protein	purple	GO:0005515; GO:0043531	IPR001611; IPR002182; IPR003591; IPR003593; IPR027417; IPR032675	PF00931; PF13855	Defense genes	Misc.	Misc.	stress.biotic	20.1	2.398	2.701	2.008	27.909	31.096	15.837	25.997	14.427	20.005	3.837	5.768	4.439	13.558	25.786	25.309	18.252	19.138	13.428	1.861	3.045	1.83	6.369	2.933	3.567	1.658	2.055	1.594	3.325	7.272	1.596	11.233	3.114	2.838	7.476	2.871	5.459	1.454	1.639	1.132
HORVU3Hr1G003810	Disease resistance protein	yellow	GO:0043531	IPR002182; IPR027417; IPR032675	PF00931	Defense genes	Misc.	Misc.	stress.biotic	20.1	0.991	0.665	0.529	1.038	0.805	0.928	0.915	0.66	0.889	0.75	0.77	0.591	0.547	1.402	1.136	0.862	1.414	0.91	0.138	0.146	0.282	0.198	0	0.304	0.108	0.063	0	0.312	0.089	0.131	0.088	0.182	0.088	0.077	0.2	0.063	0.386	0.205	0.114
HORVU1Hr1G000900	Disease resistance protein	blue	GO:0043531	IPR002182; IPR027417; IPR032675	PF00931	Defense genes	Misc.	Misc.	stress.biotic.PR-proteins	20.1.7	0.008	0	0	0	0.008	0	0	0	0	0.117	0.272	0.192	0.195	0.35	0.257	0.132	0.244	0.171	0	0	0	0	0	0	0	0	0	0.208	0.038	0.288	0.189	0.208	0.201	0.141	0.137	0.157	0	0.011	0
HORVU3Hr1G098150	Disease resistance protein	blue	GO:0003677; GO:0043531	IPR002182; IPR003656; IPR006553; IPR027417; IPR032675	PF00931	Defense genes	Misc.	Misc.	stress.biotic.PR-proteins	20.1.7	3.389	2.891	4.399	3.355	2.64	4.562	4.247	4.019	3.888	1.54	0.023	0	0	0.007	0.007	0	0.029	0.865	1.502	0.585	1.281	1.767	1.985	1.802	1.47	2.105	1.531	0.013	0.013	0.013	0	0	0.025	0.026	0.025	0	3.294	2.185	3.105
HORVU1Hr1G000250	Disease resistance protein	blue	GO:0043531	IPR002182; IPR027417; IPR032675	PF00931	Defense genes	Misc.	Misc.	stress.biotic.PR-proteins	20.1.7	0.949	1.117	1.226	1.842	1.542	1.251	0.884	1.257	1.538	0.016	0.155	0.069	0	0.015	0.029	0.628	0.022	0.015	0.662	0.918	0.619	1.332	0.885	0.974	0.822	0.507	0.996	0	0.354	0	0	0.026	0.013	0.026	0.025	0.01	0.823	0.717	0.623
HORVU1Hr1G005180	Disease resistance protein	blue	GO:0043531	IPR002182; IPR027417; IPR032675	PF00931	Defense genes	Misc.	Misc.	stress.biotic.PR-proteins	20.1.7	0	0	0	0	0	0	0	0.021	0	0.727	1.22	0.722	0.839	0.993	0.843	6.064	0.775	3.698	0.028	0	0	0	0	0	0	0	0	0.377	0.291	0.563	0.642	0.35	0.402	0.655	0.799	1.155	0	0	0.031
HORVU2Hr1G103490	Disease resistance protein	blue	GO:0043531	IPR002182; IPR027417; IPR032675	PF00931	Defense genes	Misc.	Misc.	stress.biotic.PR-proteins	20.1.7	56.61	47.905	41.186	50.986	56.628	47.369	42.335	43.956	50.405	6.729	0.031	0.192	0.09	0.19	0.066	0.08	0.086	2.557	31.01	32.46	30.474	32.65	25.434	31.211	28.827	26.025	27.999	0.052	0.278	0.353	0.138	0.169	0.226	0.193	0.986	0.136	39.818	31.976	28.688
HORVU1Hr1G083100	Disease resistance protein	blue	GO:0043531	IPR002182; IPR027417; IPR032675	PF00931	Defense genes	Misc.	Misc.	stress.biotic.PR-proteins	20.1.7	0	0	0	0	0	0	0	0	0	0.735	0.498	0.814	0.554	0.526	0.616	0.336	0.854	0.589	0	0	0	0	0.025	0	0	0	0	0.299	0.114	0.275	0.189	0.169	0.251	0.231	0.325	0.336	0	0	0
HORVU1Hr1G006290	Disease resistance protein	magenta	GO:0043531	IPR002182; IPR027417; IPR032675	PF00931	Defense genes	Misc.	Misc.	stress.biotic.PR-proteins	20.1.7	0.288	0.182	0.176	0.066	0.316	0.148	0.18	0.071	0	0	0	0.169	0.127	0.08	0.037	0.058	0.122	0	0.165	0.106	0.084	0.079	0.164	0.11	0.108	0.228	0.05	0	0.164	0.222	0.05	0.104	0.075	0	0.287	0.042	0.244	0.273	0.208
HORVU5Hr1G115270	Disease resistance protein	magenta	GO:0043531	IPR002182; IPR027417; IPR032675	PF00931	Defense genes	Misc.	Misc.	stress.biotic.PR-proteins	20.1.7	0.695	0.372	0.399	0.534	0.572	0.394	0.547	0.483	0.381	0.625	0.171	0.292	0.517	0.394	0.403	0.438	0.56	0.336	0.469	0.465	0.493	0.791	0.48	0.511	0.458	0.419	0.473	0.558	0.354	0.235	0.352	0.337	0.151	0.424	0.35	0.567	0.356	0.307	0.446
HORVU2Hr1G006590	Disease resistance protein	yellow	GO:0043531	IPR002182; IPR027417; IPR032675	PF00931	Defense genes	Misc.	Misc.	stress.biotic.PR-proteins	20.1.7	0.102	0.095	0.161	0.117	0.165	0.091	0.031	0.142	0.176	0.164	0.031	0.115	0.165	0.212	0.176	0.037	0.294	0.276	0.152	0.266	0.141	0.158	0.164	0.195	0.364	0.241	0.149	0.688	0.19	0.392	0.176	0.389	0.615	0.591	0.587	0.283	0.325	0.102	0.405
HORVU2Hr1G000560	Disease resistance protein	yellow	GO:0043531	IPR002182; IPR027417; IPR032675	PF00931	Defense genes	Misc.	Misc.	stress.biotic.PR-proteins	20.1.7	1.999	2.527	4.054	2.113	1.519	2.678	1.979	1.257	2.907	2.282	1.205	1.889	1.729	1.657	1.019	1.067	1.565	1.372	0.662	0.293	1.056	0.765	1.226	0.816	1.011	0.685	0.61	0.883	0.379	0.392	0.604	0.532	0.653	0.642	0.949	1.449	2.094	1.138	1.474
HORVU2Hr1G119380	Disease resistance protein	blue	GO:0043531	IPR002182; IPR027417; IPR032675	PF00931	Defense genes	Misc.	Misc.	NA	NA	0	0	0	0.007	0	0	0	0	0	5.002	2.153	4.208	2.912	2.709	2.134	1.045	3.36	2.117	0.055	0	0	0	0	0	0.027	0	0	4.818	1.214	4.095	2	2.88	2.788	3.622	3.632	4.766	0	0	0.031
HORVU6Hr1G075320	Disease resistance protein	blue	GO:0043531	IPR002182; IPR027417; IPR032675	PF00931	Defense genes	Misc.	Misc.	NA	NA	0	0	0.046	0	0.008	0.014	0	0	0.085	0.578	0.233	0.261	0.427	0.139	0.205	0.358	0.251	0.313	0	0	0.056	0	0	0	0	0.089	0	0.234	0.114	0.51	0.088	0.195	0.088	0.27	0.162	0.199	0	0.034	0
HORVU1Hr1G002680	Disease resistance protein	blue	GO:0043531	IPR002182; IPR027417; IPR032675	PF00931	Defense genes	Misc.	Misc.	NA	NA	0	0.016	0	0.037	0	0.028	0	0.021	0	0.227	0.303	0.276	0.621	1.073	0.858	1.096	0.625	0.38	0	0	0	0	0	0	0	0	0	0.247	0.177	0.222	0.264	0.311	0.226	0.347	0.437	0.619	0	0	0
HORVU6Hr1G090550	Disease resistance protein	blue	GO:0043531	IPR002182; IPR027417; IPR032675	PF00931	Defense genes	Misc.	Misc.	NA	NA	1.228	2.139	2.751	1.031	1.023	1.715	0.665	1.022	1.263	1.594	0.342	0.568	0.337	0.518	0.374	0.395	0.459	0.634	1.02	0.492	1.408	0.527	1.669	0.913	0.566	1.04	1.108	0.727	0.253	0.484	0.189	0.571	0.804	0.527	0.512	0.388	2.694	2.777	2.886
HORVU7Hr1G116000	Disease resistance protein	blue	GO:0043531	IPR002182; IPR027417; IPR032675	PF00931	Defense genes	Misc.	Misc.	NA	NA	0.017	0	0.015	0	0.06	0.035	0	0.028	0	25.924	11.365	15.129	8.041	6.359	5.499	7.124	7.631	9.715	0	0.08	0.07	0.04	0.051	0.012	0.013	0.127	0	29.247	20.223	20.33	13.006	23.963	19.69	25.034	27.587	24.817	0.051	0.068	0
HORVU3Hr1G010310	Disease resistance protein	blue	GO:0043531	IPR002182; IPR027417	PF00931	Defense genes	Misc.	Misc.	NA	NA	0.796	0.752	1.019	0.504	0.248	0.415	0.633	0.412	0.275	3.658	3.941	5.898	2.793	4.147	3.087	2.046	4.4	2.669	1.006	1.29	1.098	1.952	1.125	0.998	0.984	0.583	0.996	5.273	7.715	3.899	9.95	2.374	2.725	4.2	2.696	4.64	0.884	0.751	0.55
HORVU7Hr1G111630	Disease resistance protein	blue	GO:0043531	IPR002182; IPR027417; IPR032675	PF00931	Defense genes	Misc.	Misc.	NA	NA	0.085	0	0.061	0.124	0.053	0.042	0.391	0.078	0.049	0.367	0.233	0.238	0.449	0.007	0.154	0.015	0.388	0.805	0.069	0.04	0	0.092	0.101	0.146	0.094	0.165	0	0.597	0.278	0.942	0.83	0.208	0.176	0.141	0.05	0.451	0.132	0.114	0.104
HORVU7Hr1G008100	Disease resistance protein	blue	GO:0043531	IPR002182; IPR003591; IPR027417; IPR027806; IPR032675	PF00931; PF13359	Defense genes	Misc.	Misc.	NA	NA	1.076	0.127	0.123	0.329	0.256	0.119	0.485	0.256	0.282	0.094	0	0	0.127	0.044	0.132	0.11	0.086	0.201	0.11	0.066	0.07	0	0.101	0.097	0.027	0.063	0.037	0	0.063	0	0	0	0.013	0	0	0	0.224	0.034	0.135
HORVU2Hr1G011300	Disease resistance protein	blue	GO:0005515; GO:0005634; GO:0006355; GO:0043531	IPR000270; IPR002182; IPR003311; IPR027417; IPR032675	PF00931; PF02309	Defense genes	Misc.	Misc.	NA	NA	1	0.618	0.437	0.417	0.308	0.541	0.759	0.391	0.473	0.125	0.039	0.115	0	0.015	0	0.153	0	0.075	0.179	0.066	0.141	0.04	0.063	0.037	0.108	0.051	0.112	0	0.025	0	0	0	0	0	0	0	0.224	0.205	0.156
HORVU7Hr1G008170	Disease resistance protein	blue	GO:0043531	IPR002182; IPR027417; IPR032675	PF00931	Defense genes	Misc.	Misc.	NA	NA	0.025	0.055	0.077	0.11	0.03	0.141	0.196	0.071	0.127	2.04	1.562	1.298	1.183	1.307	1.569	1.483	1.306	1.879	0.028	0	0.056	0	0.038	0	0.013	0.013	0.012	0.675	0.974	0.706	0.717	0.843	1.017	1.13	1.148	0.819	0.071	0	0.01
HORVU7Hr1G115990	Disease resistance protein	blue	GO:0043531	IPR002182; IPR027417; IPR032675	PF00931	Defense genes	Misc.	Misc.	NA	NA	0	0	0.046	0	0.053	0.021	0.016	0.021	0.049	25.018	12.601	15.843	6.618	4.87	4.194	6.408	7.638	9.573	0.055	0.133	0.07	0.013	0.013	0	0.067	0.051	0	34.598	30.53	27.709	17.497	24.546	20.079	32.317	26.688	35.41	0.03	0.034	0.042
HORVU6Hr1G090470	Disease resistance protein	blue	GO:0043531	IPR002182; IPR027417; IPR032675	PF00931	Defense genes	Misc.	Misc.	NA	NA	10.988	9.22	11.565	4.985	3.362	5.651	4.849	4.281	5.906	3.072	3.405	2.696	2.381	1.489	2.273	2.769	2.807	1.633	16.525	10.173	13.316	19.595	11.87	10.907	21.681	15.371	16.558	0.766	2.239	1.753	0.969	1.168	1.846	4.11	4.094	2.866	3.436	4.745	4.226
HORVU3Hr1G004100	Disease resistance protein	blue	GO:0043531	IPR002182; IPR027417; IPR032675	PF00931	Defense genes	Misc.	Misc.	NA	NA	0	0	0	0	0	0	0	0	0	0.336	0	0.092	0.202	0.146	0.286	0.102	0.309	0.365	0	0	0	0	0	0	0	0	0	0.792	0.291	0.89	0.39	0.571	0.553	0	0.736	0.651	0	0	0
HORVU7Hr1G008240	Disease resistance protein	blue	GO:0043531	IPR002182; IPR027417; IPR032675	PF00931	Defense genes	Misc.	Misc.	NA	NA	0.042	0	0	0.022	0.008	0.021	0.07	0.021	0.014	2.282	0	0.169	1.28	0	0.843	0.446	0.689	1.267	0.083	0	0.042	0.066	0	0.061	0.04	0	0.075	0.325	0	0.314	0.063	0.272	0	0.385	0	0	0	0	0.083
HORVU7Hr1G111700	Disease resistance protein	blue	GO:0043531	IPR002182; IPR027417; IPR032675	PF00931	Defense genes	Misc.	Misc.	NA	NA	2.101	1.434	1.839	0.336	0.286	0.872	1.103	0.369	1.108	0.055	1.718	1.574	0.06	0.022	0.073	0.95	0.057	0.127	1.544	0.984	1.365	1.015	1.403	1.108	1.631	0.824	1.021	0.039	2.302	0.039	0.226	0.117	0.113	0.077	0.1	0.115	2.145	1.73	1.381
HORVU7Hr1G111610	Disease resistance protein	blue	GO:0043531	IPR002182; IPR027417; IPR032675	PF00931	Defense genes	Misc.	Misc.	NA	NA	0.576	0.182	0.391	0.11	0.045	0.169	0.211	0.206	0.402	0	0	0	0.045	0	0.073	0	0.022	0.015	0.248	0.279	0.577	0.171	0.19	0.536	0.243	0.647	0.311	0.299	0	0.432	0	0	0	0.128	0	0.115	0.386	0.182	0.26
HORVU1Hr1G075170	Disease resistance protein	blue	GO:0043531	IPR002182; IPR027417; IPR032675	PF00931	Defense genes	Misc.	Misc.	NA	NA	0	0	0.038	0	0.015	0	0	0	0.028	6.565	7.867	7.833	8.086	6.191	5.264	3.456	7.545	8.35	0.028	0.027	0	0.092	0.038	0	0	0.038	0	22.001	4.869	16.837	19.447	16.049	14.115	20.051	19.66	22.991	0	0	0
HORVU1Hr1G004040	Disease resistance protein	blue	GO:0005515; GO:0043531	IPR001611; IPR002182; IPR003591; IPR027417; IPR032675	PF00931	Defense genes	Misc.	Misc.	NA	NA	0.246	0.198	0.406	0.219	0.173	0.162	0.258	0.156	0.12	0	0	0.015	0	0.015	0	0	0.014	0	0.248	0.08	0.493	0.251	0.228	0.365	0.067	0.114	0.174	0	0	0	0	0	0	0	0	0	0.346	0.262	0.311
HORVU7Hr1G008210	Disease resistance protein	blue	GO:0043531	IPR002182; IPR027417; IPR032675	PF00931	Defense genes	Misc.	Misc.	NA	NA	1.051	0.586	1.655	4.605	4.572	4.175	2.839	2.492	3.74	0	0	0	0	0	0	0	0.014	0	0.289	0.133	0.408	0.593	0.898	1.108	0.391	0.634	0.361	0	0	0.105	0	0	0	0	0	0.01	0.844	0.797	0.613
HORVU1Hr1G002850	Disease resistance protein	blue	GO:0043531	IPR002182; IPR027417; IPR032675	PF00931	Defense genes	Misc.	Misc.	NA	NA	0	0	0	0	0	0	0	0	0	0.172	2.581	2.02	0.24	0.183	0.022	0	0.388	0.492	0	0	0	0	0	0	0.013	0	0	0.532	9.422	0.445	0.365	0.35	0	0.218	0	0.714	0	0	0
HORVU3Hr1G111470	Disease resistance protein	darkturquoise	GO:0043531	IPR002182; IPR027417; IPR032675	PF00931	Defense genes	Misc.	Misc.	NA	NA	0.288	0.238	0.245	0.117	0.105	0.042	0.156	0.021	0.049	0.203	0.054	0.077	0.127	0.037	0	0.058	0.029	0.015	0.179	0.239	0.155	0.185	0.139	0.183	0.31	0.203	0.137	0.156	0.152	0.065	0.05	0.078	0.075	0.18	0.125	0.231	0.346	0.33	0.249
HORVU3Hr1G077670	Disease resistance protein	darkturquoise	GO:0005515; GO:0043531	IPR001611; IPR002182; IPR003591; IPR027417; IPR032675	PF00931; PF13855	Defense genes	Misc.	Misc.	NA	NA	2.05	1.893	2.736	8.699	8.152	5.518	6.601	5.886	7.826	3.165	3.677	3.241	5.682	6.885	7.28	5.443	5.269	5.323	0.496	0.412	0.521	1.266	0.935	1.485	0.499	0.533	0.523	1.234	1.48	0.353	2.289	1.596	0.929	1.207	0.736	2.016	0.823	0.865	0.82
HORVU2Hr1G012010	Disease resistance protein	darkturquoise	GO:0043531	IPR001229; IPR002182; IPR027417; IPR032675	PF00931; PF01419	Defense genes	Misc.	Misc.	NA	NA	0	0	0	0.278	0.82	0.253	0.868	0.504	0.303	0.016	0	0.031	0.135	0.869	0.103	0.548	0.057	0.313	0	0	0	0	0	0	0	0	0	0	0.025	0	0	0	0	0	0	0	0	0.08	0
HORVU3Hr1G099740	Disease resistance protein	darkturquoise	GO:0043531	IPR002182; IPR027417; IPR032675	PF00931	Defense genes	Misc.	Misc.	NA	NA	0.017	0.071	0.092	0.066	0.12	0.148	0.031	0.156	0.085	0.078	0.078	0.031	0.067	0.11	0.139	0.037	0.014	0.253	0.055	0.027	0.084	0.119	0.013	0.134	0.081	0.038	0.037	0.065	0.114	0.052	0.101	0.013	0.013	0.039	0.05	0.031	0.122	0.159	0.145
HORVU5Hr1G072540	Disease resistance protein	brown	GO:0043531	IPR002182; IPR003593; IPR027417; IPR032675	PF00931	Defense genes	Misc.	Misc.	NA	NA	1.389	1.014	1.786	4.693	4.685	2.538	4.505	2.712	4.657	0.367	0.498	0.591	0.734	1.876	1.686	1.717	1.35	1.849	0.096	0.08	0.084	0.079	0.114	0.073	0.094	0.038	0.025	0.026	0	0.131	0	0.091	0.339	0	0.137	0	0.234	0.489	0.353
HORVU7Hr1G023770	Disease resistance protein	brown	GO:0043531	IPR002182; IPR027417; IPR032675	PF00931	Defense genes	Misc.	Misc.	NA	NA	0.136	0.032	0.414	0.227	0.105	0.119	0.172	0.227	0.303	0.406	2.138	1.436	0.359	0.19	0.073	0.57	0.057	0.418	0.11	0.053	0.028	0	0.354	0.207	0.162	0	0.1	0.117	0.316	0	0.038	0.221	0.025	0	0.087	0.063	0.234	0.034	0.343
HORVU3Hr1G001230	Disease resistance protein	brown	GO:0043531	IPR002182; IPR027417; IPR032675	PF00931	Defense genes	Misc.	Misc.	NA	NA	0.093	0.253	0.33	0.3	0.677	0.513	0.461	0.348	0.515	0.234	0.078	0.53	0.277	0.35	0.242	0.19	0.187	0.209	0.014	0	0.042	0.119	0.215	0.097	0.013	0.063	0.025	0.052	0	0.039	0	0.013	0	0.026	0.012	0.021	0.081	0.182	0.021
HORVU3Hr1G108500	Disease resistance protein	brown	GO:0005515; GO:0043531	IPR001611; IPR002182; IPR027417; IPR032675	PF00931; PF13855	Defense genes	Misc.	Misc.	NA	NA	0.712	0.15	0.33	0.124	0.09	0.162	0.266	0.028	0.056	0.274	0.42	0.215	0.075	0.051	0.073	0.051	0.093	0.104	0.455	0.293	0.38	0.712	0.493	0.548	0.485	0.647	0.448	0.61	0.468	0.471	0.465	0.363	0.352	0.642	0.612	0.84	0.224	0.25	0.177
HORVU6Hr1G092500	Disease resistance protein	brown	GO:0043531	IPR002182; IPR027417; IPR032675	PF00931	Defense genes	Misc.	Misc.	NA	NA	0.042	0.04	0.153	0.029	0	0	0.063	0.057	0.092	0.031	0	0.023	0	0	0	0	0	0	0.069	0	0.028	0.053	0	0	0.04	0	0	0.104	0	0.039	0	0	0	0	0.137	0.168	0	0.091	0
HORVU7Hr1G118470	Disease resistance protein	brown	GO:0043531	IPR002182; IPR027417; IPR032675	PF00931	Defense genes	Misc.	Misc.	NA	NA	4.973	4.032	4.445	3.246	2.158	2.699	2.667	2.258	1.891	4.478	5.216	3.909	3.369	2.198	2.375	2.06	2.268	2.647	0.289	0.16	0.408	0.316	0.228	0.682	0.189	0.558	0.187	0.364	0.506	0.563	0.553	0.597	0.917	0.873	1.972	1.449	1.515	0.785	0.799
HORVU2Hr1G033950	Disease resistance protein	brown	GO:0043531	IPR002182; IPR027417; IPR032675	PF00931	Defense genes	Misc.	Misc.	NA	NA	0	0	0.031	0	0.038	0.021	0.18	0.021	0.021	0.047	0	0.015	0	0.044	0.022	0	0.057	0.03	0.193	0.572	0.605	0.171	0.556	0.718	1.335	0.368	0.398	0.286	0.784	0.314	0.239	0.571	0.427	0.372	0.462	0.157	0.061	0.102	0.073
HORVU6Hr1G084930	Disease resistance protein	salmon	GO:0043531	IPR002182; IPR027417; IPR032675	PF00931	Defense genes	Misc.	Misc.	NA	NA	4.507	2.915	3.824	4.006	4.219	4.885	4.607	3.735	4.17	2.157	2.013	1.344	0	0	0.007	1.68	0	0.865	3.005	2.141	3.097	2.347	3.021	2.885	2.697	2.942	3.063	0.026	1.644	0	0.025	0	0	0.026	0.025	0.021	3.588	2.64	3.167
HORVU2Hr1G004150	Disease resistance protein	salmon	GO:0043531	IPR002182; IPR027417	PF00931	Defense genes	Misc.	Misc.	NA	NA	0.034	0.087	0.215	0.029	0	0.155	0.344	0.028	0.021	0.031	0.031	0.046	0	0	0	0.088	0	0	0.041	0.053	0.267	0.237	0	0.061	0.189	0.355	0.1	0	0.038	0	0	0	0	0	0	0	0.112	0.296	0
HORVU3Hr1G113810	Disease resistance protein	yellow	GO:0043531	IPR002182; IPR027417	PF00931	Defense genes	Misc.	Misc.	NA	NA	4.422	4.927	3.955	4.876	5.024	3.908	2.706	3.884	4.213	3.658	4.649	3.548	4.148	4.592	3.365	2.63	3.108	2.602	4.066	0.864	2.154	2.651	2.263	1.96	2.4	2.587	2.116	0.857	1.303	1.413	0.906	0.96	0.163	0.809	0.749	1.228	2.734	1.65	1.827
HORVU7Hr1G121150	Disease resistance protein	yellow	GO:0043531	IPR002182; IPR027417; IPR032675	PF00931	Defense genes	Misc.	Misc.	NA	NA	0.407	0.309	0.399	0.914	0.677	0.337	1.267	0.54	0.826	0.445	0.824	0.683	0.629	0.861	0.99	0.548	0.768	0.649	0.069	0.066	0.056	0.079	0.114	0.037	0.067	0.101	0.075	0.117	0	0.078	0.063	0.039	0.088	0.154	0.012	0.178	0.091	0.205	0.052
HORVU6Hr1G093470	Disease resistance protein	grey60	GO:0003677; GO:0043531	IPR002182; IPR003656; IPR006553; IPR027417; IPR032675	PF00931; PF02892	Defense genes	Misc.	Misc.	NA	NA	0.11	0.246	0.038	0.037	0.105	0.112	0.094	0.234	0.254	1.18	0.91	0.576	0	0.08	0.037	0.38	0.416	0.03	0.083	0	0.127	0.132	0.088	0.17	0.081	0.114	0.05	0.13	0.316	0.262	0.302	0.104	0.088	0.206	0.337	0.22	0.325	0.25	0.218
HORVU2Hr1G107970	Disease resistance protein (CC-NBS-LRR class) family	blue	GO:0043531	IPR002182; IPR027417; IPR032675	PF00931	Defense genes	Misc.	Misc.	stress.biotic	20.1	4.49	5.489	6.108	8.136	7.934	6.91	5.662	6.12	7.924	2.735	1.446	1.613	1.205	1.935	1.254	1.564	1.342	1.588	1.902	1.197	1.914	1.451	2.2	2.203	2.225	1.852	2.266	0.597	0.481	0.628	0.201	0.519	0.716	0.218	0.412	0.399	3.629	3.084	3.156
HORVU2Hr1G106920	Disease resistance protein (CC-NBS-LRR class) family	blue	none	IPR032675	none	Defense genes	Misc.	Misc.	stress.biotic.PR-proteins	20.1.7	2.948	2.099	2.437	1.272	1.053	1.596	1.478	1.207	1.743	0.031	0	0.023	0.052	0.007	0.037	0	0	0.052	0.538	0.253	0.535	0.87	0.442	0.536	0.62	0.672	0.473	0	0	0.052	0.101	0.026	0.201	0.064	0.087	0.304	1.139	0.944	0.831
HORVU4Hr1G000310	Disease resistance protein (CC-NBS-LRR class) family	blue	GO:0043531	IPR002182; IPR027417; IPR032675	PF00931	Defense genes	Misc.	Misc.	stress.biotic.PR-proteins	20.1.7	0	0	0	0	0	0	0	0	0	0.094	0.07	0.161	0.067	0.102	0.117	0.343	0.057	0.075	0.014	0	0	0	0	0	0	0	0	0.234	0.556	0.484	0.704	0.415	0.301	0.206	0.175	0.157	0	0	0
HORVU3Hr1G012510	Disease resistance protein (CC-NBS-LRR class) family	darkturquoise	GO:0043531	IPR002182; IPR027417; IPR032675	PF00931	Defense genes	Misc.	Misc.	stress.biotic.PR-proteins	20.1.7	0.034	0.079	0.023	0.029	0.015	0.063	0.039	0.043	0.007	0.063	0.093	0.077	0.045	0.007	0.015	0.058	0.057	0.067	0.028	0	0.042	0.079	0.114	0.122	0.027	0.051	0.037	0.065	0.063	0.144	0.113	0.026	0.075	0.051	0.075	0.021	0.183	0.205	0.083
HORVU1Hr1G040540	Disease resistance protein (CC-NBS-LRR class) family	brown	GO:0043531	IPR002182; IPR027417; IPR032675	PF00931	Defense genes	Misc.	Misc.	stress.biotic.PR-proteins	20.1.7	0.034	0.063	0.107	0.073	0.038	0.056	0.078	0.071	0.049	0.023	0.109	0	0	0.08	0.044	0.044	0.05	0	0.124	0.027	0.084	0.251	0.088	0.146	0.148	0.254	0.1	0.13	0.101	0.144	0.075	0.065	0.163	0.283	0.2	0.273	0.142	0.159	0.073
HORVU7Hr1G000040	Disease resistance protein (CC-NBS-LRR class) family	salmon	GO:0043531	IPR002182; IPR027417; IPR032675	PF00931	Defense genes	Misc.	Misc.	NA	NA	0	0.063	0	0	0	0.007	0	0.178	0.007	0.055	1.485	1.298	0	0.088	0.198	1.206	0.036	0.149	0.813	0.093	0.014	0	0.013	0.864	0	0	0	0.052	4.566	0	2.113	0.078	0	0.141	0	0.084	0	0	0.114
HORVU2Hr1G039670	Disease resistance protein (TIR-NBS class)	darkturquoise	GO:0005515; GO:0007165	IPR000157	PF01582	Defense genes	Misc.	Misc.	stress.biotic.PR-proteins	20.1.7	0	0	0	1.754	3.452	0.836	1.048	1.825	1.171	0	0	0	0.172	1.212	1.034	1.096	0.158	0.582	0	0	0	0	0	0	0	0	0	0	0	0	0	0	0	0	0	0	0	0	0
HORVU5Hr1G115260	disease resistance protein (TIR-NBS-LRR class)	blue	none	IPR032675	none	Defense genes	Misc.	Misc.	stress.biotic.PR-proteins	20.1.7	0	0	0	0.022	0.023	0	0	0	0	0.711	0.653	0.791	1.026	0.949	1.012	0.395	2.024	0.775	0	0	0	0	0	0	0	0.051	0	1.247	0.379	0.563	0.931	1.077	0.791	0.925	0.861	0.871	0.03	0	0
HORVU1Hr1G037640	Disease resistance protein RGA2	blue	none	IPR032675	none	Defense genes	Misc.	Misc.	not assigned.unknown	35.2	2.287	2.424	4.959	0.482	0.038	1.525	1.666	0.98	1.122	3.189	0.373	2.496	1.228	0	0	0	1.486	0.76	0.648	0.731	0.732	0.831	2.478	1.412	0.472	1.497	0.971	2.091	0.278	0.654	0	0.986	1.733	0.912	1.323	0.609	3.599	3.266	3.219
HORVU3Hr1G068430	Disease resistance protein RGA2	brown	none	IPR027417	none	Defense genes	Misc.	Misc.	not assigned.unknown	35.2	4.914	4.8	5.097	10.409	10.987	7.992	6.984	7.675	7.593	5.252	5.286	5.752	7.943	11.747	10.47	8.366	7.466	7.262	0.703	0.133	0.563	1.516	0.86	1.509	0.445	0.85	0.647	0.831	1.024	0.484	1.358	1.44	1.231	1.13	1.049	1.228	1.311	1.411	0.976
HORVU2Hr1G122140	Disease resistance protein RGA2	yellow	none	none	none	Defense genes	Misc.	Misc.	not assigned.unknown	35.2	3.812	4.562	2.215	1.155	1.369	1.877	0.375	2.641	1.616	5.502	3.273	3.041	2.373	1.803	0.697	2.119	0.187	1.223	0.289	0.16	0.169	0	0.303	0.743	0.364	0.507	0.212	0.091	0.177	0.262	0.352	0	0.1	0.18	0.1	0.157	0.834	0.159	0.135
HORVU1Hr1G009560	Disease resistance protein RGA2	blue	GO:0043531	IPR002182; IPR032675	PF00931	Defense genes	Misc.	Misc.	stress.biotic.PR-proteins	20.1.7	1	0.752	1.502	1.601	1.301	1.448	1.322	1.101	1.715	0.063	0.039	0.046	0.037	0.131	0.066	0.431	0.086	0.03	0.951	0.532	0.732	1.174	0.973	1.083	0.701	0.66	0.896	0.065	0.379	0.039	0.025	0.13	0.025	0.09	0.087	0.126	0.823	1.149	0.768
HORVU1Hr1G002620	Disease resistance protein RPM1	blue	none	IPR032675	none	Defense genes	Misc.	Misc.	stress.biotic	20.1	0	0	0	0	0	0	0	0	0	0.063	0.886	0.522	0.037	0	0	0.051	0.036	0	0	0	0	0	0	0	0	0	0	0.403	2.024	0.144	0.302	0.623	0.126	0.128	0.337	0.63	0	0	0
HORVU5Hr1G102250	Disease resistance protein RPM1	blue	none	none	none	Defense genes	Misc.	Misc.	not assigned.unknown	35.2	0	0	0	0	0	2.291	0	0	0	5.87	5.519	1.597	0	0	0	0	2.635	0	0	0	0	0	0	0	0	0	0	0	0	4.54	4.491	0	7.057	0	0	0	0	0	0
HORVU1Hr1G001510	Disease resistance protein RPM1	blue	none	none	none	Defense genes	Misc.	Misc.	not assigned.unknown	35.2	0	0	0	0	0	0.007	0	0	0	0	0	0.031	0.112	0	0.015	0	0	0.194	0	0	0	0	0	0	0	0	0	0	0.051	0.157	0	0.065	0.352	0.077	0	0.073	0	0	0
HORVU0Hr1G037730	Disease resistance protein RPM1	magenta	none	none	none	Defense genes	Misc.	Misc.	not assigned.unknown	35.2	0.313	0.467	0.636	0.117	0.474	0.394	0.274	0.22	0.099	0.789	0.148	0.837	0.232	0.372	0.139	0.19	0.826	0.313	0.634	0.532	0	0.462	0.758	0.304	0.688	0.38	0.436	0.584	0.177	0.275	0.189	0.558	0.151	0.218	0.874	0.976	0.752	0.353	0.748
HORVU6Hr1G014320	Disease resistance protein RPM1	brown	none	IPR032675	none	Defense genes	Misc.	Misc.	not assigned.unknown	35.2	0	0	0.038	0	0	0	0	0	0	0.039	0	0	0.105	0	0	0	0	0	0.345	0	0	1.741	0.354	0.024	0.378	0.152	0.124	4.572	2.567	1.675	3.874	3.788	0.804	5.999	2.197	10.75	0	0	0
HORVU6Hr1G090490	Disease resistance protein RPM1	blue	none	none	none	Defense genes	Misc.	Misc.	NA	NA	0	0	0	0.022	0	0	0	0.05	0.035	0	0	0.038	0	0.058	0	0.11	0	0	0	0	0	0	0	0.049	0	0.051	0	0.143	0	0	0	0.039	0	0	0	0	0.03	0.057	0.042
HORVU2Hr1G011780	Disease resistance protein RPM1	darkturquoise	GO:0043531	IPR002182; IPR027417; IPR032675	PF00931	Defense genes	Misc.	Misc.	NA	NA	0.11	0.04	0.031	0.007	0.015	0.042	0.141	0	0.028	0.063	0.109	0.038	0	0.015	0.007	0.044	0.029	0.082	0.152	0.106	0.07	0.158	0.152	0.207	0.108	0.152	0.112	0.091	0.228	0.105	0.025	0.117	0.113	0.064	0.05	0.031	0.193	0.159	0.125
HORVU5Hr1G091790	Disease resistance protein RPM1	brown	GO:0043531	IPR002182; IPR027417; IPR032675	PF00931	Defense genes	Misc.	Misc.	NA	NA	0.602	0.174	0.238	0.183	0.045	0.155	0.336	0.071	0.049	0.25	0.272	0.215	0.15	0.08	0.088	0.08	0.144	0.045	0.055	0.16	0.31	0.211	0.316	0.243	0.202	0.33	0.261	0.247	0.316	0.092	0.075	0.285	0.176	0.218	0.312	0.378	0.132	0.148	0.104
HORVU7Hr1G121190	Disease resistance protein RPM1	brown	none	IPR032675	none	Defense genes	Misc.	Misc.	NA	NA	0.822	0.38	0.636	0.27	0.301	0.267	0.289	0.312	0.31	0.711	0.303	0.2	0.255	0.146	0.183	0.234	0.287	0.5	0.083	0.013	0.169	0.092	0.038	0.061	0.135	0.14	0.124	0	0.24	0.052	0.075	0.052	0.063	0.103	0.062	0.157	0.386	0.159	0.197
HORVU7Hr1G119800	Disease resistance protein RPM1	brown	GO:0043531	IPR002182; IPR027417; IPR032675	PF00931	Defense genes	Misc.	Misc.	NA	NA	0.263	0.135	0.046	0	0	0.049	0	0	0	0	0.194	0.146	0	0	0	0	0	0	0.083	0.066	0.521	0.396	0.303	0.292	0.58	0.241	0.473	0.234	0.164	0.667	0.239	0.272	0.402	0.18	0.3	0.357	0.163	0.137	0.187
HORVU2Hr1G122810	Disease resistance protein RPP13	blue	GO:0043531	IPR002182; IPR027417	PF00931	Defense genes	Misc.	Misc.	not assigned.unknown	35.2	2.372	1.885	2.805	1.045	1.068	1.926	1.611	1.044	1.757	0.828	0.443	0.714	0.314	0.416	0.521	0.234	0.747	0.209	0.799	0.891	1.028	0.936	0.581	0.998	1.16	0.596	1.693	0.143	0.114	0.406	0.151	0.714	0.527	0.308	0.412	0.367	1.464	0.819	0.644
HORVU2Hr1G004140	Disease resistance protein RPP13	salmon	none	IPR032675	none	Defense genes	Misc.	Misc.	not assigned.unknown	35.2	3.829	4.84	6.637	2.156	0.865	3.908	3.66	1.519	2.357	2.892	2.231	1.912	0	0	0	1.878	0	1.111	2.839	0.465	2.674	3.613	2.667	2.788	1.2	2.739	1.232	0	2.959	0	0	0	0	0	0	0	4.341	3.3	3.323
HORVU6Hr1G063850	Disease resistance protein RPP13	blue	none	IPR032675	none	Defense genes	Misc.	Misc.	NA	NA	2.516	2.226	1.939	1.791	1.963	1.806	1.392	1.853	1.461	0	0	0	0	0.022	0	0.022	0	0	1.764	0.652	1.52	0.91	1.403	1.473	1.645	1.814	1.494	0	0	0	0	0	0	0	0	0	1.596	1.696	1.36
HORVU3Hr1G010990	Disease resistance protein RPP13	blue	GO:0043531	IPR002182; IPR027417; IPR032675	PF00931	Defense genes	Misc.	Misc.	NA	NA	0.017	0.016	0.015	0	0.06	0.007	0	0.021	0.056	31.841	28.101	11.95	19.098	0.066	11.782	12.896	10.596	12.801	0.028	0.04	0.042	0	0.025	0.037	0.04	0	0	16.624	18.819	10.584	5.572	7.499	5.488	0.013	17.925	0.01	0.02	0.034	0
HORVU7Hr1G000700	Disease resistance protein RPP13	brown	GO:0043531	IPR002182; IPR027417; IPR032675	PF00931	Defense genes	Misc.	Misc.	NA	NA	0.669	0.665	0.567	0.197	0.075	0.211	0.102	0.149	0.099	0.203	0.264	0.223	0.232	0.248	0.147	0.139	0.122	0.097	1.709	0.758	1.168	0.989	0.556	0.377	2.049	1.268	1.232	1.247	0.215	0.497	0.792	0.701	0.326	1.593	1.298	1.743	0.559	0.307	0.426
HORVU1Hr1G089890	Disease resistance protein RPP8	blue	none	IPR032675	none	Defense genes	Misc.	Misc.	not assigned.unknown	35.2	2.753	1.038	2.399	1.396	1.459	2.123	0.915	0.951	1.15	1.829	0.264	1.444	0.397	0.533	0.88	0.643	1.314	1.238	1.13	0.705	1.182	0.369	0.923	0.609	1.429	1.243	1.544	1.961	0.607	1.269	0.44	0.74	0.829	0.514	0.824	1.533	2.684	1.286	1.153
HORVU1Hr1G061270	Disease resistance RPP13-like protein 4	darkturquoise	none	IPR032675	none	Defense genes	Misc.	Misc.	not assigned.no ontology	35.1	1.042	0.182	0.69	1.418	1.324	1.012	0.978	1.079	0.854	0.641	0.319	0.522	0.853	1.175	1.085	0.943	1.012	0.85	0.11	0.319	0.239	0.33	0.392	0.475	0.297	0.19	0.237	0.234	0.291	0.262	0.214	0.324	0.352	0.321	0.487	0.493	0.122	0.159	0.156
HORVU2Hr1G016070	Disease resistance RPP13-like protein 4	brown	none	IPR032675	none	Defense genes	Misc.	Misc.	not assigned.no ontology	35.1	0.017	0	0	0	0.023	0	0.039	0.007	0	0.016	0	0	0	0	0.022	0	0	0	0.152	0.08	0.282	0.171	0.164	0.183	0.553	0.266	0.137	0.208	0.114	0.406	0.579	0.143	0.075	0.218	0.474	0.315	0.051	0	0.031
HORVU1Hr1G004030	Disease resistance RPP13-like protein 4	blue	GO:0043531	IPR002182; IPR027417; IPR032675	PF00931	Defense genes	Misc.	Misc.	NA	NA	2.72	1.426	3.786	3.114	1.557	2.235	1.439	0.696	2.512	0	0	0.008	0	0	0	0	0	0	8.642	2.5	8.178	7.675	6.839	5.441	9.452	5.986	6.884	0	0	0	0	0	0	0	0	0	3.243	4.199	3.458
HORVU7Hr1G036720	germin-like protein 1	brown	GO:0030145; GO:0045735	IPR001929; IPR006045; IPR011051; IPR014710; IPR019780	PF00190	Defense genes	Misc.	Misc.	NA	NA	1.779	2.416	2.698	0.249	0.76	0.879	1.259	0.909	0.755	1.422	1.026	2.266	0.809	0.409	0.77	1.271	0.258	0.47	67.727	37.58	44.761	48.632	42.361	42.604	234.487	161.185	174.664	97.678	49.994	92.677	220.869	98.198	77.279	257.41	257.644	247.321	0.59	2.469	3.354
HORVU1Hr1G017170	germin-like protein 10	blue	GO:0030145; GO:0045735	IPR001929; IPR006045; IPR011051; IPR014710; IPR019780	PF00190	Defense genes	Misc.	Misc.	NA	NA	0.254	0.119	0.1	0.117	0	0	0	0.064	0.078	0.336	0.482	0.369	0.711	0.913	0.821	0.044	0.517	0.38	0.041	0.412	0.127	0	0.67	0.609	0.216	0.19	0.124	0.338	0.19	0.196	0.78	0.584	0.502	0.398	0.624	0.399	0.193	0.193	0.27
HORVU3Hr1G034100	germin-like protein 10	brown	GO:0030145; GO:0045735	IPR001929; IPR006045; IPR011051; IPR014710; IPR019780	PF00190	Defense genes	Misc.	Misc.	NA	NA	0.136	0.23	0.176	0.11	0.541	0.141	0.532	0.156	0.085	0.367	0	0.3	0.165	0.037	0.154	0.139	0.158	0.119	0.455	5.279	2.548	2.268	7.623	4.419	3.101	0.977	2.166	2.325	3.693	14.09	1.057	4.268	10.875	1.066	2.297	1.228	0.376	0.387	0.239
HORVU0Hr1G009410	germin-like protein 2	brown	GO:0030145; GO:0045735	IPR001929; IPR006045; IPR011051; IPR014710; IPR019780	PF00190	Defense genes	Misc.	Misc.	stress.abiotic.unspecified	20.2.99	1.059	0.832	2.767	13.867	23.501	4.745	29.281	16.38	11.213	1.97	1.741	2.481	1.759	6.95	6.511	8.622	4.58	1.879	0.455	1.09	1.337	0.448	0.329	0.463	0.593	0.304	1.245	0.169	1.379	0.235	0.201	0	1.13	0	0.399	0.325	1.769	3.493	2.668
HORVU0Hr1G009470	germin-like protein 2	brown	GO:0030145; GO:0045735	IPR001929; IPR006045; IPR011051; IPR014710; IPR019780	PF00190	Defense genes	Misc.	Misc.	stress.abiotic.unspecified	20.2.99	0.864	0.689	0.092	6.279	10.34	2.622	9.893	5.914	5.017	0.875	0.606	0.945	0.981	3.307	2.705	10.594	2.204	1.7	0.551	1.197	1.239	0.435	0.683	0.706	0.431	0.469	0.871	0.182	0.949	1.112	0	0.039	0.339	0.064	0	0.052	1.464	1.104	0.696
HORVU4Hr1G090190	germin-like protein 2	brown	GO:0030145; GO:0045735	IPR001929; IPR006045; IPR011051; IPR014710; IPR019780	PF00190	Defense genes	Misc.	Misc.	stress.abiotic.unspecified	20.2.99	0.779	0.642	1.249	7.471	20.109	2.903	9.847	5.531	4.474	0.43	0.124	1.713	0	1.847	1.283	5.1	3.675	0.872	1.185	0.372	0.999	2.651	0	0.463	0.782	1.04	0.647	0	1.72	1.125	0	0	0	0	0.225	0	1.23	0.182	1.63
HORVU3Hr1G011990	germin-like protein 2	tan	GO:0030145; GO:0045735	IPR001929; IPR006045; IPR011051; IPR014710; IPR019780	PF00190	Defense genes	Misc.	Misc.	stress.abiotic.unspecified	20.2.99	3.414	0.602	0.222	4.159	8.317	6.143	4.528	7.952	6.986	0.078	0.062	0	1.4	1.365	2.031	4.588	1.5	5.465	11.302	1.915	1.253	0.29	4.917	0.706	7.888	6.189	15.089	15.845	6.134	8.739	3.698	12.247	3.328	8.837	8.401	6.141	0.864	0	0
HORVU5Hr1G010880	germin-like protein 2	greenyellow	GO:0030145; GO:0045735	IPR001929; IPR006045; IPR011051; IPR014710; IPR019780	PF00190	Defense genes	Misc.	Misc.	stress.abiotic.unspecified	20.2.99	2.499	1.299	1.295	5.68	11.055	1.483	5.49	1.917	9.914	0.594	0.311	0.346	1.13	2.541	1.452	2.133	0.761	0.984	14.747	7.899	16.595	52.931	22.135	3.652	13.632	10.73	21.052	14.026	5.236	2.852	13.333	3.866	2.348	3.597	18.237	16.009	1.576	2.435	1.599
HORVU7Hr1G091800	germin-like protein 2	tan	GO:0030145; GO:0045735	IPR001929; IPR006045; IPR011051; IPR014710; IPR019780	PF00190	Defense genes	Misc.	Misc.	NA	NA	1.203	0.459	0.23	1.988	8.4	1.821	3.035	1.527	5.899	0.336	0.637	0.492	2.014	2.745	3.006	1.344	3.489	1.514	1.199	1.423	1.464	1.688	2.541	2.325	1.766	0.685	0.996	3.325	1.986	1.426	0.906	1.518	3.855	1.374	1.411	1.911	0.122	0.614	0.156
HORVU6Hr1G005420	Germin-like protein 2-4	purple	GO:0030145; GO:0045735	IPR001929; IPR006045; IPR011051; IPR014710	PF00190	Defense genes	Misc.	Misc.	stress.abiotic.unspecified	20.2.99	0	0	0	3.94	8.724	0.337	5.381	1.782	1.701	0.274	1.866	0.561	7.172	4.877	12.325	3.814	2.434	1.148	0.317	0.838	1.548	2.888	1.53	2.641	0.418	0.304	1.867	1.143	4.325	0.379	9.195	2.361	1.658	4.714	2.522	2.666	0.335	0	0.177
HORVU4Hr1G005440	germin-like protein 4	darkturquoise	GO:0030145; GO:0045735	IPR001929; IPR006045; IPR011051; IPR014710; IPR019780	PF00190	Defense genes	Misc.	Misc.	stress.abiotic.unspecified	20.2.99	18.376	3.58	7.833	12.397	59.523	30.38	27.107	55.295	19.504	71.982	8.574	8.171	60.245	54.653	48.426	23.768	57.737	69.293	4.3	7.221	12.823	21.283	10.265	84.003	8.737	13.469	15.761	19.338	17.858	2.8	35.422	21.108	57.563	16.069	50.355	77.338	5.052	5.166	4.475
HORVU4Hr1G005380	germin-like protein 4	lightgreen	GO:0030145; GO:0045735	IPR001929; IPR006045; IPR011051; IPR014710; IPR019780	PF00190	Defense genes	Misc.	Misc.	stress.abiotic.unspecified	20.2.99	0	0.135	0	0.512	2.482	0.302	1.525	0.951	0.374	1.133	0	0	1.587	1.635	4.634	1.761	1.787	1.32	0.138	0.532	0.45	0.699	1.087	14.108	0.337	0.292	0.61	0.987	3.238	0.065	2.34	0.454	6.756	0.706	3.383	10.897	0.559	0.501	0.062
HORVU5Hr1G109190	germin-like protein 4	darkturquoise	GO:0030145; GO:0045735	IPR001929; IPR006045; IPR011051; IPR014710; IPR019780	PF00190	Defense genes	Misc.	Misc.	NA	NA	8.769	12.618	14.5	228.49	292.238	138.924	111.119	179.71	243.372	22.071	36.186	39.098	158.02	192.607	255.652	201.023	123.45	165.644	1.213	4.282	2.111	5.908	4.399	8.022	2.009	3.374	2.116	3.351	5.641	2.342	41.749	7.499	8.577	5.51	6.504	3.59	3.385	5.621	1.651
HORVU6Hr1G089570	germin-like protein 5	blue	GO:0030145; GO:0045735	IPR001929; IPR006045; IPR011051; IPR014710; IPR019780	PF00190	Defense genes	Misc.	Misc.	NA	NA	0	0	0	0	0	0	0	0	0	0	0	0	0	0	0	0	0	0	0	0	0	0	0	0	0	0	0	0	0	0	1.17	0	0	1.631	1.111	0.672	0	0	0
HORVU5Hr1G111990	germin-like protein 5	darkturquoise	GO:0030145; GO:0045735	IPR001929; IPR006045; IPR011051; IPR014710	PF00190	Defense genes	Misc.	Misc.	NA	NA	1.025	0.998	0.536	0.899	1.218	0.464	1.009	0.689	1.087	0	0.645	0.438	1.37	2.081	1.188	0.694	1.134	1.148	0.469	0.532	1.042	0.369	0.341	0.304	0.62	0.228	0.834	0.922	0.708	0.34	0.352	0.61	0.565	0.103	0	0.441	0	0.444	0.696
HORVU6Hr1G089510	germin-like protein 5	greenyellow	GO:0030145; GO:0045735	IPR001929; IPR006045; IPR011051; IPR014710; IPR019780	PF00190	Defense genes	Misc.	Misc.	NA	NA	1.406	0.887	1.678	3.282	5.783	3.353	1.611	4.835	3.274	1.93	1.842	1.313	2.553	2.365	2.625	2.477	1.723	3.728	3.997	3.883	3.772	10.338	2.92	6.658	7.294	2.055	4.22	5.546	7.221	3.925	22.679	4.061	2.524	7.553	4.606	14.897	1.433	1.65	1.215
HORVU0Hr1G009400	germin-like protein 9	darkturquoise	GO:0030145; GO:0045735	IPR001929; IPR006045; IPR011051; IPR014710; IPR019780	PF00190	Defense genes	Misc.	Misc.	stress.abiotic.unspecified	20.2.99	2.152	1.576	2.062	6.952	13.86	4.717	10.41	5.46	7.035	2.204	0.894	1.897	1.61	4.103	3.123	17.857	2.936	4.041	0.951	1.449	0.929	0.712	0.544	0.791	1.106	0.736	1.519	0.377	1.91	1.491	1.195	0.104	0.326	0.681	0.35	0.514	1.789	0.842	0.498
HORVU3Hr1G002000	germin-like protein 9	darkturquoise	GO:0030145; GO:0045735	IPR001929; IPR006045; IPR011051; IPR014710; IPR019780	PF00190	Defense genes	Misc.	Misc.	stress.abiotic.unspecified	20.2.99	0.068	0.103	0.322	1.901	4.482	0.879	2.385	2.087	0.727	0.61	0.428	0.269	0.681	1.891	0.953	2.345	0.66	0.35	0.193	0.585	0.155	0.369	0.265	0.463	0	0.216	0.224	0.558	0	0.235	0.667	0	0	0.283	0	0	0.152	0.205	0.093
HORVU0Hr1G009460	germin-like protein 9	brown	GO:0030145; GO:0045735	IPR001929; IPR006045; IPR011051; IPR014710; IPR019780	PF00190	Defense genes	Misc.	Misc.	stress.abiotic.unspecified	20.2.99	3.524	0.745	1.977	6.44	5.708	2.615	12.615	3.784	3.592	0.828	1.228	1.29	1.917	2.563	1.796	11.588	2.426	2.975	0	0.824	0.901	0	0.847	0.596	1.065	0.406	0.349	0	0.063	0.733	0.101	0.545	0	0	0	0	1.108	1.696	1.028
HORVU4Hr1G057000	Low temperature and salt responsive protein family	darkturquoise	GO:0016021	IPR000612	PF01679	Defense genes	Misc.	Misc.	stress.abiotic.drought/salt	20.2.3	4.787	21.782	47.447	4.634	2.933	5.047	2.331	27.392	14.289	4.525	14.622	103.431	7.255	2.847	9.744	1.622	2.053	0.925	6.891	17.819	10.346	10.075	17.811	30.87	74.603	8.713	39.95	13.195	7.348	12.468	6.264	2.569	15.107	2.171	3.508	2.971	8.62	29.381	26.518
HORVU4Hr1G082760	MLO protein homolog 1	darkturquoise	GO:0006952; GO:0016021	IPR004326	PF03094	Defense genes	Misc.	Misc.	stress.biotic.signalling.MLO-like	20.1.3.1	1.779	1.481	3.058	5.409	3.895	3.332	11.888	3.152	4.46	2.485	5.208	3.64	2.995	2.592	2.222	1.491	1.321	5.495	1.13	0.944	0.31	2.268	1.403	2.118	0.944	0.152	0.473	1.195	1.644	0.17	5.384	1.427	0.402	1.015	2.559	2.352	0.518	1.866	0.478
HORVU2Hr1G013760	MLO-like protein 1	purple	GO:0006952; GO:0016021	IPR004326	PF03094	Defense genes	Misc.	Misc.	stress.biotic.signalling.MLO-like	20.1.3.1	1	1.267	0.445	16.966	33.774	10.241	17.339	10.558	13.062	0.899	1.905	1.874	8.625	20.734	25.163	23.315	12.972	17.991	2.371	5.239	3.012	10.075	2.301	5.636	4.139	3.044	3.834	2.805	8.145	3.598	22.717	4.515	7.409	8.195	5.617	8.703	0.661	1.218	0.81
HORVU0Hr1G008830	MLO-like protein 1	lightgreen	GO:0006952; GO:0016021	IPR004326	PF03094	Defense genes	Misc.	Misc.	stress.biotic.signalling.MLO-like	20.1.3.1	1.372	1.418	1.127	57.704	97.169	55.291	76.887	48.238	47.773	2.681	3.257	3.548	34.386	75.905	92.366	77.536	46.969	61.704	4.741	8.059	6.362	16.945	10.631	19.16	10.544	8.624	10.794	9	15.708	8.569	58.503	12.364	14.717	15.401	11.234	16.545	1.789	2.788	0.872
HORVU2Hr1G118780	MLO-like protein 14	brown	GO:0006952; GO:0016021	IPR004326	PF03094	Defense genes	Misc.	Misc.	stress.biotic.signalling.MLO-like	20.1.3.1	0	0	0	0	0	0	0	0	0	0	0	0	0	0	0	0	0	0	0.937	2.367	0.099	0	0	0.183	2.643	1.04	0.473	0	2.732	0.549	0.465	0.701	0	0.244	0	0.514	0	0	0
HORVU4Hr1G018270	MLO-like protein 4	brown	GO:0006952; GO:0016021	IPR004326	PF03094	Defense genes	Misc.	Misc.	stress.biotic.signalling.MLO-like	20.1.3.1	0.33	0.206	0.291	0.088	0.12	0.049	0.078	0.036	0.056	0.203	0.373	0.384	0.262	0.153	0.139	0.241	0.065	0.127	0.4	0.638	0.197	1.266	0.518	0.487	0.539	0.393	0.685	0.883	0.544	0.392	0.943	0.688	0.314	1.22	1.323	1.386	0.224	0.387	0.125
HORVU5Hr1G098670	MLO-like protein 5	brown	GO:0006952; GO:0016021	IPR004326	PF03094	Defense genes	Misc.	Misc.	stress.biotic.signalling.MLO-like	20.1.3.1	1.661	0.277	0.368	0.395	0.489	0.281	0.641	0.582	0.409	0.602	0.187	0.438	0.135	0.058	0.161	0.132	0.316	0.045	1.599	4.468	5.546	6.25	3.476	2.471	4.166	4.261	3.411	5.481	2.934	3.872	5.182	2.18	2.386	4.29	2.571	3.107	0.905	0.319	0.374
HORVU1Hr1G052110	MLO-like protein 5	brown	GO:0006952; GO:0016021	IPR004326	PF03094	Defense genes	Misc.	Misc.	stress.biotic.signalling.MLO-like	20.1.3.1	0.915	0.467	0.92	0.241	0.414	0.605	0.868	0.547	0.445	0.508	0.14	0.683	0.509	0.876	0.484	0.687	0.854	0.321	2.357	4.734	3.209	2.598	2.035	1.376	3.883	1.573	1.917	3.675	1.404	2.473	1.975	1.284	2.964	2.903	3.183	2.446	0.305	0.819	0.478
HORVU0Hr1G027050	oxidative stress 3	brown	none	none	none	Defense genes	Misc.	Misc.	not assigned.unknown	35.2	0.89	1.354	1.579	0	0	0.492	0	0	0	17.616	0	2.895	0	1.767	0.433	0.855	1.314	0	20.66	12.035	6.024	20.637	8.128	9.117	17.299	10.501	9.063	20.169	15.897	20.37	12.013	23.015	11.678	26.756	9.699	20.104	4.788	4.54	3.447
HORVU6Hr1G066340	oxidative stress 3	darkturquoise	none	none	none	Defense genes	Misc.	Misc.	NA	NA	9.446	6.107	12.684	2.12	2.474	1.596	3.042	1.342	1.715	16.796	17.242	20.052	8.782	7.564	3.879	3.244	1.809	9.156	68.292	138.472	73.349	67.673	41.741	31.685	47.852	27.242	43.983	77.352	84.192	71.444	28.78	69.695	57.488	60.807	57.845	44.585	34.562	29.791	13.758
HORVU2Hr1G093700	oxidative stress 3 .	brown	none	none	none	Defense genes	Misc.	Misc.	not assigned.unknown	35.2	23.366	6.566	29.23	5.007	4.993	8.076	3.089	4.771	3.909	56.186	4.61	9.653	4.02	8.586	1.107	4.559	1.68	11.922	132.449	81.596	81.837	130.02	51.627	52.026	114.526	71.404	47.992	20.13	27.824	15.437	10.226	21.147	13.776	18.92	19.685	21.92	40.641	22.235	9.999
HORVU1Hr1G075580	oxidative stress 3 .	yellow	none	none	none	Defense genes	Misc.	Misc.	not assigned.unknown	35.2	4.177	5.648	5.825	1.601	2.226	5.272	4.802	5.247	4.523	4.095	4.174	4.808	1.273	1.679	1.892	2.28	3.08	2.565	71.062	71.663	60.526	107.114	67.163	61.095	70.962	85.355	68.758	35.936	59.783	28.18	43.107	40.621	33.026	37.635	40.881	23.085	23.97	51.161	44.782
HORVU7Hr1G088350	oxidative stress 3 .	lightcyan	none	none	none	Defense genes	Misc.	Misc.	NA	NA	0.051	0.063	0.038	0.234	0.444	0.45	0.587	0.426	0.466	0.063	0.039	0.054	0.045	0.146	0.213	0.139	0.258	0.276	0.234	2.234	0.366	1.134	2.794	2.057	0.782	1.294	1.096	0.234	2.643	2.944	2.981	2.219	6.781	1.028	2.534	2.089	0.02	0	0.104
HORVU3Hr1G111600	Pathogenesis-related protein	darkturquoise	none	none	none	Defense genes	Misc.	Misc.	not assigned.unknown	35.2	0.788	1.077	0.927	433.39	904.011	430.802	351.909	570.838	368.929	40.524	9.717	11.374	211.587	616.822	527.851	589.931	348.971	879.582	0.593	1.356	0.239	4.259	5.233	20.438	1.888	6.646	0.635	0.481	4.009	0.353	7.686	5.721	35.086	1.554	6.404	3.412	1.443	3.573	0.934
HORVU5Hr1G023720	Pathogenesis-related protein STH-2	darkturquoise	GO:0006952; GO:0009607	IPR000916; IPR023393	PF00407	Defense genes	Misc.	Misc.	not assigned.unknown	35.2	5.82	2.566	5.802	271.822	453.337	203.079	169.229	270.455	231.101	11.426	15.741	8.97	141.46	256.291	348.244	267.431	190.124	191.135	1.737	2.793	6.517	3.758	1.681	33.998	1.793	2.93	2.814	1.247	4.73	0.667	8.541	4.411	13.625	2.222	6.366	3.233	2.602	23.828	1.319
HORVU5Hr1G023730	Pathogenesis-related protein STH-21	darkturquoise	GO:0006952; GO:0009607	IPR000916; IPR023393	PF00407	Defense genes	Misc.	Misc.	not assigned.unknown	35.2	12.954	10.551	11.557	612.634	1331.59	684.406	336.612	775.958	615.674	25.494	55.153	35.242	323.834	634.971	754.894	667.211	518.349	512.186	1.709	7.42	7.502	14.65	11.857	80.985	3.883	11.96	3.884	3.182	7.512	1.544	21.799	10.535	43.273	6.435	11.884	5.816	7.939	48.464	2.7
HORVU3Hr1G069410	Pathogen-related protein	darkturquoise	none	IPR032710	none	Defense genes	Misc.	Misc.	stress.biotic	20.1	2.813	1.853	0.904	3.823	5.197	2.713	2.26	3.735	3.253	2.126	1.244	0.883	1.834	0.796	0.997	1.637	0.782	0.887	0.551	0.452	0.197	0.422	0.784	0.548	0.135	0.761	0.299	0.494	0.341	0.602	1.547	1.271	0.578	1.541	1.111	1.659	0.773	1.252	0.581
HORVU3Hr1G033930	Pathogen-related protein	brown	none	IPR032710	none	Defense genes	Misc.	Misc.	stress.biotic	20.1	0	0	0.107	0	0.06	0.07	0.477	0	0	0.289	0.326	0.1	0.112	0	0.066	0	0.093	0	0.276	0	0.83	1.002	0	0.231	0.121	0.406	0.286	0.117	0	0.798	0.415	0	0.402	0.488	0.649	0.42	0	0.262	0.093
HORVU1Hr1G093890	Pathogen-related protein	brown	none	IPR032710	none	Defense genes	Misc.	Misc.	stress.biotic	20.1	83.415	88.214	91.262	297.852	308.211	310.28	281.826	344.381	311.778	105.425	153.955	128.39	362.256	319.413	322.906	292.317	239.24	314.363	6.202	10.093	9.74	15.732	17.344	59.001	12.526	14.433	12.4	6.714	13.596	5.861	55.346	22.224	50.895	9.004	12.695	9.48	20.615	33.626	32.613
HORVU2Hr1G002720	PLANT CADMIUM RESISTANCE 1	lightyellow	none	IPR006461	PF04749	Defense genes	Misc.	Misc.	not assigned.no ontology	35.1	93.98	114.337	78.846	15.146	9.664	22.887	42.522	28.535	20.958	33.662	39.085	41.732	20.768	8.629	5.807	3.573	12.663	10.259	9.593	11.077	22.24	10.048	16.37	38.38	9.91	14.775	10.582	0.948	2.074	4.657	0.906	5.423	19.816	2.042	5.218	4.745	64.744	77.618	72.162
HORVU5Hr1G115880	PLANT CADMIUM RESISTANCE 2	darkturquoise	none	IPR006461	PF04749	Defense genes	Misc.	Misc.	not assigned.no ontology	35.1	0.347	0.111	0.092	6.294	5.903	2.629	4.966	3.479	5.998	0.125	0.187	0.2	1.722	2.395	3.145	2.265	2.29	2.438	0	0	0	0.066	0	0	0	0	0	0	0	0.092	0	0	0	0	0	0	0	0.398	0.042
HORVU5Hr1G115900	PLANT CADMIUM RESISTANCE 2	darkturquoise	none	IPR006461	PF04749	Defense genes	Misc.	Misc.	not assigned.no ontology	35.1	0.356	0.222	0.399	29.48	34.217	9.679	15	12.738	22.75	1.344	1.757	4.232	23.942	49.367	39.826	43.853	24.543	17.156	0	0.199	0	0.079	0.076	0	0.256	0	0	0	0	0	0.377	0.052	0.289	0.128	0.412	0.22	0.041	0	0.052
HORVU5Hr1G115870	PLANT CADMIUM RESISTANCE 2	darkturquoise	none	IPR006461	PF04749	Defense genes	Misc.	Misc.	not assigned.no ontology	35.1	24.535	24.016	26.111	757.982	932.002	304.783	566.21	426.011	645.868	67.05	142.342	134.111	410.365	838.595	904.748	627.661	390.176	358.27	0.551	0.931	1.196	1.24	1.176	3.494	1.389	1.535	0.983	3.481	2.327	2.185	13.208	6.227	8.74	2.8	4.194	2.666	4.188	8.216	2.295
HORVU5Hr1G115750	PLANT CADMIUM RESISTANCE 2	purple	none	IPR006461	PF04749	Defense genes	Misc.	Misc.	not assigned.no ontology	35.1	0.822	0.317	0.399	5.044	9.077	2.467	5.318	3.948	3.966	0.633	0.202	0.346	1.917	3.285	4.472	4.888	1.012	2.386	0.62	0.904	0.338	1.754	0.581	1.4	0.229	0.609	0.324	0.364	1.948	0.157	13.862	0.701	0.691	0.873	0.462	0.388	0.59	0.808	0.28
HORVU2Hr1G104550	Regulator of chromosome condensation (RCC1) family with FYVE zinc finger domain	yellow	GO:0046872	IPR000306; IPR000408; IPR001849; IPR009091; IPR011011; IPR011993; IPR013083; IPR013591; IPR017455; IPR027988	PF00415; PF01363; PF08381; PF13713; PF16457	Defense genes	Misc.	Misc.	NA	NA	0.025	0.111	0.069	0.044	0.165	0.162	0.524	0.185	0.296	0.063	0.031	0.23	0.157	0.204	0.249	0.102	0.179	0.253	0.289	0.279	0.225	0.264	0.114	0.17	0.243	0.317	0.162	0.39	0.468	0.497	0.491	0.402	0.477	0.552	0.387	0.378	0.437	0.728	0.82
HORVU2Hr1G005590	Stress responsive A/B Barrel Domain	blue	none	IPR011008; IPR013097	PF07876	Defense genes	Misc.	Misc.	stress.biotic.PR-proteins	20.1.7	11.725	9.655	8.997	5.914	10.731	8.498	6.304	10.757	6.817	4.306	2.472	2.281	2.755	1.409	3.519	2.952	0.66	2.565	12.418	21.716	18.031	13.556	17.571	14.303	14.076	7.838	19.745	1.156	9.119	0	2.063	0	2.474	0.257	0.262	0.451	37.876	31.703	25.034
HORVU2Hr1G005510	Stress responsive A/B Barrel Domain	yellow	none	IPR011008; IPR013097	PF07876	Defense genes	Misc.	Misc.	stress.biotic.PR-proteins	20.1.7	1.55	4.008	3.418	1.506	2.406	2.833	1.236	1.747	1.644	3.447	1.555	1.482	0.157	0	0.249	0.563	0.072	0.79	5.885	9.043	6.039	12.831	5.625	9.519	10.989	6.303	8.49	3.364	5.729	5.469	3.12	3.282	1.545	4.804	3.433	4.304	4.168	4.813	2.502
HORVU5Hr1G085160	Stress up-regulated Nod 19 protein	darkturquoise	none	IPR011692	PF07712	Defense genes	Misc.	Misc.	not assigned.unknown	35.2	0	0	0.092	0	0	0	0	0.028	0	0.352	0.466	0.637	0	0	0.029	0	0.043	0.052	0.289	0.505	0.338	0.185	0.442	1.12	1.173	0	0.261	0	0	1.007	0.176	0.104	0.766	0	0	0.073	4.544	2.412	0.54
HORVU7Hr1G093080	TMV response protein	brown	none	IPR025322	PF14009	Defense genes	Misc.	Misc.	NA	NA	0.085	0.055	0.038	0.227	0.301	0.274	0.383	0.206	0.289	0.305	0.179	0.154	0.105	0.146	0.337	0.146	0.158	0.149	6.56	3.63	4.378	8.716	3.009	2.994	7.025	4.629	5.204	3.572	6.943	2.917	10.843	2.491	1.745	3.186	2.659	5.952	0.122	0.091	0.031
HORVU3Hr1G113120	Wound-induced protein	darkturquoise	GO:0042742; GO:0050832	IPR001153; IPR009009; IPR018226	PF00967	Defense genes	Misc.	Misc.	stress.biotic	20.1	0.178	1.378	1.18	109.252	315.077	58.658	92.717	150.287	73.254	5.588	0	0	25.679	82.177	114.544	34.004	39.92	93.689	0.551	3.896	4.884	4.009	8.052	28.801	2.09	6.532	2.453	0	6.829	0	5.937	1.245	20.469	0	4.519	0.126	2.785	7.886	1.516
HORVU3Hr1G113620	Wound-induced protein	darkturquoise	GO:0042742; GO:0050832	IPR001153; IPR009009; IPR018226	PF00967	Defense genes	Misc.	Misc.	stress.biotic	20.1	10.031	3.834	8.599	1126.85	1739.55	609.932	904.573	1109.78	941.826	39.117	20.615	18.401	271.016	673.132	832.398	513.198	291.564	680.409	8.173	12.141	13.006	22.074	32.399	116.663	9.856	27.293	8.951	3.792	23.005	3.153	26.151	28.296	85.692	9.762	14.218	14.487	6.963	19.982	5.16
HORVU6Hr1G092630	Wound-induced protein	darkturquoise	GO:0042742; GO:0050832	IPR001153; IPR009009; IPR018226	PF00967	Defense genes	Misc.	Misc.	NA	NA	0	0	0	116.101	182.148	59.923	61.324	92.769	64.849	5.416	5.216	5.453	68.855	98.362	127.023	57.531	38.448	76.593	0	0	0	0.673	0.594	3.177	0	0	0	0	0	0	0.692	1.492	1.557	0	0	0	0	0.284	0
HORVU2Hr1G015410	Wound-induced protein 1	blue	none	IPR009798; IPR032710	PF07107	Defense genes	Misc.	Misc.	signalling.receptor kinases.misc	30.2.99	42.14	38.162	60.231	84.823	131.311	66.2	25.864	76.823	73.056	29.043	15.345	23.101	7.824	19.413	18.425	60.03	11.033	37.674	29.026	13.391	26.941	41.445	23.993	20.633	37.699	22.74	30.787	7.325	19.666	7.98	4.78	5.164	3.805	5.189	8.988	4.336	39.625	25.626	30.827
HORVU2Hr1G116700	Wound-responsive family protein	darkgreen	none	IPR022251	PF12609	Defense genes	Misc.	Misc.	not assigned.unknown	35.2	0.381	0.127	0.92	0.102	0	3.901	7.125	7.618	9.936	0	0	0.184	0.24	0.248	0.77	2.28	9.117	15.143	1.916	1.077	1.802	9.283	1.479	2.812	4.112	2.372	1.245	5.533	0.759	3.048	8.365	1.687	3.19	0.899	1.411	5.102	0.803	1.07	1.101
HORVU2Hr1G116780	Wound-responsive family protein	darkgreen	none	IPR022251	PF12609	Defense genes	Misc.	Misc.	not assigned.unknown	35.2	0	0	0	0	0	0	0	0.128	0	0	0	0	0	0	0	0	0	0	0	0	0	0	0	0	0	0	0	0	0	0	0	0	0	0	0	0	0	0	0
HORVU2Hr1G116730	Wound-responsive family protein	darkgreen	none	IPR022251	PF12609	Defense genes	Misc.	Misc.	not assigned.unknown	35.2	0.169	0.111	0.138	0.161	0.15	6.593	11.583	10.757	14.332	0	0.07	0.261	0.135	1.139	1.943	4.194	22.734	30.68	0.73	0.625	0.352	4.431	0.177	0.377	0.162	0.165	0.087	2.844	0.215	0.379	9.887	0.467	0.527	0.488	0.836	1.659	0	0	0.062
HORVU2Hr1G108780	Wound-responsive family protein	darkgreen	none	IPR022251	PF12609	Defense genes	Misc.	Misc.	not assigned.unknown	35.2	0.102	0	0	0	0	0.063	0.133	0.391	0	0	0.249	0.084	0	0.058	0.183	0	1.816	2.781	0	0	0	0	0	0.085	0.229	0	0	0.26	0	0	3.245	0	0	0.784	0.112	0.892	0.061	0.296	0
HORVU2Hr1G108730	Wound-responsive family protein	darkgreen	none	IPR022251	PF12609	Defense genes	Misc.	Misc.	not assigned.unknown	35.2	0.254	0	0.199	0	0.113	0.963	3.121	2.35	2.364	0	0	0.123	0.277	0.146	1.07	0.292	6.044	8.641	0	0	0	0.448	0	0	0.27	0	0.349	0.714	0.354	0.379	6.088	0.804	0.339	2.633	0.562	1.659	0	0	0.062
HORVU6Hr1G025830	Wound-responsive family protein	darkgreen	none	IPR022251	PF12609	Defense genes	Misc.	Misc.	not assigned.unknown	35.2	0.33	0.467	0.644	0.139	0.504	1.666	4.317	3.926	3.331	0.578	0.529	0.576	0.921	1.168	2.999	2.952	9.827	8.134	0.62	0.745	0.38	1.78	0.367	0.475	0.728	0.444	0.622	1.766	1.454	1.112	23.082	2.257	0.64	1.207	0.587	1.753	0.295	0.33	0.415
HORVU2Hr1G116740	Wound-responsive family protein	darkgreen	none	IPR022251	PF12609	Defense genes	Misc.	Misc.	not assigned.unknown	35.2	0.203	0.04	0.605	0.161	0.301	8.21	17.722	18.794	19.271	0	0.117	0.422	0.225	1.321	3.145	4.976	33.151	41.417	0.138	0.386	0.563	2.954	0.076	0.122	0.121	0.279	0.075	0.247	0.139	0.523	9.434	0.272	0.063	0	0.137	1.081	0.081	0	0.291
HORVU2Hr1G116800	Wound-responsive family protein	darkgreen	none	IPR022251	PF12609	Defense genes	Misc.	Misc.	not assigned.unknown	35.2	0	0	2.169	0	0.12	9.426	9.557	10.011	7.134	2.149	0.218	3.41	1.767	2.723	2.332	7.986	15.448	23.933	9.496	6.476	3.955	28.391	3.072	3.311	2.225	1.953	2.477	18.377	3.136	2.8	22.076	4.748	2.135	2.71	1.835	6.414	0.6	1.081	0.374
HORVU7Hr1G101580	Wound-responsive family protein	darkgreen	none	IPR022251	PF12609	Defense genes	Misc.	Misc.	NA	NA	0.042	0.111	0	0.197	0.308	0.394	0.821	1.306	1.334	0	0.039	0.061	0.277	0.051	0.689	0.665	1.507	1.909	0.124	0.16	0.084	0.316	0.038	0.146	0.081	0.038	0	0.117	0	0.065	1.233	0.195	0.088	0.116	0.087	0.262	0.02	0.125	0.062
HORVU2Hr1G043900	Xylanase inhibitor protein 1	yellow	GO:0004553; GO:0005975	IPR001223; IPR013781; IPR017853	PF00704	Defense genes	Misc.	Misc.	stress.biotic.PR-proteins	20.1.7	1.067	4.776	3.165	1.798	2.166	3.072	10.238	1.463	2.166	1.383	1.656	3.402	2.224	2.256	5.814	2.974	5.341	5.883	9.91	17.208	11.204	19.978	18.797	26.962	10.679	10.717	14.989	24.169	33.502	21.495	48.428	19.941	38.715	27.282	31.856	21.689	4.33	14.258	5.607
HORVU1Hr1G000830	Disease resistance protein	blue	GO:0043531	IPR002182; IPR027417; IPR032675	PF00931	Defense genes	NB-ARC domain	NB-ARC domain	stress.biotic.PR-proteins	20.1.7	0.449	0.729	0.636	0.27	0.301	0.351	0.383	0.334	0.325	0.078	0.14	0.184	0.135	0.131	0.125	0.102	0.115	0.112	0.303	0.306	0.422	0.224	0.379	0.207	0.256	0.368	0.349	0.169	0.101	0.092	0.013	0.039	0.063	0.18	0.062	0.073	0.6	0.694	0.613
HORVU2Hr1G000700	Disease resistance protein	darkturquoise	GO:0043531	IPR002182; IPR027417; IPR032675	PF00931	Defense genes	NB-ARC domain	NB-ARC domain	stress.biotic.PR-proteins	20.1.7	0.508	0.317	1.096	0.022	0	0	0.016	0	0	0.297	0	0.146	0	0	0	0	0	0	0	0	0	0	0.999	0.438	0.189	0.089	0	0	0	0.092	0	0	0	0.039	0	0.063	1.322	1.138	1.163
HORVU5Hr1G122960	Disease resistance protein	magenta	GO:0043531	IPR002182; IPR027417	PF00931	Defense genes	NB-ARC domain	NB-ARC domain	stress.biotic.PR-proteins	20.1.7	1.135	0.61	0.498	0.205	0.105	0.183	0.211	0.178	0.169	0.821	0.272	0.607	0.561	0.11	0.191	0.051	0.172	0.328	0.372	0.253	0.282	0.277	0.367	0.097	0.512	0.317	0.237	0.532	0.392	0.51	0.226	0.311	0.289	0.411	0.35	0.441	0.661	0.603	0.748
HORVU4Hr1G000280	Disease resistance protein (CC-NBS-LRR class) family	blue	GO:0043531	IPR002182; IPR003593; IPR008615; IPR027417; IPR032675	PF00931; PF05725	Defense genes	NB-ARC domain	NB-ARC domain	stress.biotic.PR-proteins	20.1.7	4.575	3.707	4.629	2.229	1.805	3.283	3.402	2.705	2.731	0.039	0.023	0.046	0.007	0.037	0.037	0.015	0.05	0.022	3.983	3.644	3.758	3.771	5.815	4.808	6.189	5.682	6.113	0.052	0.038	0.026	0.013	0.052	0.025	0.064	0.025	0.042	3.314	3.778	3.406
HORVU5Hr1G099940	Disease resistance protein (CC-NBS-LRR class) family	blue	GO:0043531	IPR002182; IPR027417; IPR032675	PF00931	Defense genes	NB-ARC domain	NB-ARC domain	NA	NA	0.034	0.024	0.207	0.629	0.587	0.232	0.72	0.355	0.543	0.18	0.132	0.2	0.509	0.657	0.792	0.49	0.869	0.701	0.096	0.027	0.099	0	0.038	0	0.067	0.013	0.05	0.286	0.278	0.249	0.189	0.182	0.226	0.514	0.262	0.43	0.051	0.148	0.114
HORVU1Hr1G083870	Rp1-like protein	darkturquoise	GO:0043531	IPR002182; IPR027417; IPR032675	PF00931	Defense genes	NB-ARC domain	NB-ARC domain	stress.biotic.PR-proteins	20.1.7	0.746	0.364	0.797	1.228	1.143	0.991	1.103	1.008	0.896	0.586	0.645	0.599	0.891	1.066	0.88	1.038	1.012	0.641	0.152	0.359	0	0.04	0.215	0.45	0.135	0.178	0.212	0.325	0.101	0.275	0.101	0.208	0.151	0	0.175	0.325	0.173	0.114	0.156
HORVU5Hr1G121640	Rust resistance-like protein RP1	brown	GO:0043531	IPR002182; IPR027417; IPR032675	PF00931	Defense genes	NB-ARC domain	NB-ARC domain	stress.biotic.PR-proteins	20.1.7	0.034	0.048	0.046	0.27	0.286	0.295	0.282	0.17	0.282	0.086	0.062	0.031	0.307	0.343	0.352	0.482	0.567	0.336	0	0.013	0	0	0.051	0.037	0	0.025	0.025	0	0	0	0.025	0.013	0.05	0.026	0.087	0.031	0.041	0.091	0.01
HORVU3Hr1G007500	16.9 kDa class I heat shock protein 1	brown	none	IPR002068; IPR008978	PF00011	Defense genes	Other Stress Responses	Other Stress Responses	stress.abiotic.heat	20.2.1	0.542	0.816	0.146	0.117	0.384	0.337	0.766	0.206	0.056	0.735	0.225	0.353	0	0.168	0	0.307	0.179	0.037	3.198	3.577	5.025	1.569	4.184	1.68	7.78	1.129	2.49	0.273	4.047	1.491	4.365	1.829	3.026	5.151	0.05	2.215	0.498	0.41	0.27
HORVU3Hr1G006930	16.9 kDa class I heat shock protein 2	darkturquoise	none	IPR002068; IPR008978	PF00011	Defense genes	Other Stress Responses	Other Stress Responses	not assigned.unknown	35.2	3.846	4.61	4.683	8.735	10.716	8.519	8.454	15.393	14.332	9.715	10.549	13.094	25.941	34.401	31.739	22.716	34.349	23.202	1.02	1.902	0.859	1.622	2.2	2.556	4.18	1.509	3.71	3.013	2.125	6.816	5.837	5.721	6.228	9.364	3.033	4.609	1.708	2.378	3.115
HORVU3Hr1G006940	16.9 kDa class I heat shock protein 2	purple	none	IPR002068; IPR008978	PF00011	Defense genes	Other Stress Responses	Other Stress Responses	not assigned.unknown	35.2	25.653	22.566	26.464	111.416	121.618	87.274	73.258	126.85	130.313	26.511	46.447	28.192	162.819	115.694	192.598	121.989	88.612	99.884	7.429	14.083	8.811	15.415	11.187	18.369	16.719	10.996	17.255	10.792	17.314	13.331	36.201	17.502	30.59	29.466	13.357	21.741	3.649	4.085	1.962
HORVU3Hr1G007380	16.9 kDa class I heat shock protein 2	brown	none	IPR002068; IPR008978	PF00011	Defense genes	Other Stress Responses	Other Stress Responses	stress.abiotic.heat	20.2.1	1.694	0.325	0.1	0.3	0.729	0.541	0.235	0.241	0.155	0.141	0	0.2	0	0.146	0.183	0.175	0	0.089	0.992	0.479	4.828	0.976	1.82	0.572	2.373	0.266	1.369	0.234	3.529	0	0.956	0.908	0.653	0.951	0	0.304	0.071	0.125	0
HORVU3Hr1G020390	17.6 kDa class II heat shock protein	cyan	none	IPR002068; IPR008978	PF00011	Defense genes	Other Stress Responses	Other Stress Responses	stress.abiotic.heat	20.2.1	0	0.032	0.084	0.906	1.512	0.626	0.782	0.781	0.572	0	0.047	0.138	0.127	0.737	0.704	0.57	0.718	0.596	0.358	0.718	0.535	0.396	0.898	0.316	0.378	0.101	0.373	0.377	0.759	0.471	1.635	0.415	0.414	0.578	0.2	0.241	0.03	0.057	0.073
HORVU6Hr1G082360	17.6 kDa class II heat shock protein	blue	none	IPR002068; IPR008978	PF00011	Defense genes	Other Stress Responses	Other Stress Responses	NA	NA	0.415	0.063	0.23	0.11	0.338	0.19	0.055	0.085	0.064	0.195	0	0	0.135	0.058	0.044	0	0.043	0.134	0.469	0.891	0.718	0.316	0.367	0.256	0.539	0.609	0.56	0	0.101	0.092	0.679	0.376	0.301	0.116	0.112	0.136	0.163	0.171	0
HORVU1Hr1G065270	Adenine nucleotide alpha hydrolases-like superfamily protein	darkturquoise	GO:0006950	IPR006016; IPR014729	PF00582	Defense genes	Other Stress Responses	Other Stress Responses	stress.abiotic.unspecified	20.2.99	0.635	0.673	0.536	0.475	0.278	0.422	1.15	0.483	0.191	0.485	0.303	0.799	0.374	0.343	0.139	0.343	0.653	0.119	0.772	1.742	0.83	0.712	1.1	1.412	0.796	0.634	1.145	1.182	0.354	1.753	0.415	0.882	1.507	1.04	0.861	0.462	0.671	1.604	1.464
HORVU2Hr1G019400	Adenine nucleotide alpha hydrolases-like superfamily protein	darkturquoise	GO:0006950	IPR006015; IPR006016; IPR014729	PF00582	Defense genes	Other Stress Responses	Other Stress Responses	stress.abiotic.unspecified	20.2.99	0.542	0.515	0.291	0.161	0.128	0.337	0.516	0.852	0.261	0.422	0	0.399	0.037	0.088	0.359	0.468	0.481	0.999	0.538	0.452	0.633	0.171	0.607	0.134	0.957	1.065	0.959	0.234	0.43	0	0.616	0.765	0.728	0.077	0.087	0.336	0.407	0.58	0.343
HORVU3Hr1G000870	Adenine nucleotide alpha hydrolases-like superfamily protein	darkturquoise	GO:0006950	IPR006016; IPR014729	PF00582	Defense genes	Other Stress Responses	Other Stress Responses	stress.abiotic.unspecified	20.2.99	1.017	0.436	0.33	0.154	0.098	0.239	0.109	0.149	0.113	0.406	0.28	0.238	0.12	0.095	0.176	0.343	0.266	0.06	0.841	0.758	0.816	0.554	1.163	0.645	1.173	1.103	0.946	1.117	0.847	1.518	1.031	0.649	1.306	0.591	0.874	0.64	0.498	0.569	0.571
HORVU5Hr1G024170	Adenine nucleotide alpha hydrolases-like superfamily protein	brown	GO:0006950	IPR006015; IPR006016; IPR014729	PF00582	Defense genes	Other Stress Responses	Other Stress Responses	stress.abiotic.unspecified	20.2.99	0	0	0	0	0	0	0	0	0	0	0	0.1	0	0.037	0	0	0	0.089	0.675	1.104	0.676	0.62	0.329	0.231	1.483	0.19	0.473	0.507	0.544	0.484	0.604	0.35	1.507	0.424	0.15	0	0.427	0.888	0.228
HORVU2Hr1G019520	Adenine nucleotide alpha hydrolases-like superfamily protein	brown	GO:0006950	IPR006015; IPR006016; IPR014729	PF00582	Defense genes	Other Stress Responses	Other Stress Responses	stress.abiotic.unspecified	20.2.99	0	0.04	0.467	0.095	0.323	1.364	0.532	0.781	2.039	0.188	0.785	0.154	1.183	3.475	2.845	4.523	6.382	3.952	0.11	0.146	0	0	0	0	0.121	0	0.336	0.169	0	0	0.075	0.221	0	0.295	0.512	0.073	0	0	0.218
HORVU2Hr1G019500	Adenine nucleotide alpha hydrolases-like superfamily protein	darkgreen	GO:0006950	IPR006015; IPR006016; IPR014729	PF00582	Defense genes	Other Stress Responses	Other Stress Responses	stress.abiotic.unspecified	20.2.99	18.283	28.943	27.161	44.465	59.275	53.541	75.706	89.581	108.402	22.923	36.901	24.46	39.305	56.967	66.272	83.498	139.35	177.021	12.184	8.936	12.176	20.228	8.04	13.086	10.854	13.71	8.677	10.766	10.712	6.672	58.944	14.297	8.577	13.346	13.419	20.607	20.483	16.773	17.516
HORVU1Hr1G045690	Benzyl alcohol O-benzoyltransferase	royalblue	GO:0016747	IPR003480; IPR023213	PF02458	Defense genes	Other Stress Responses	Other Stress Responses	stress.biotic	20.1	10.988	11.802	10.99	33.347	34.796	21.165	33.168	24.566	45.973	23.111	43.307	38.652	60.028	55.055	79.652	40.704	78.426	35.124	1.971	2.261	6.151	3.27	2.187	3.311	3.438	2.41	4.307	5.338	3.529	3.899	6.365	6.15	6.756	4.701	7.527	3.38	3.873	6.737	3.323
HORVU6Hr1G034610	Beta-glucan-binding protein	magenta	GO:0052861	IPR005200	PF03639	Defense genes	Other Stress Responses	Other Stress Responses	stress.biotic	20.1	0.593	0.61	0.843	1.659	0.985	1.04	1.376	0.959	1.574	0.453	1.174	0.545	0.741	1.168	1.694	1.133	1.586	1.007	0.689	0.931	1.774	1.82	0.961	0.937	1.187	0.824	0.622	1.52	1.669	1.766	2.83	1.531	1.13	1.94	1.198	1.89	0.315	0.683	0.498
HORVU3Hr1G069650	BURP domain-containing protein	brown	none	IPR004873	PF03181	Defense genes	Other Stress Responses	Other Stress Responses	stress.abiotic.drought/salt	20.2.3	2.304	1.133	0.314	0	0.068	0.394	0.102	0.199	0	8.488	0.031	1.866	0.15	0.029	0.264	0.132	0.043	0	76.107	98.618	137.69	189.029	151.34	64.734	184.221	64.923	177.092	251.85	110.738	191.816	126.089	142.27	112.176	176.333	133.665	158.057	7.583	23.225	14.007
HORVU6Hr1G020750	Calcium-dependent lipid-binding (CaLB domain) family protein	darkturquoise	GO:0005515	IPR000008	PF00168	Defense genes	Other Stress Responses	Other Stress Responses	stress.abiotic.cold	20.2.2	22.51	37.941	17.167	86.716	121.392	103.947	114.819	98.719	105.093	17.476	38.611	22.724	140.225	145.372	151.621	202.14	162.831	95.963	15.74	33.644	13.907	33.085	21.92	30.699	20.077	9.893	11.628	12.767	30.581	15.895	105.837	38.324	23.106	23.968	12.32	33.383	10.257	13.803	6.5
HORVU5Hr1G055620	Chaperone DnaJ-domain superfamily protein	brown	none	IPR001623	none	Defense genes	Other Stress Responses	Other Stress Responses	stress.abiotic.heat	20.2.1	0.229	0.055	0.161	0.08	0.12	0.112	0.039	0.036	0.056	0.18	0.225	0.1	0.09	0.102	0.073	0.044	0.057	0.052	0.083	0.146	0.211	0.132	0.114	0.134	0.162	0.076	0.112	0.182	0.152	0.353	0.189	0.234	0.138	0.206	0.275	0.22	0.071	0.068	0.073
HORVU3Hr1G071120	Chaperone protein ClpB	brown	GO:0005524; GO:0019538	IPR001270; IPR003593; IPR003959; IPR004176; IPR018368; IPR019489; IPR027417; IPR028299	PF00004; PF02861; PF07724; PF10431	Defense genes	Other Stress Responses	Other Stress Responses	stress.abiotic.heat	20.2.1	1.432	2.004	1.395	8.889	11.717	5.553	3.214	6.83	4.114	1.649	3.576	1.628	6.431	8.9	8.234	4.574	4.228	3.303	0.193	0.279	0.225	0.185	0.493	0.645	0.539	0.114	0.1	0.208	0.354	0.89	0.566	0.467	0.527	0.334	0.175	0.094	0.437	0.853	0.436
HORVU1Hr1G076190	Chaperone protein ClpB	brown	GO:0005524; GO:0019538	IPR001270; IPR003593; IPR003959; IPR004176; IPR018368; IPR019489; IPR027417; IPR028299	PF00004; PF02861; PF07724; PF10431	Defense genes	Other Stress Responses	Other Stress Responses	stress.abiotic.heat	20.2.1	0.61	0.143	0.437	0.212	0.241	0.134	0.141	0.284	0.183	0.258	0	0.069	0.052	0	0.073	0	0.072	0.142	0.482	0.984	0.915	0.712	0.594	0.207	1.092	0.266	0.473	0.208	0.544	0.288	0.792	0.402	0.364	0.154	0.25	0.157	0.295	0.33	0.093
HORVU4Hr1G063590	Chaperone protein DnaJ	brown	none	IPR001623; IPR018253	PF00226	Defense genes	Other Stress Responses	Other Stress Responses	not assigned.unknown	35.2	28.457	38.139	41.416	103.748	116.857	88.096	68.558	104.754	101.875	70.2	107.159	78.763	116.133	117.636	126.414	112.103	84.52	126.606	4.424	5.825	4.617	8.743	7.231	24.564	4.031	6.887	4.432	3.104	6.817	4.448	9.623	16.438	24.713	5.729	7.44	6.414	18.542	21.564	14.464
HORVU3Hr1G053060	Chaperone protein DnaJ	darkturquoise	none	IPR001623; IPR018253	PF00226	Defense genes	Other Stress Responses	Other Stress Responses	stress.abiotic.heat	20.2.1	0.271	1.758	0.897	0.768	2.376	0.886	1.22	1.917	1.708	0.774	0.466	1.428	0.966	2.059	1.503	1.162	1.328	1.439	0.207	0	0.873	0.62	0.278	0	0.337	0.063	0.137	0.026	0	0	0.516	0.402	0.163	0.116	0.599	0.294	0.03	0.091	0.177
HORVU5Hr1G114190	Chaperone protein DnaJ	darkturquoise	none	IPR001623	PF00226	Defense genes	Other Stress Responses	Other Stress Responses	stress.abiotic.heat	20.2.1	0.22	0.071	0.268	0.051	0.098	0.112	0	0	0.071	0.117	0.093	0	0	0.248	0.11	0	0.079	0.447	0.083	0.412	0.225	0.237	0.114	0.292	0.202	0.342	0.112	0.208	0	0.17	0.113	0.091	0.326	0.206	0.112	0.178	0.183	0.216	0.073
HORVU2Hr1G120010	Chaperone protein DnaJ	darkturquoise	none	IPR001623	PF00226; PF13370	Defense genes	Other Stress Responses	Other Stress Responses	stress.abiotic.heat	20.2.1	19.257	27.525	27.981	41.951	65.178	48.803	25.965	76.887	93.153	10.09	25.404	18.17	16.688	20.376	25.639	31.842	19.26	31.329	8.573	5.279	4.181	13.543	7.989	7.194	27.614	18.111	21.587	1.403	4.717	1.112	8.151	3.749	1.507	12.241	8.651	7.422	10.826	6.68	7.59
HORVU1Hr1G081410	Chaperone protein DnaJ	magenta	GO:0005506; GO:0009055	IPR001080; IPR001623; IPR017896; IPR017900	PF00226; PF13370	Defense genes	Other Stress Responses	Other Stress Responses	stress.abiotic.heat	20.2.1	3.313	2.123	5.457	138.93	203.679	74.769	56.357	91.2	107.908	2.313	2.239	1.866	32.327	115.658	76.206	90.366	26.568	62.009	6.161	1.21	3.463	2.136	3.906	15.338	167.691	15.93	130.021	27.26	0.708	27.447	63.686	4.943	40.008	55.618	23.867	28.848	1.494	3.596	1.474
HORVU7Hr1G073040	Chaperone protein DnaJ	brown	none	IPR001623	PF00226	Defense genes	Other Stress Responses	Other Stress Responses	NA	NA	2.135	1.703	1.395	0.117	0.624	0.351	0.524	0.98	0.741	1.579	0.676	1.989	0.936	0.562	0.924	1.169	0.739	1.596	1.406	0.851	1.45	0.87	1.542	0.463	1.915	0.533	1.369	1.792	0.911	1.91	1.371	1.323	1.055	1.259	1.049	1.501	1.047	1.434	0.55
HORVU7Hr1G045280	Chaperone protein DnaJ	brown	none	IPR001623	PF00226	Defense genes	Other Stress Responses	Other Stress Responses	NA	NA	1.669	1.291	1.816	0.175	0.196	0.513	0.868	0.497	0.325	2.212	2.379	1.981	0.06	0.212	0.22	0.57	0.546	0.716	0.634	0.638	0.704	0.818	0.544	0.596	1.106	1.535	0.548	0.753	0.873	0.798	0.39	0.35	1.821	0.835	1.398	0.829	0.417	0.296	0.156
HORVU7Hr1G072610	Chaperone protein dnaJ 10	blue	none	IPR001623; IPR018253; IPR026894	PF00226; PF14308	Defense genes	Other Stress Responses	Other Stress Responses	NA	NA	2.508	1.925	1.402	0.344	0.211	0.569	0.688	0.596	0.191	1.032	0.443	0.937	0.24	0.204	0.235	0.533	0.108	0.179	0.758	1.449	0.802	0.897	1.921	0.645	1.16	0.9	0.249	0.507	0.379	0.327	0.176	0.052	0	0.295	0.25	0.577	2.135	1.9	2.18
HORVU0Hr1G000620	Chaperone protein dnaJ 3	darkturquoise	GO:0006457; GO:0051082	IPR002939; IPR008971	PF01556	Defense genes	Other Stress Responses	Other Stress Responses	stress.abiotic.heat	20.2.1	11.081	9.774	4.062	0.095	0.12	0.808	2.816	0.142	0.268	9.363	10.658	8.847	1.617	0.204	0.183	0.731	1.299	2.774	22.355	26.849	28.644	21.309	23.336	31.625	16.53	16.183	20.019	32.962	35.298	45.383	22.755	25.922	33.893	15.786	19.585	12.314	10.968	13.154	9.76
HORVU2Hr1G024160	chaperone protein dnaJ-related	purple	GO:0031072; GO:0051082	IPR001305	none	Defense genes	Other Stress Responses	Other Stress Responses	protein.folding	29.6	8.726	7.905	11.894	88.302	85.693	51.875	65.477	56.282	62.584	10.911	29.827	19.007	56.576	79.738	74.051	61.696	53.05	49.2	4.41	7.726	5.616	20.413	6.346	17.431	6.863	6.291	8.441	7.455	12.634	4.579	26.73	11.573	9.343	15.401	10.798	27.347	3.771	3.823	4.984
HORVU3Hr1G030980	Chaperone protein DnaK	greenyellow	GO:0005524; GO:0006457; GO:0051082	IPR012725; IPR013126; IPR018181; IPR029047; IPR029048	PF00012	Defense genes	Other Stress Responses	Other Stress Responses	stress.abiotic.heat	20.2.1	23.01	14.899	14.906	34.948	34.36	21.98	34.866	23.906	22.517	16.874	11.792	14.822	17.174	12.491	12.259	17.346	11.278	12.779	12.652	13.737	11.176	6.699	24.473	24.078	12.405	19.43	27.127	6.961	15.252	13.972	12.214	8.135	22.88	9.621	13.818	11.002	27.091	37.847	40.432
HORVU7Hr1G049340	Chaperone protein htpG family protein	greenyellow	GO:0005524; GO:0006457; GO:0006950; GO:0051082	IPR003594; IPR019805; IPR020575	none	Defense genes	Other Stress Responses	Other Stress Responses	NA	NA	80.442	43.62	63.151	82.228	74.24	62.988	66.423	47.712	59.479	61.884	9.818	18.424	59.317	50.747	44.108	46.542	52.052	49.111	9.992	3.005	18.988	11.881	13.69	12.44	12.027	9.537	9.823	12.87	17.592	21.024	9.057	13.973	15.395	7.989	13.007	11.054	189.27	185.493	80.915
HORVU6Hr1G012020	Division protein	tan	none	IPR001623; IPR025344	PF13355	Defense genes	Other Stress Responses	Other Stress Responses	stress.abiotic.heat	20.2.1	2.287	0.863	1.05	2.544	1.978	1.469	1.697	2.521	1.729	1.798	2.69	1.605	3.421	1.482	2.823	2.733	2.699	2.848	1.378	2.473	1.548	0.897	2.794	2.921	1.133	1.801	3.249	1.312	1.834	3.022	0.994	3.101	2.913	1.901	4.069	3.433	0.773	0.91	0.914
HORVU4Hr1G043860	DnaJ homolog subfamily B member 12	darkturquoise	none	IPR001623; IPR024593	PF00226; PF11926	Defense genes	Other Stress Responses	Other Stress Responses	stress.abiotic.heat	20.2.1	0.407	0.269	0.261	0.088	0.083	0.169	0.266	0.107	0.099	0.188	0.225	0.169	0.21	0.044	0.103	0.095	0.108	0.149	0.138	0.173	0.155	0.185	0.152	0.183	0.485	0.406	0.324	0.234	0.164	0.078	0.189	0.221	0.251	0.308	0.387	0.189	0.163	0.137	0.166
HORVU2Hr1G073780	Double Clp-N motif-containing P-loop nucleoside triphosphate hydrolases superfamily protein	magenta	GO:0019538	IPR004176; IPR027417	PF02861	Defense genes	Other Stress Responses	Other Stress Responses	stress.abiotic.heat	20.2.1	0.407	0.467	0.552	0.855	0.865	0.808	0.477	0.888	0.692	0.571	0.801	0.561	0.472	1.081	0.828	0.84	0.897	0.708	0.289	0.386	0.282	0.488	0.468	0.402	0.593	0.317	0.373	1.026	0.405	0.275	0.428	0.791	0.389	0.822	1.148	1.155	0.213	0.307	0.135
HORVU2Hr1G063620	ERD (early-responsive to dehydration stress) family protein	magenta	GO:0016020	IPR003864; IPR027815; IPR032880	PF02714; PF13967; PF14703	Defense genes	Other Stress Responses	Other Stress Responses	stress.abiotic.drought/salt	20.2.3	2.423	2.051	3.142	13.377	13.281	9.089	9.901	8.818	12.038	2.032	2.076	3.341	5.435	10.747	11.181	12.165	9.067	9.2	1.475	1.29	1.928	3.138	1.34	1.509	1.335	2.245	1.668	1.558	1.644	1.112	2.201	1.661	1.658	2.171	2.06	1.963	1.047	1.366	0.924
HORVU1Hr1G051200	ERD (early-responsive to dehydration stress) family protein	magenta	GO:0016020	IPR003864; IPR027815; IPR032880	PF02714; PF13967; PF14703	Defense genes	Other Stress Responses	Other Stress Responses	stress.abiotic.drought/salt	20.2.3	2.431	2.392	3.035	17.456	21.816	15.225	18.082	17.828	22.03	1.719	2.612	2.964	6.701	13.462	13.52	14.759	11.895	15.746	2.467	1.037	1.675	2.571	2.01	2.763	6.917	4.832	4.967	2.143	1.922	2.002	13.371	3.477	3.102	8.966	7.165	7.601	0.905	0.922	1.287
HORVU1Hr1G040940	Heat shock 70 kDa protein 17	brown	none	IPR013126; IPR018181	PF00012	Defense genes	Other Stress Responses	Other Stress Responses	stress.abiotic.heat	20.2.1	1.601	3.659	10.086	14.919	10.604	8.597	8.509	10.657	15.228	3.58	4.174	6.451	6.656	7.804	9.597	7.358	8.435	7.888	1.792	0.718	2.886	3.415	2.604	3.761	1.834	1.598	3.137	2.597	1.619	5.926	1.296	3.438	3.227	1.888	4.007	1.669	5.144	11.675	11.878
HORVU4Hr1G078830	Heat shock 70 kDa protein 17	brown	none	IPR013126; IPR018181; IPR029047	PF00012	Defense genes	Other Stress Responses	Other Stress Responses	stress.abiotic.heat	20.2.1	0.212	0.158	0.445	1.023	0.594	0.464	1.517	0.653	1.171	0.406	0.148	0.215	0.322	0.591	0.653	0.285	0.912	0.298	0.124	0.053	0.141	0	0.139	0.122	0.256	0.14	0.199	0.182	0.076	0.118	0.214	0.052	0.138	0	0.2	0.273	0.488	0.523	1.204
HORVU1Hr1G077070	Heat shock 70 kDa protein 17	brown	none	IPR013126; IPR018181; IPR029047	PF00012	Defense genes	Other Stress Responses	Other Stress Responses	stress.abiotic.heat	20.2.1	0.602	0.238	0.498	0.797	0.677	1.104	1.768	0.71	0.833	0.453	0.241	0.43	0.412	0.818	0.594	0.628	0.732	0.5	0.248	0.066	0.31	0.079	0.19	0.268	0.121	0.355	0.149	0.065	0	0.131	0.491	0.156	0.088	0.154	0.275	0.325	0.813	0.478	1.194
HORVU6Hr1G001950	Heat shock 70 kDa protein 17	brown	none	IPR013126; IPR018181	PF00012	Defense genes	Other Stress Responses	Other Stress Responses	stress.abiotic.heat	20.2.1	9.802	1.624	5.993	11.301	9.558	7.662	11.872	6.362	10.437	7.612	2.254	2.196	8.048	9.294	6.848	9.491	5.599	6.434	1.544	0.918	1.872	1.213	1.757	4.224	1.699	4.046	2.415	2.779	1.809	1.727	0.792	4.035	3.202	1.94	1.373	0.892	8	6.202	11.546
HORVU7Hr1G015690	Heat shock 70 kDa protein 17	brown	none	IPR029047	none	Defense genes	Other Stress Responses	Other Stress Responses	NA	NA	3.499	43.121	108.184	32.916	5.941	21.84	5.177	3.841	5.469	54.514	23.562	29.137	33.495	4.424	4.685	3.916	3.683	2.952	1.13	37.753	36.33	1.648	0.91	32.124	0.984	151.394	1.357	1.195	1.037	71.705	0.969	27.193	0.779	0.539	0.474	2.058	21.764	26.036	54.656
HORVU4Hr1G059260	Heat shock 70 kDa protein 3	blue	none	IPR013126; IPR018181; IPR029047; IPR029048	PF00012	Defense genes	Other Stress Responses	Other Stress Responses	NA	NA	0.076	0.127	0.061	0.161	0.158	0.049	0.282	0.17	0.205	0.907	0.163	0.515	1.22	1.365	1.547	1.045	1.321	1.648	0.248	0.106	0.746	0.092	0.202	0.146	0.04	0.076	0.1	0.896	0.468	1.321	0.994	0.83	0.979	0.527	0.337	0.346	0.183	0.114	0.083
HORVU6Hr1G009570	Heat shock 70 kDa protein 3	brown	none	IPR013126; IPR018181	PF00012	Defense genes	Other Stress Responses	Other Stress Responses	NA	NA	0.424	0.309	0.268	0.395	0.196	0.33	0.899	0.412	0.55	0.641	0.35	0.553	1.003	0.847	1.246	0.782	1.902	0.671	0	0.08	0.056	0.026	0	0.085	0	0	0	0	0	0.052	0	0.091	0.151	0.141	0.062	0.052	0.132	0.091	0.249
HORVU5Hr1G045320	Heat shock 70 kDa protein 4L	blue	none	none	none	Defense genes	Other Stress Responses	Other Stress Responses	not assigned.unknown	35.2	0.381	0.293	0.207	0.212	0.271	0.169	0.289	0.213	0.325	0.266	0.124	0.077	0.082	0.161	0.11	0.102	0.072	0.201	0.179	0.146	0.056	0.158	0.152	0.183	0.256	0.127	0.237	0.091	0.19	0.039	0.025	0.182	0	0.09	0.1	0.042	0.112	0.171	0.083
HORVU4Hr1G067430	Heat shock 70 kDa protein 8	darkturquoise	none	IPR013126; IPR018181; IPR029047	PF00012	Defense genes	Other Stress Responses	Other Stress Responses	stress.abiotic.heat	20.2.1	0.33	0.079	0.199	0.146	0.09	0.077	0.133	0.085	0.092	0.125	0.023	0.069	0.165	0.058	0.051	0.124	0.043	0.082	0.262	0.186	0.31	0	0.43	0.56	0.283	0.279	0.585	0.299	0.215	0.052	0.164	0.143	0.515	0.334	0.437	0.262	0.651	0.421	0.467
HORVU5Hr1G073720	Heat shock 70 kDa protein 9; mitochondrial	greenyellow	none	IPR018181	none	Defense genes	Other Stress Responses	Other Stress Responses	not assigned.unknown	35.2	2.169	0.863	0.981	2.127	2.64	2.432	1.298	1.15	2.138	1.782	0.171	0.653	1.28	0.708	0.96	0.57	0.459	0.857	0.882	0.678	2.069	0.224	1.934	0.645	0.863	0.964	1.656	1.156	1.454	1.465	0.692	0.506	2.085	0.784	0.712	1.071	1.942	3.323	2.835
HORVU7Hr1G098810	Heat shock 70 kDa protein C	darkturquoise	none	IPR013126; IPR018181; IPR029047; IPR029048	PF00012	Defense genes	Other Stress Responses	Other Stress Responses	NA	NA	0.051	0.135	0.376	3.611	4.896	2.622	2.205	3.941	2.936	0	0	0.038	0.03	0.701	0.433	0.526	0.136	0.291	0.028	0	0	0	0.215	0.037	0.027	0.114	0.112	0	0.114	0	0.113	0.778	0.753	0	0.1	0.115	0.081	0	0.228
HORVU7Hr1G107190	Heat shock 70 kDa protein C	brown	none	IPR013126	PF00012	Defense genes	Other Stress Responses	Other Stress Responses	NA	NA	0.085	0.024	0	0.139	0.218	0.204	0.547	0.27	0.296	0.281	0.319	0.591	0.067	0.095	0.147	0.672	0.086	0.544	0	0	0	0	0.088	0	0	0	0	0	1.606	0	0.05	0	0	0	0	0.105	0.02	0.171	0.145
HORVU7Hr1G036470	heat shock protein 21	darkturquoise	none	IPR002068; IPR008978	PF00011	Defense genes	Other Stress Responses	Other Stress Responses	NA	NA	0.593	0.269	11.212	1.031	21.418	1.153	0.61	1.221	0.713	0.735	0.614	0.906	0.464	0.256	0.733	12.618	0.625	1.074	0.221	31.064	1.759	0.448	0.834	26.451	0.121	0.228	0.411	0.221	2.871	0	2.113	1.57	5.136	0.385	0.886	0	0.325	0.33	0.093
HORVU7Hr1G036570	heat shock protein 21	darkturquoise	none	IPR002068; IPR008978	PF00011	Defense genes	Other Stress Responses	Other Stress Responses	NA	NA	0.263	0.158	0.207	1.162	2.369	0.773	0.563	1.555	1.066	0.531	0.132	1.106	0	0.482	0.521	1.213	0.266	1.118	0.096	0	1.689	0	0.468	0.548	0.283	0	0	0.143	0.519	0	0.679	0.947	1.57	0	0.187	0.052	0	0	0.042
HORVU2Hr1G005170	heat shock protein 90.1	magenta	GO:0005524; GO:0006457; GO:0006950; GO:0051082	IPR001404; IPR003594; IPR019805; IPR020568; IPR020575	PF00183; PF02518	Defense genes	Other Stress Responses	Other Stress Responses	stress.abiotic.heat	20.2.1	0	0	0	0.219	0.361	0.351	0.117	0.369	0	0	0	0	0.187	0.314	0.491	0.073	0.122	0.104	0.207	0	1.45	0	0.19	0.024	0	0	0	0	0.556	0	0.302	0.597	0.44	0	0.275	0.063	0	0	0
HORVU4Hr1G023330	heat shock protein 91	blue	none	IPR013126	PF00012	Defense genes	Other Stress Responses	Other Stress Responses	not assigned.unknown	35.2	0	0	0	0	0.008	0.007	0	0	0	1.54	2.806	2.427	1.714	2.03	1.899	2.09	2.663	1.946	0	0	0	0	0	0	0	0	0	2.597	2.757	3.035	2.302	3.347	2.424	3.417	3.67	3.139	0	0	0
HORVU2Hr1G113110	HXXXD-type acyl-transferase family protein	brown	GO:0016747	IPR003480; IPR023213	PF02458	Defense genes	Other Stress Responses	Other Stress Responses	stress.biotic	20.1	0	0.048	0.084	0	0	0.021	0	0	0	0.023	0	0.023	0	0.029	0.022	0	0	0	1.006	1.755	1.323	1.701	0.898	0.669	2.724	0.888	0.722	1.779	2.542	1.086	1.962	1.726	0.502	1.67	0.886	1.47	0.01	0.102	0.467
HORVU1Hr1G045700	HXXXD-type acyl-transferase family protein	yellow	GO:0016747	IPR003480; IPR023213	PF02458	Defense genes	Other Stress Responses	Other Stress Responses	stress.biotic	20.1	2.711	3.556	4.399	11.944	11.01	7.5	10.488	7.562	15.066	8.769	9.569	9.223	21.314	18.529	25.515	12.268	25.139	11.601	0.648	0.798	2.154	0.765	0.607	1.047	1.2	1.509	1.469	2.247	1.391	1.452	2.377	2.776	3.001	1.323	2.571	1.554	1.149	3.015	1.371
HORVU3Hr1G001030	HXXXD-type acyl-transferase family protein	yellow	GO:0016747	IPR003480; IPR023213	PF02458	Defense genes	Other Stress Responses	Other Stress Responses	stress.biotic	20.1	1.118	0.689	0.728	0.57	0.143	0.267	0.415	0.398	0.381	0.985	1.679	1.152	1.452	0.496	0.748	0.263	0.603	0.47	0.427	0.293	0.507	0.251	0.506	0.682	0.876	0.266	0.722	0.831	0.329	1.583	0.239	0.532	0.728	0.552	0.574	0.304	0.335	0.592	0.322
HORVU3Hr1G014080	HXXXD-type acyl-transferase family protein	yellow	GO:0016747	IPR003480; IPR023213	PF02458	Defense genes	Other Stress Responses	Other Stress Responses	stress.biotic	20.1	5.151	0.903	0.483	0.27	0.135	0.204	2.69	0.44	0.423	1.368	0.171	0.776	0.876	0.818	0.176	0.964	1.802	0.47	3.832	1.902	2.632	0.923	2.364	1.023	2.049	1.091	1.544	1.571	3.099	3.493	1.836	1.609	3.629	1.13	3.083	3.244	0.773	1.468	2.212
HORVU2Hr1G073830	Late embryogenesis abundant (LEA) hydroxyproline-rich glycoprotein family	darkturquoise	none	IPR004864	PF03168	Defense genes	Other Stress Responses	Other Stress Responses	stress.biotic	20.1	0.915	0.349	0.276	0.365	0.662	0.52	0.36	0.462	0.741	0.571	0	0.177	0.24	0.204	0.11	0.219	0.474	0.216	0.193	0.213	0.422	0.092	0.556	0.499	0.148	0	0.261	0.182	0.101	1.112	0.088	0.208	0.088	0	0.162	0.031	0.224	0.046	0.062
HORVU2Hr1G119500	Late embryogenesis abundant (LEA) hydroxyproline-rich glycoprotein family	darkturquoise	none	IPR004864	PF03168	Defense genes	Other Stress Responses	Other Stress Responses	stress.biotic	20.1	0.525	0.475	0.153	28.274	45.34	14.909	13.202	19.83	18.756	0.32	0.591	0.276	8.393	23.983	24.803	17.55	10.143	10.863	0.028	0	0	0.145	0.063	0.463	0.054	0.038	0.137	0.065	0	0.105	0.881	0.415	0.427	0.09	0.312	0.126	0.122	0.091	0.135
HORVU1Hr1G044080	Late embryogenesis abundant (LEA) hydroxyproline-rich glycoprotein family	brown	none	IPR004864	PF03168	Defense genes	Other Stress Responses	Other Stress Responses	stress.biotic	20.1	1.339	0.721	0.536	0.307	0.669	0.358	1.893	0.504	0.797	0.571	0.389	0.492	0.958	0.394	0.946	0.227	0.488	0.239	0.455	3.524	0.183	2.004	0.86	0.755	0.62	0.203	0.237	3.87	3.491	1.465	16	1.635	1.118	2.145	1.236	1.932	0.518	0.523	0.467
HORVU5Hr1G114220	Late embryogenesis abundant (LEA) hydroxyproline-rich glycoprotein family	brown	none	IPR004864	PF03168	Defense genes	Other Stress Responses	Other Stress Responses	stress.biotic	20.1	0.186	0	0.038	0	0.023	0	0.25	0	0	0.25	0.078	0.123	0	0.029	0.022	0	0.036	0.06	0.62	0.426	0.633	0.396	0.569	0.536	0.378	0.241	0.237	0.805	0	0.641	0.289	0.441	0.653	0.295	0.087	0.588	0.183	0.364	0.093
HORVU3Hr1G036280	Mitochondrial import inner membrane translocase subunit TIM14-2	brown	none	IPR001623	none	Defense genes	Other Stress Responses	Other Stress Responses	stress.abiotic.heat	20.2.1	1.728	0.76	1.15	0.563	0.534	0.886	1.541	0.114	0.289	1.821	1.384	0.653	0.202	0	0	0.329	0	0.664	2.577	0.678	0.253	2.097	0.506	2.349	1.78	1.497	1.046	2.221	1.53	0.366	0.516	1.323	0.967	2.441	1.648	1.522	0.671	0.239	0.498
HORVU2Hr1G081230	MLP-like protein 423	brown	GO:0006952; GO:0009607	IPR000916; IPR023393; IPR024948; IPR024949	PF00407	Defense genes	Other Stress Responses	Other Stress Responses	stress.abiotic.unspecified	20.2.99	0	0	0	0	0	0	0	0	0	0	0.109	0	0	0	0	0	0	0	0.593	0.745	1.365	1.174	0.607	0.17	0.297	0.266	1.17	0.597	0.556	1.02	0.201	0.311	0.063	0.424	0.125	0.535	0	0	0
HORVU3Hr1G117910	PLAC8 family protein	magenta	none	IPR006461; IPR021369	PF04749; PF11204	Defense genes	Other Stress Responses	Other Stress Responses	stress	20	2.516	2.321	3.579	12.068	15.68	8.871	6.444	8.343	12.546	3.533	4.26	3.08	7.928	10.82	9.942	9.645	6.145	7.031	0.73	0.984	1.239	2.492	0.999	1.972	0.903	1.129	1.407	1.533	2.239	1.348	2.088	1.544	1.896	1.773	1.648	1.732	1.118	1.331	0.883
HORVU1Hr1G051580	PLAC8 family protein	darkturquoise	none	none	none	Defense genes	Other Stress Responses	Other Stress Responses	NA	NA	5.083	4.935	6.292	52.989	64.013	23.351	37.791	28.883	33.144	6.354	13.79	8.325	23.501	43.519	38.858	42.158	25.606	25.074	0.91	1.197	2.449	2.914	1.302	3.08	4.49	1.522	3.212	0.857	2.074	0.863	6.516	2.997	3.579	2.029	4.993	3.884	1.474	2.503	1.63
HORVU1Hr1G043910	Plant basic secretory protein (BSP) family protein	darkturquoise	none	IPR007541	PF04450	Defense genes	Other Stress Responses	Other Stress Responses	stress.biotic	20.1	11.454	8.333	9.005	332.223	670.68	241.352	232.82	507.455	267.075	38.718	20.203	21.019	85.939	231.527	220.635	138.867	118.051	264.976	8.104	9.721	9.952	13.107	22.704	103.346	7.578	22.36	9.636	5.039	21.07	5.573	17.61	16.853	67.986	8.452	14.056	7.506	4.869	7.852	4.714
HORVU6Hr1G013710	Plant basic secretory protein (BSP) family protein	darkturquoise	none	IPR007541	PF04450	Defense genes	Other Stress Responses	Other Stress Responses	stress.biotic	20.1	2.872	1.275	2.445	193.79	379.924	125.906	218.414	309.946	184.775	16.819	12.585	10.383	103.345	174.91	261.048	139.473	122.466	293.696	1.351	4.402	4.181	5.024	9.329	48.058	2.387	7.318	1.282	5.273	12.887	3.545	17.283	16.308	34.37	7.501	8.189	6.131	1.84	5.496	1.485
HORVU1Hr1G043920	Plant basic secretory protein (BSP) family protein	purple	none	IPR007541	PF04450	Defense genes	Other Stress Responses	Other Stress Responses	stress.biotic	20.1	7.752	7.612	5.395	65.686	84.25	27.09	62.325	39.334	28.36	8.496	15.252	7.565	43.864	56.084	47.18	26.479	24.443	32.924	10.585	5.146	4.251	18.949	20.201	22.665	10.045	9.55	19.471	8.65	15.594	5.625	15.51	20.083	18.572	19.087	14.218	15.432	4.188	2.902	2.772
HORVU4Hr1G086500	respiratory burst oxidase homolog B	magenta	GO:0004601; GO:0005509; GO:0016020; GO:0016491; GO:0050664; GO:0055114	IPR000778; IPR002048; IPR011992; IPR013112; IPR013121; IPR013130; IPR013623; IPR017927; IPR017938; IPR018247	PF01794; PF08022; PF08030; PF08414	Defense genes	Other Stress Responses	Other Stress Responses	stress.biotic.respiratory burst	20.1.1	1.093	1.164	0.72	0.154	0.03	0.134	0.407	0.27	0.198	1.884	0.583	0.822	0.255	0.073	0.029	0.132	0.187	0.216	0.221	0.771	0.31	0.501	0.19	0.584	0.499	0.406	0.373	0.649	0.291	0.484	0.289	0.117	0.326	0.257	0.499	0.357	1.87	1.934	1.952
HORVU5Hr1G078630	respiratory burst oxidase homologue D	purple	GO:0004601; GO:0005509; GO:0016491; GO:0050664; GO:0055114	IPR002048; IPR011992; IPR013112; IPR013130; IPR013623; IPR017927; IPR017938; IPR018247	PF01794; PF08022; PF08414	Defense genes	Other Stress Responses	Other Stress Responses	stress.biotic.respiratory burst	20.1.1	0.957	2.202	1.908	13.15	23.26	9.574	11.004	10.671	11.749	1.876	2.9	1.797	8.699	14.623	23.623	12.034	8.988	7.284	1.613	5.226	2.14	4.576	2.364	2.97	1.578	0.977	1.905	3.494	4.679	3.415	19.749	2.958	3.579	4.688	2.509	2.436	1.179	1.855	0.872
HORVU6Hr1G035970	respiratory burst oxidase protein F	brown	GO:0004601; GO:0005509; GO:0016020; GO:0016491; GO:0050664; GO:0055114	IPR000778; IPR002048; IPR011992; IPR013112; IPR013121; IPR013130; IPR013623; IPR017927; IPR017938	PF01794; PF08022; PF08030; PF08414	Defense genes	Other Stress Responses	Other Stress Responses	stress.biotic.respiratory burst	20.1.1	1.161	0.808	0.659	0.168	0.165	0.19	0.321	0.533	0.092	1.336	0.583	1.029	0.569	0.307	0.176	0.212	0.237	0.104	2.067	2.753	4.364	2.268	2.945	2.386	3.573	1.839	1.718	2.455	3.212	4.775	1.887	2.244	1.595	2.235	3.146	1.774	1.23	1.764	1.153
HORVU5Hr1G037320	S-adenosyl-L-methionine-dependent methyltransferases superfamily protein	brown	GO:0008168	IPR004159; IPR029063	PF03141	Defense genes	Other Stress Responses	Other Stress Responses	stress.abiotic.drought/salt	20.2.3	0.051	0.095	0	0.022	0	0.084	0.016	0.028	0.064	0.031	0.132	0.046	0.045	0.088	0.029	0	0.036	0.112	0.11	0.146	0.408	0.171	0.278	0.195	0.404	0.216	0.112	0.455	0.202	0.131	0.34	0.519	0.113	0.347	0.087	0.199	0.03	0.057	0.062
HORVU0Hr1G021970	S-adenosyl-L-methionine-dependent methyltransferases superfamily protein	yellow	GO:0008168	IPR004159; IPR029063	PF03141	Defense genes	Other Stress Responses	Other Stress Responses	stress.abiotic.drought/salt	20.2.3	0.508	0.285	0.138	0.453	0.662	0.358	0.735	0.284	0.543	0.047	0.14	0.192	0.09	0.314	0.374	0.08	0.502	0.514	0.413	1.41	0.83	1.662	1.365	1.497	0.378	1.788	0.884	1.364	1.758	0.785	1.22	1.336	2.047	0.771	0.774	0.672	1.423	4.597	2.201
HORVU2Hr1G031400	SPX domain gene 3	brown	none	IPR004331	PF03105	Defense genes	Other Stress Responses	Other Stress Responses	stress.abiotic	20.2	1.745	1.632	1.51	1.491	2.662	1.624	3.465	3.756	2.653	1	1.601	1.697	2.822	2.351	4.428	2.228	4.788	2.602	0.248	0.838	0.465	0.316	0.544	0.523	0.324	0.304	0.573	0.455	0.784	0.942	3.069	0.298	0.854	0.462	0.25	0.115	1.108	0.831	0.509
HORVU3Hr1G087740	TRICHOME BIREFRINGENCE-LIKE 28	darkturquoise	none	IPR025846; IPR026057	PF13839; PF14416	Defense genes	Other Stress Responses	Other Stress Responses	stress.abiotic.cold	20.2.2	27.805	24.808	35.66	81.358	82.588	52.339	56.146	59.328	66.091	32.997	51.593	43.076	76.259	74.533	75.664	65.371	55.935	54.337	4.548	4.149	4.068	10.602	4.677	8.375	4.058	4.578	7.046	5.481	7.879	5.115	25.308	8.303	8.564	7.63	6.766	9.312	3.914	3.573	2.492
HORVU4Hr1G054940	unknown function	brown	none	IPR006461; IPR021369	PF04749; PF11204	Defense genes	Other Stress Responses	Other Stress Responses	stress	20	0.457	0.301	0.115	0.029	0.278	0.351	0.305	0.433	0.268	0.18	0.171	0.138	0.449	0.212	0.249	0.329	0.237	0.261	0	0.106	0	0.158	0.114	0.049	0.108	0.241	0.149	0.156	0.025	0.039	0.063	0.117	0.151	0.026	0.062	0	0.539	0.262	0.28
HORVU4Hr1G064280	serpin 2	brown	none	IPR023796	PF00079	Defense genes	SERPIN	SERPIN	protein.degradation.serine protease	29.5.5	0.339	0.253	0.199	0.548	0.925	0.569	0.532	0.355	0.79	0.086	0.124	0.061	0.247	0.511	0.455	0.913	0.546	0.432	0	0	0.099	0.079	0	0	0	0	0.05	0	0	0	0	0	0.05	0	0	0	0.081	0.148	0
HORVU7Hr1G043530	serpin 2	brown	none	IPR023796	PF00079	Defense genes	SERPIN	SERPIN	NA	NA	0.644	0.499	0.544	0.585	0.827	0.569	0.501	0.476	0.692	0.164	0.249	0.161	0.15	0.212	0.257	0.563	0.301	0.41	0.152	0.106	0.155	0.567	0.19	0.329	0.067	0.038	0.112	0.143	0.278	0.17	0.075	0.389	0.226	0.141	0.15	0.084	0.254	0.819	0.239
HORVU4Hr1G016050	serpin 3	brown	none	IPR023795; IPR023796	PF00079	Defense genes	SERPIN	SERPIN	protein.degradation.serine protease	29.5.5	1.271	0.23	0.927	0.49	3.339	0.464	1.369	0.554	0.621	0.367	0.404	0.346	1.048	0.475	0.308	3.39	1.665	1.096	0.372	1.396	0.169	0.303	2.655	2.69	2.939	2.473	4.98	0.442	2.972	1.374	0.767	0.636	6.216	0.694	3.383	1.386	1.504	1.4	0.436
HORVU6Hr1G008650	serpin 3	darkturquoise	none	IPR023795; IPR023796	PF00079	Defense genes	SERPIN	SERPIN	NA	NA	0	0	0	0	0	0	0	0	0	0	0	0	0	0	0	0	0	0	0	0.133	0	0	0.038	0	0	0	0.797	0	0	0	0	0	0	0	0.175	0	0	0	0.021
HORVU1Hr1G071460	serpin 3	lightyellow	none	IPR023795; IPR023796	PF00079	Defense genes	SERPIN	SERPIN	NA	NA	3.109	3.295	2.828	4.737	6.964	4.85	2.385	5.332	5.314	4.744	3.078	3.333	3.983	6.366	3.739	7.84	4.415	6.837	14.692	11.636	11.289	7.49	12.199	7.352	16.814	13.101	16.035	11.442	7.576	10.178	7.434	17.826	7.384	24.302	16.552	27.851	1.22	0.683	1.599
HORVU3Hr1G047220	ABA-responsive protein	darkturquoise	none	none	none	Hormones	ABA	ABA	not assigned.unknown	35.2	0.864	0.349	0.605	3.333	3.677	2.144	2.19	2.812	5.222	0.391	1.057	0.707	2.291	2.161	2.801	1.951	2.462	1.603	0.069	1.316	0.239	0.58	0.215	0.475	0.202	0.114	0.224	0.481	0.683	0.327	1.421	0.675	0.201	0.578	0.1	0.063	0.183	0.421	0.446
HORVU1Hr1G070420	Abscisic acid receptor PYR1	yellow	none	IPR019587; IPR023393	PF10604	Hormones	ABA	ABA	not assigned.no ontology	35.1	0.415	0.57	0.299	0.102	0.083	0.197	0.985	0.121	0.205	0.61	1.119	0.492	0.846	0.19	0.594	0.511	0.625	0.38	0.551	1.037	0.422	2.4	1.631	2.471	1.47	1.091	1.208	1.234	1.48	1.818	3.17	2.556	2.938	3.738	1.411	3.611	0.539	0.626	0.177
HORVU1Hr1G068760	ABSCISIC ACID-INSENSITIVE 5-like protein 2	blue	GO:0003700; GO:0006355; GO:0043565	IPR004827	none	Hormones	ABA	ABA	hormone metabolism.abscisic acid.induced-regulated-responsive-activated	17.1.3	0.11	0.135	0.284	0.256	0.12	0.232	0.109	0.099	0.247	2.306	1.951	2.611	5.218	3.643	4.274	3.492	5.822	5.502	0.124	0.106	0.042	0.079	0.114	0.097	0.108	0.013	0.112	3.779	1.214	3.781	3.585	2.673	3.93	1.785	3.246	3.391	0.163	0.216	0.125
HORVU0Hr1G023640	ABSCISIC ACID-INSENSITIVE 5-like protein 2	salmon	GO:0003700; GO:0006355; GO:0043565	IPR004827	none	Hormones	ABA	ABA	hormone metabolism.abscisic acid.induced-regulated-responsive-activated	17.1.3	6.447	5.925	5.418	5.629	4.768	5.862	6.851	5.758	5.751	3.955	3.358	3.533	1.333	1.037	1.114	3.661	2.053	2.706	5.224	4.109	4.42	5.974	4.07	5.502	4.153	4.655	4.793	1.143	3.731	1.034	0.176	1.505	1.545	1.837	1.348	1.795	5.083	5.485	4.61
HORVU2Hr1G017020	ABSCISIC ACID-INSENSITIVE 5-like protein 3	yellow	GO:0003700; GO:0006355; GO:0043565	IPR004827	PF00170	Hormones	ABA	ABA	not assigned.unknown	35.2	1.372	1.489	2.108	0.914	1.361	1.307	0.782	1.882	1.644	3.173	2.348	1.713	1.228	1.022	1.452	1.366	2.067	2.289	0.606	1.011	0.155	0.488	0.303	0.195	1.389	0.152	0.473	0.455	0.923	0	0.478	0.35	0.151	0.694	0	0.357	0.803	0.432	1.059
HORVU3Hr1G112140	Abscisic stress-ripening protein 1	darkturquoise	GO:0006950	IPR003496	PF02496	Hormones	ABA	ABA	not assigned.unknown	35.2	0.119	0.15	0.092	3.202	4.753	2.13	4.176	3.344	3.041	0.063	0.194	0.23	0.764	1.555	1.906	1.227	1.823	1.141	0	0	0.253	0.132	0	0	0	0	0.124	0	0	0	0	0.091	0.126	0	0	0	0	0	0.083
HORVU3Hr1G112030	Abscisic stress-ripening protein 2	brown	GO:0006950	IPR003496	PF02496	Hormones	ABA	ABA	not assigned.unknown	35.2	0.686	0.356	0.184	13.143	12.235	6.565	8.384	9.557	11.629	0.188	0.28	0.607	0.921	2.139	1.1	1.863	1.385	2.132	0.083	0	0.239	0.119	0.405	0.499	0	0.114	0.124	0	0	0	0	0	0	0	0	0	0.061	0.114	0
HORVU4Hr1G083400	Beta-carotene hydroxylase	yellow	GO:0005506; GO:0006633; GO:0016491; GO:0055114	IPR006694	PF04116	Hormones	ABA	ABA	secondary metabolism.isoprenoids.carotenoids.carotenoid beta ring hydroxylase	16.1.4.6	2.211	2.083	1.364	1.784	2.354	2.045	1.517	2.258	1.898	2.22	2.068	1.528	0.569	1.475	1.547	1.162	1.048	1.499	2.798	5.904	4.659	2.255	2.819	4.333	19.119	3.995	16.06	4.091	3.566	7.025	13.61	2.206	4.86	10.533	4.044	5.9	3.06	4.722	4.89
HORVU4Hr1G077550	carotenoid cleavage dioxygenase 1	darkturquoise	none	IPR004294	PF03055	Hormones	ABA	ABA	secondary metabolism.isoprenoids.carotenoids.carotenoid cleavage dioxygenase	16.1.4.10	0.136	0	0.031	2.091	1.978	0.71	1.564	0.767	2.357	0	0.062	0.015	0.307	2.796	0.653	0.687	0.172	0.44	0	0	0	0.079	0	0.024	0	0	0	0	0	0	0	0	0	0	0	0.031	0	0.034	0
HORVU3Hr1G108100	carotenoid cleavage dioxygenase 1	brown	none	IPR004294	PF03055	Hormones	ABA	ABA	secondary metabolism.isoprenoids.carotenoids.carotenoid cleavage dioxygenase	16.1.4.10	10.082	13.568	13.504	82.235	91.116	59.537	98.363	47.961	98.558	37.319	50	86.251	123.028	319.96	185.45	282.08	164.339	167.21	4.824	5.785	6.024	5.578	6.991	8.825	3.951	4.16	5.851	3.61	3.212	1.766	7.157	8.809	7.384	3.828	4.993	3.391	6.973	11.789	7.019
HORVU5Hr1G055740	carotenoid cleavage dioxygenase 1	brown	none	IPR004294	PF03055	Hormones	ABA	ABA	NA	NA	3.389	1.838	1.625	12.266	16.8	5.862	12.975	8.854	5.575	1.313	1.936	1.82	2.793	6.337	7.412	6.021	4.372	6.792	0.786	0.824	0.802	0.092	1.049	0.779	1.267	0.621	1.469	0.545	0.923	1.23	0.918	0.389	1.105	0.719	0.574	0.63	2.907	3.345	1.776
HORVU3Hr1G071170	carotenoid cleavage dioxygenase 8	yellow	none	IPR004294	PF03055	Hormones	ABA	ABA	hormone metabolism.abscisic acid.synthesis-degradation	17.1.1	1.305	0.863	0.521	0.753	0.925	0.675	0.352	0.895	0.205	2.196	1.85	1.72	1.078	0.27	0.865	0.219	0.682	0.089	0	0	0	0	0	0.061	0	0	0	0.065	0.076	0.209	0	0	0.063	0	0	0	0.081	0	0
HORVU5Hr1G111190	Dehydrogenase/reductase SDR family member 4	brown	GO:0008152; GO:0016491	IPR002198; IPR002347; IPR016040	PF00106	Hormones	ABA	ABA	hormone metabolism.abscisic acid.synthesis-degradation.synthesis.short chain alcohol dehydrogenmase (ABA2)	17.1.1.1.11	2.059	2.606	1.824	1.645	1.196	1.708	1.001	2.073	1.44	1.68	1.454	2.342	2.845	1.562	1.532	1.593	1.945	2.356	0.345	1.077	0.957	0.778	0.518	0.73	0.283	0.723	0.436	0.286	0.734	0.759	0.113	0.662	0.942	0.385	0.512	0.241	2.745	3.482	2.928
HORVU5Hr1G069750	GRAM domain family protein	brown	none	IPR004182	PF02893	Hormones	ABA	ABA	hormone metabolism.abscisic acid.induced-regulated-responsive-activated	17.1.3	1.533	2.487	2.797	9.854	9.927	4.337	7.625	4.615	8.835	2.235	4.501	4.208	2.268	5.534	4.854	4.157	3.683	3.87	0.152	0.173	0.324	0.264	0.695	0.268	0.135	0.33	0	0.169	0.164	0	0.113	0.259	0.176	0.103	0.175	0.199	1.738	2.629	3.073
HORVU6Hr1G059940	GRAM domain-containing protein / ABA-responsive protein-related	greenyellow	none	IPR004182	PF02893	Hormones	ABA	ABA	hormone metabolism.abscisic acid.induced-regulated-responsive-activated	17.1.3	0.822	2.115	1.51	1.901	2.647	0.872	4.607	2.102	1.559	1.376	1.011	1.236	1.714	1.19	1.928	3.58	2.154	2.759	10.516	7.54	6.123	11.222	7.724	4.029	25.618	7.775	11.304	5.74	6.943	5.442	6.918	6.383	7.359	15.144	9.774	8.083	0.935	2.663	0.841
HORVU2Hr1G090690	GRAM domain-containing protein / ABA-responsive protein-related	grey60	none	IPR004182	PF02893	Hormones	ABA	ABA	hormone metabolism.abscisic acid.induced-regulated-responsive-activated	17.1.3	0	0	0	0.651	2.677	0.408	1.134	0.71	0.247	0	0	0.038	0.307	0.942	1.224	0.621	0.395	0.321	0.703	2.686	1.633	2.598	1.896	0.974	5.164	0.571	1.432	2.039	1.91	1.792	2.73	1.635	1.143	2.685	2.01	1.606	0	0.091	0
HORVU3Hr1G069080	HVA22-like protein F	yellow	none	IPR004345	PF03134	Hormones	ABA	ABA	hormone metabolism.abscisic acid.synthesis-degradation	17.1.1	0.568	0.246	0.452	0.044	0.286	0.155	0.086	0.092	0.176	0.258	0.225	0.323	0.15	0	0.279	0.248	0.072	0.134	0.717	1.543	2.688	1.398	0.961	0.986	1.847	0.748	0.697	0.429	1.239	0.706	0.78	0.895	0.929	0.771	1.086	1.249	0.529	0.546	0.903
HORVU4Hr1G021390	HVA22-like protein J	darkturquoise	none	none	none	Hormones	ABA	ABA	not assigned.unknown	35.2	0.593	0.681	0.782	1.462	0.82	0.935	1.079	0.873	0.374	0.391	0.365	0.791	0.704	0.11	1.092	0.329	0.495	0.88	0.496	0.665	0.746	0.501	0.405	0.17	0.58	0.304	0.037	0.052	0.379	0.157	0.352	0.376	0.063	0.27	0.474	0.157	0.417	0.034	0.166
HORVU1Hr1G044780	LanC-like protein 2	darkturquoise	none	IPR007822; IPR020464	PF05147	Hormones	ABA	ABA	hormone metabolism.abscisic acid.signal transduction	17.1.2	1.525	1.251	0.981	3.648	4.738	3.107	3.363	4.352	4.601	1.157	0.661	0.883	1.385	4.453	2.896	3.419	2.419	1.618	0.91	0.545	1.013	0.725	0.771	0.596	0.701	0.913	0.784	0.974	1.088	0.837	0.843	0.752	0.59	1.374	1.211	0.63	0.976	0.933	1.069
HORVU5Hr1G008050	nine-cis-epoxycarotenoid dioxygenase 3	darkturquoise	none	IPR004294	PF03055	Hormones	ABA	ABA	hormone metabolism.abscisic acid.synthesis-degradation.synthesis.9-cis-epoxycarotenoid dioxygenase	17.1.1.1.10	0.322	0.206	0.184	1.396	4.114	0.401	1.369	1.058	1.616	0.367	0.536	0.261	0.262	1.475	0.682	0.044	0.093	0.022	0.152	0.093	0.169	0.066	0.038	0.024	0.324	0.165	0.398	0.208	0.24	0.105	1.723	0.078	0.201	0.334	0.287	0.178	0.122	0.228	0.177
HORVU4Hr1G060370	Protein phosphatase 2C family protein	darkturquoise	GO:0003824; GO:0043169	IPR000222; IPR001932	PF00481	Hormones	ABA	ABA	NA	NA	2.482	1.758	2.23	7.734	18.259	4.871	5.983	7.1	9.258	1.743	1.104	2.665	2.261	5.249	4.282	1.951	2.448	2.214	1.158	7.726	1.211	3.534	0.796	0.803	3.02	0.507	0.822	2.325	2.846	1.622	8.717	1.492	0.427	2.196	1.498	1.69	2.369	2.276	2.741
HORVU3Hr1G085930	Protein phosphatase 2C family protein	brown	GO:0003824; GO:0043169	IPR000222; IPR001932	PF00481	Hormones	ABA	ABA	NA	NA	3.397	4.974	5.326	10.161	23.546	7.992	6.53	11.829	11.001	2.9	2.767	4.009	3.227	6.877	8.006	3.054	2.448	3.064	0.896	3.617	1.703	2.492	1.707	0.584	2.265	0.228	1.594	2.364	1.91	0.955	3.686	0.804	0.854	2.762	1.635	1.627	3.487	3.471	5.347
HORVU0Hr1G031700	Aldehyde dehydrogenase family 2 member C4	blue	GO:0008152; GO:0016491; GO:0016620; GO:0055114	IPR015590; IPR016160; IPR016161; IPR016162; IPR016163; IPR029510	PF00171	Hormones	Auxin	Auxin	fermentation.aldehyde dehydrogenase	5.1	0	1.038	1.226	1.535	1.008	0.626	0	1.243	1.15	15.326	12.733	16.212	40.652	49.667	47.884	35.948	45.692	36.824	0.469	0.971	1.056	1.543	0.683	1.765	1.267	0.621	0.647	38.689	9.839	38.253	35.032	39.414	49.112	40.512	49.444	34.181	0.315	0.785	0.675
HORVU1Hr1G068020	Aldehyde dehydrogenase family 2 member C4	blue	GO:0008152; GO:0016491; GO:0016620; GO:0055114	IPR015590; IPR016160; IPR016161; IPR016162; IPR016163; IPR029510	PF00171	Hormones	Auxin	Auxin	fermentation.aldehyde dehydrogenase	5.1	21.417	17.861	23.789	34.042	44.339	27.055	25.762	32.887	29.927	7.48	3.467	4.508	1.947	2.687	1.958	18.098	2.268	7.657	31.796	21.769	33.346	36.711	33.069	32.744	41.056	41.067	41.543	2.39	19.173	2.316	2.604	2.712	2.085	2.941	2.634	2.32	10.897	15.612	12.657
HORVU7Hr1G085120	Aldehyde dehydrogenase family 2 member C4	darkturquoise	GO:0008152; GO:0016491; GO:0016620; GO:0055114	IPR015590; IPR016160; IPR016161; IPR016162; IPR016163; IPR029510	PF00171	Hormones	Auxin	Auxin	NA	NA	0.61	0.642	0.851	0	0.06	0.176	0.289	0.114	0.092	0.227	0.148	0.146	0.037	0.029	0.022	0.037	0.086	0	1.034	0.625	1.267	0.554	0.645	0.596	0.31	0.558	1.058	0.753	0.354	0.667	0.214	0.272	0.829	0.244	0.325	0.273	0.427	0.273	0.675
HORVU6Hr1G061220	Aldehyde dehydrogenase family 3 member F1	blue	GO:0008152; GO:0016491; GO:0055114	IPR015590; IPR016161; IPR016162	PF00171	Hormones	Auxin	Auxin	fermentation.aldehyde dehydrogenase	5.1	2.804	2.899	2.828	0.482	0.549	1.364	1.65	0.817	0.72	1.227	0.07	0.3	0	0	0	0	0	0.06	2.701	2.221	1.928	7.899	3.325	2.69	2.885	3.386	3.15	0.078	0.101	0.078	0	0.13	0.05	0.09	0.162	0.042	2.785	1.946	2.025
HORVU2Hr1G092530	Aldehyde dehydrogenase family 3 member F1	darkturquoise	GO:0008152; GO:0016491; GO:0016620; GO:0055114	IPR015590; IPR016161; IPR016163	PF00171	Hormones	Auxin	Auxin	fermentation.aldehyde dehydrogenase	5.1	1.008	0.119	0.253	6.564	16.349	3.796	1.306	4.31	7.205	0.164	0.155	0.069	0.996	3.103	1.76	1.768	0.517	3.445	0.221	0.12	0.676	0.514	0.253	0.718	0.458	0.254	0.859	0.286	0.063	0.471	0.327	0.026	0.075	0.231	0.062	0.052	0.254	0.091	0.291
HORVU5Hr1G037200	Aldehyde dehydrogenase family 3 member H1	brown	GO:0004030; GO:0006081; GO:0008152; GO:0016491; GO:0016620; GO:0055114	IPR012394; IPR015590; IPR016161; IPR016162; IPR016163	PF00171	Hormones	Auxin	Auxin	fermentation.aldehyde dehydrogenase	5.1	1.144	0.618	0.222	1.418	2.963	0.9	1.173	1.754	1.948	0.383	0.202	0.722	1.25	2.234	0.792	1.052	0.991	0.939	0.234	0.213	0.225	0	0.493	0.11	0.499	0.266	0.149	0.247	0.341	0.249	0.164	0.35	0.213	0.514	1.548	0.703	0.325	0.489	0.363
HORVU2Hr1G118570	Aluminium induced protein with YGL and LRDR motifs	lightyellow	none	IPR024286	PF12481	Hormones	Auxin	Auxin	hormone metabolism.auxin.induced-regulated-responsive-activated	17.2.3	6.456	4.863	6.53	13.786	19.019	14.241	7.938	14.378	13.986	18.07	11.093	11.527	15.917	23.486	14.979	30.68	25.326	41.491	56.467	51.995	46.957	87.018	25.7	13.877	93.83	29.005	47.332	81.963	81.612	38.764	168.202	69.942	21.699	121.64	77.73	204.269	3.558	2.879	2.077
HORVU2Hr1G118550	Aluminium induced protein with YGL and LRDR motifs	lightyellow	none	IPR024286; IPR029055	PF12481	Hormones	Auxin	Auxin	hormone metabolism.auxin.induced-regulated-responsive-activated	17.2.3	9.387	6.036	11.55	15.212	26.223	19.864	12.545	24.488	27.725	19.117	9.406	10.567	23.089	30.466	22.963	30.037	26.008	60.399	59.733	66.689	81.569	81.559	32.222	17.127	102.028	32.658	51.49	100.704	87.012	36.134	175.724	78.206	25.014	116.168	66.471	168.734	5.693	4.142	3.125
HORVU1Hr1G091030	Auxin efflux carrier family protein	darkturquoise	GO:0016021; GO:0055085	IPR004776; IPR014024	PF03547	Hormones	Auxin	Auxin	hormone metabolism.auxin.signal transduction	17.2.2	0	0	0.031	0.212	0.384	0.366	0.141	0.419	0.445	0.055	0.031	0.015	0.045	0.431	0.491	0.11	0.093	0.171	0.041	0	0	0	0.063	0.037	0	0	0	0	0.063	0	0	0	0	0	0	0	0.02	0	0
HORVU5Hr1G076060	Auxin efflux carrier family protein	yellow	GO:0016021; GO:0055085	IPR004776; IPR014024	PF03547	Hormones	Auxin	Auxin	hormone metabolism.auxin.signal transduction	17.2.2	5.93	7.002	4.798	0.57	0	1.104	0.18	1.214	0.254	8.542	7.004	8.363	2.778	1.037	0.726	0.935	2.706	2.58	0.427	1.556	0.479	0.158	0.405	0.56	0.175	0.837	1.17	0.429	0.316	0.85	0.365	0.558	0.942	0.039	0.574	0.22	1.433	0.865	0.114
HORVU7Hr1G038700	Auxin efflux carrier family protein	yellow	GO:0016021; GO:0055085	IPR004776; IPR014024	PF03547	Hormones	Auxin	Auxin	NA	NA	1	0.531	0.95	0.373	0.76	0.928	0.68	0.71	0.607	0.32	1.726	0.561	1.22	0.372	0.579	0.665	1.565	0.544	0.455	0.652	0.774	0.633	0.291	0.158	0.944	0.786	0.274	0.403	0.177	0.955	0.176	0.039	1.168	0.681	0.399	0.336	0.671	1.127	0.343
HORVU3Hr1G032230	Auxin response factor 1	purple	GO:0003677; GO:0005515; GO:0005634; GO:0006355; GO:0009725	IPR000270; IPR003311; IPR003340; IPR010525; IPR015300	PF02309; PF02362; PF06507	Hormones	Auxin	Auxin	RNA.regulation of transcription.ARF, Auxin Response Factor family	27.3.4	0.534	0.198	0.513	0.263	0.09	0.232	0.305	0.277	0.212	0.391	0.319	0.184	0.105	0.248	0.095	0.197	0.151	0.142	0.179	0.319	0.366	0.224	0.417	0.183	0.081	0.254	0.411	0.26	0.632	0.144	0.214	0.169	0.038	0.334	0.15	0.168	0.183	0.364	0.405
HORVU2Hr1G089670	auxin response factor 10	brown	GO:0003677; GO:0005634; GO:0006355; GO:0009725	IPR003340; IPR010525; IPR015300	PF02362; PF06507	Hormones	Auxin	Auxin	RNA.regulation of transcription.ARF, Auxin Response Factor family	27.3.4	4.219	4.958	5.963	12.821	14.507	12.624	7.915	12.475	12.384	4.119	3.902	6.213	7.689	12.01	11.819	11.836	7.81	11.191	1.24	1.09	0.619	0.976	1.58	2.593	0.782	0.596	0.971	1.455	1.353	0.667	3.623	1.92	1.796	1.272	0.899	1.816	2.633	1.798	1.672
HORVU1Hr1G076690	Auxin response factor 14	magenta	none	none	none	Hormones	Auxin	Auxin	RNA.regulation of transcription.ARF, Auxin Response Factor family	27.3.4	1.533	1.291	1.18	0.278	0.203	0.633	0.774	0.44	0.318	1.962	0.669	1.029	0.427	0.285	0.198	0.234	0.56	0.194	0.372	0.625	1.126	0.87	0.923	0.949	0.243	0.38	0.722	0.403	0.569	1.047	0.742	0.389	0.578	0.565	0.225	0.724	0.823	0.865	1.433
HORVU7Hr1G108360	auxin response factor 16	blue	GO:0003677; GO:0005634; GO:0006355; GO:0009725	IPR003340; IPR010525; IPR015300	PF02362; PF06507	Hormones	Auxin	Auxin	NA	NA	0.864	0.246	0.383	0.256	0.376	0.197	0.469	0.256	0.247	0.039	0.031	0.046	0	0	0	0	0	0	0.413	0.332	0.239	0.382	0.265	0.256	0.27	0.279	0.124	0	0.076	0	0	0.026	0	0.077	0.037	0	0.325	0.831	0.53
HORVU4Hr1G083690	auxin response factor 2	blue	none	none	none	Hormones	Auxin	Auxin	RNA.regulation of transcription.ARF, Auxin Response Factor family	27.3.4	1.669	1.434	0.743	1.44	1.038	1.139	0.649	1.037	1.193	0.508	0.684	0.123	0	0.117	0.667	0.628	0.395	0.373	0.979	1.144	0.901	0.607	0.847	1.509	1.079	1.382	1.12	0.26	0.847	0.746	0	0.039	0.666	0.27	0.399	0.693	1.433	1.604	1.028
HORVU5Hr1G103130	auxin response factor 2	blue	none	none	none	Hormones	Auxin	Auxin	RNA.regulation of transcription.ARF, Auxin Response Factor family	27.3.4	2.923	2.764	2.054	2.237	2.948	2.228	1.697	2.016	2.907	0.821	1.656	0.253	0.105	0.569	2.72	1.578	0.488	0.813	1.93	2.035	1.633	1.78	2.2	2.008	1.335	1.738	1.867	0.649	1.897	0.903	0	0	0.64	0.796	1.523	0.556	3.05	2.64	2.814
HORVU3Hr1G022060	auxin response factor 6	darkturquoise	none	none	none	Hormones	Auxin	Auxin	RNA.regulation of transcription.ARF, Auxin Response Factor family	27.3.4	2.084	1.442	1.64	2.507	2.564	2.938	2.69	2.293	2.54	1.407	1.143	1.29	1.625	2.241	2.002	1.973	1.773	2.274	0.923	0.638	0.943	0.369	0.733	0.889	0.701	0.837	0.66	1.013	0.784	0.497	0.667	0.493	0.477	0.437	0.761	0.777	0.996	1.001	0.82
HORVU6Hr1G091230	Auxin-binding protein 1	blue	GO:0003677; GO:0006355	IPR003441	PF02365	Hormones	Auxin	Auxin	NA	NA	0	0	0	0	0	0	0	0.312	0.12	0	0.396	0.33	0.389	1.599	0.784	1.176	2.024	1.103	0	0	0	0	0	0	0	0	0.1	0.831	0.405	0.733	1.61	1.544	0.477	2.132	0.374	2.687	0	0	0.062
HORVU3Hr1G074230	Auxin-responsive GH3 family protein	darkturquoise	none	IPR004993	PF03321	Hormones	Auxin	Auxin	hormone metabolism.auxin.induced-regulated-responsive-activated	17.2.3	0	0	0.023	0.482	1.827	0.162	0.657	0.192	0.381	0.016	0	0	0.075	1.526	0.176	0.102	0.258	0.5	0	0	0	0.026	0.051	0.085	0	0	0.025	0	0	0.039	0.025	0	0.025	0	0.05	0.073	0	0	0
HORVU2Hr1G034670	Auxin-responsive GH3 family protein	cyan	none	IPR004993	PF03321	Hormones	Auxin	Auxin	hormone metabolism.auxin.induced-regulated-responsive-activated	17.2.3	0.856	0.523	0.452	35.657	44.204	11.521	11.684	9.443	11.657	1.383	1.003	0.899	14.434	27.195	33.697	10.835	8.471	6.114	6.519	3.019	2.984	13.978	5.082	4.419	1.888	1.243	8.391	11.299	11.85	2.643	23.472	6.409	6.593	12.267	7.165	17.437	0.478	0.444	0.125
HORVU2Hr1G034680	Auxin-responsive GH3 family protein	cyan	none	IPR004993	PF03321	Hormones	Auxin	Auxin	hormone metabolism.auxin.induced-regulated-responsive-activated	17.2.3	0.923	0.277	0.789	46.819	70.518	16.076	21.406	15.854	16.265	2.087	5.457	2.473	20.221	42.424	51.403	14.876	13.883	10.9	6.629	6.928	3.519	17.261	8.343	2.982	2.198	2.283	11.329	13.052	15.657	7.326	31.837	11.378	12.193	14.849	8.114	21.909	0.915	0.216	0.384
HORVU5Hr1G093640	Auxin-responsive protein IAA12	brown	GO:0005515; GO:0005634; GO:0006355	IPR000270; IPR003311	PF02309	Hormones	Auxin	Auxin	RNA.regulation of transcription.Aux/IAA family	27.3.40	0.898	0.412	0.376	0.058	0.06	0.035	0.36	0.156	0.064	0.352	0.194	0.138	0.27	0.175	0.33	0.146	0.194	0.075	13.934	22.128	23.464	35.749	20.858	8.204	36.944	8.624	22.608	20.325	12.951	14.312	13.673	5.423	5.601	16.21	9	15.149	2.785	4.961	2.18
HORVU5Hr1G094220	Auxin-responsive protein IAA13	darkturquoise	GO:0005515; GO:0005634; GO:0006355	IPR000270; IPR003311	PF02309	Hormones	Auxin	Auxin	RNA.regulation of transcription.Aux/IAA family	27.3.40	12.107	17.236	13.688	1.776	1.587	6.628	1.572	4.445	3.726	14.881	7.851	8.908	5.518	2.643	2.332	1.381	4.968	3.452	26.945	24.787	35.513	31.753	31.944	21.363	28.517	28.587	33.987	33.183	23.549	41.72	19.736	20.46	27.187	25.022	25.178	23.085	17.911	12.631	12.429
HORVU5Hr1G106350	Auxin-responsive protein IAA14	blue	GO:0005515; GO:0005634; GO:0006355	IPR000270; IPR003311	PF02309	Hormones	Auxin	Auxin	NA	NA	4.041	3.517	6.484	4.123	3.324	3.655	2.229	4.381	4.05	11.364	27.06	16.235	18.732	13.601	13.813	11.727	11.342	11.273	1.971	4.761	2.21	5.064	2.528	0.901	2.13	0.685	1.544	11.156	8.486	6.829	25.786	11.858	7.07	12.781	7.702	16.114	1.22	1.969	1.869
HORVU1Hr1G028170	Auxin-responsive protein IAA16	yellow	GO:0005515; GO:0005634; GO:0006355	IPR000270; IPR003311	PF02309	Hormones	Auxin	Auxin	RNA.regulation of transcription.Aux/IAA family	27.3.40	1	0.65	1.318	0.512	0.647	1.336	3.684	1.633	0.783	1.157	1.166	1.313	0.958	1.285	0.821	1.87	1.271	1.431	0.496	0.771	0.619	0.659	0.758	0.414	1.82	0.482	2.241	0.935	0.455	1.02	0.415	0.545	0.389	0.604	0.362	1.008	1.037	0.558	0.54
HORVU2Hr1G027570	Auxin-responsive protein IAA5	darkturquoise	GO:0005634; GO:0006355	IPR003311	PF02309	Hormones	Auxin	Auxin	not assigned.unknown	35.2	2.11	1.22	1.188	0.146	0.218	0.33	2.143	0.554	0.388	1.821	1.135	1.044	0.689	0.891	0.719	0.292	0.632	0.738	0.441	0.598	1.323	0.818	0.872	0.84	0.391	0.114	0.847	1.649	1.821	0.484	1.874	0.506	1.406	0.308	1.173	0.462	0.884	0.831	1.101
HORVU4Hr1G071330	Cytochrome b561 and DOMON domain-containing protein	magenta	none	IPR005018	PF04526	Hormones	Auxin	Auxin	hormone metabolism.auxin.induced-regulated-responsive-activated	17.2.3	3.474	2.994	2.583	16.732	21.621	8.681	2.636	13.533	16.068	3.22	4.548	3.448	7.389	13.492	12.647	12.64	6.497	7.918	0.827	1.41	1.45	4.18	1.441	2.958	3.87	4.071	3.287	1.675	1.581	0.811	7.031	4.242	2.273	6.474	8.501	3.737	0.183	0.216	0.374
HORVU4Hr1G071390	Cytochrome b561 and DOMON domain-containing protein	magenta	GO:0016021	IPR004877; IPR005018; IPR006593	PF03188; PF04526	Hormones	Auxin	Auxin	hormone metabolism.auxin.induced-regulated-responsive-activated	17.2.3	0.5	0.618	0.705	0.183	0.113	0.183	0	0.043	0.162	0.43	0.49	0.545	0.427	0.117	0.169	0.117	0.108	0.142	0.248	0.625	0.31	0.132	0.303	0.365	0.162	0.114	0.299	0.636	0.43	0.85	0.277	0.208	0.565	0.103	0.599	0.346	0.6	0.637	0.467
HORVU1Hr1G085050	Cytochrome b561 and DOMON domain-containing protein	brown	GO:0016021	IPR004877; IPR005018; IPR006593; IPR017214	PF03188	Hormones	Auxin	Auxin	hormone metabolism.auxin.induced-regulated-responsive-activated	17.2.3	0.347	0.301	0.33	0.022	0.09	0.134	0.063	0.128	0.042	0.258	0.155	0.975	0.082	0.058	0.029	0	0.036	0	0.041	0.785	0.324	0.462	0.973	0.596	0.876	0	0.548	0.494	0.607	2.773	0.176	0.363	0.829	0.064	0.062	0.063	0.02	0	0.052
HORVU4Hr1G071360	Cytochrome b561 and DOMON domain-containing protein	purple	GO:0016021	IPR004877; IPR005018; IPR006593	PF03188; PF04526	Hormones	Auxin	Auxin	hormone metabolism.auxin.induced-regulated-responsive-activated	17.2.3	15.792	12.341	15.374	170.728	259.803	88.145	139.251	132.217	120.49	22.525	31.156	23.523	98.329	155.936	243.745	107.829	70.292	90.923	24.409	26.609	14.048	57.296	20.529	32.744	30.526	18.479	17.89	31.481	48.362	18.538	135.913	44.292	15.559	70.518	31.344	74.987	3.914	4.21	2.16
HORVU4Hr1G079620	Cytochrome P450 superfamily protein	darkturquoise	GO:0005506; GO:0016705; GO:0020037; GO:0055114	IPR001128; IPR002401; IPR017972	PF00067	Hormones	Auxin	Auxin	hormone metabolism.auxin.signal transduction	17.2.2	0.195	0.166	0.153	55.087	128.13	21.952	56.623	31.595	25.086	0.438	1.143	0.353	33.48	82.972	128.893	48.624	21.665	25.342	0.11	0.559	0.394	0.62	1.757	2.666	0	0.419	0.1	0	0.468	0.144	2.792	1.038	0.992	0.925	0.712	0.43	0.193	0.216	0.031
HORVU5Hr1G056420	Flavin-containing monooxygenase family protein	darkturquoise	GO:0004499; GO:0016491; GO:0050660; GO:0050661; GO:0055114	IPR012143; IPR020946; IPR023753	PF00743	Hormones	Auxin	Auxin	misc.oxidases - copper, flavone etc	26.7	1.805	1.79	1.563	38.077	46.596	25.86	16.26	25.816	27.591	1.508	2.433	2.204	18.222	40.913	28.924	34.494	17.925	16.112	0.028	0.253	0.042	0.382	0.152	0.122	0.121	0.279	0.075	0	0.114	0	0.34	0.35	0.264	0.347	0.225	0.252	0.356	0.273	0.114
HORVU2Hr1G001820	Flavin-containing monooxygenase family protein	darkturquoise	GO:0004499; GO:0016491; GO:0050660; GO:0050661; GO:0055114	IPR000103; IPR020946; IPR023753	PF00743	Hormones	Auxin	Auxin	misc.oxidases - copper, flavone etc	26.7	3.313	2.36	2.859	0.629	0.03	0.38	0.837	0.966	0.409	2.001	2.449	2.458	2.366	0.445	0.946	0.738	1.342	1.625	2.839	0.971	1.576	1.055	1.125	1.01	1.537	1.382	3.199	1.299	1.518	3.532	1.094	0.376	2.298	1.708	2.06	2.152	2.928	2.754	1.142
HORVU2Hr1G105780	Flavin-containing monooxygenase family protein	darkturquoise	GO:0016491; GO:0055114	IPR023753	PF13450	Hormones	Auxin	Auxin	misc.oxidases - copper, flavone etc	26.7	0.246	0.269	0.291	0.943	1.557	0.64	0.485	0.831	0.593	0.5	0	0.161	0.644	0.825	0.821	0.621	0.352	0.537	0.124	0.399	0.183	0.264	0.493	0.377	0.337	0.127	0.448	0.558	0.759	0.929	0.453	0.285	0.741	0.231	0.112	0.147	0.102	0.239	0.509
HORVU5Hr1G125560	Flavin-containing monooxygenase family protein	darkturquoise	GO:0004499; GO:0016491; GO:0050660; GO:0050661; GO:0055114	IPR000103; IPR016040; IPR020946; IPR023753	PF00743	Hormones	Auxin	Auxin	misc.oxidases - copper, flavone etc	26.7	1.855	0.65	0.651	0	0	0.098	0.211	0.114	0.113	1.274	1.011	1.121	0.247	0.314	0.249	0.241	0.402	0.268	2.922	2.886	3.04	2.294	1.985	2.203	3.465	1.535	1.942	4.312	2.517	4.775	1.723	1.92	1.72	1.696	2.01	2.184	1.87	1.707	1.724
HORVU2Hr1G009900	Flavin-containing monooxygenase family protein	brown	GO:0004499; GO:0016491; GO:0050660; GO:0050661; GO:0055114	IPR012143; IPR020946; IPR023753	PF00743	Hormones	Auxin	Auxin	misc.oxidases - copper, flavone etc	26.7	1.288	1.323	1.134	0.636	0.805	0.576	0.61	0.959	0.388	6.823	0.979	1.236	0.674	0.46	0.191	0.329	0.388	0.88	0.4	0.545	0.338	0.132	0.303	0.426	0.189	0.38	0.174	0.286	0.164	0.759	0.05	0.389	0.578	0.206	0.412	0.126	0.966	0.91	0.488
HORVU3Hr1G057950	Flavin-containing monooxygenase family protein	brown	GO:0004499; GO:0016491; GO:0050660; GO:0050661; GO:0055114	IPR000103; IPR016040; IPR020946; IPR023753	PF00743	Hormones	Auxin	Auxin	misc.oxidases - copper, flavone etc	26.7	2.643	2.012	2.567	0.3	0.09	0.71	0.649	0.66	0.642	1.547	3.553	2.381	3.998	0.679	2.163	0.504	2.52	0.746	0.331	0.372	0.535	0.224	0	0.183	0.229	0.317	0.112	0.416	0.316	0.458	1.308	0.078	0.364	0.385	0.562	0.084	0.915	0.603	0.561
HORVU5Hr1G028100	Flavin-containing monooxygenase family protein	brown	GO:0004499; GO:0016491; GO:0050660; GO:0050661; GO:0055114	IPR020946; IPR023753	PF00743	Hormones	Auxin	Auxin	misc.oxidases - copper, flavone etc	26.7	0.144	0	0.077	0	0	0	0	0	0	0	0.039	0.015	0	0	0	0	0	0	0.882	0.585	0.802	0.633	0.303	0.596	1.119	0.444	0.971	1.649	0.822	1.269	1.421	1.025	0.866	0.758	1.011	0.735	0.03	0.239	0.249
HORVU2Hr1G116980	Flavin-containing monooxygenase family protein	tan	GO:0004499; GO:0016491; GO:0050660; GO:0050661; GO:0055114	IPR000103; IPR020946; IPR023753	PF00743	Hormones	Auxin	Auxin	misc.oxidases - copper, flavone etc	26.7	0.576	0.412	0.376	0	0	0.035	0.031	0.099	0	0.313	0.21	0.384	0.112	0.08	0.066	0	0	0.097	0.069	0.027	0.225	0.079	0.038	0.256	0.094	0	0.037	0.039	0.076	0.105	0.038	0.091	0.213	0.064	0	0.031	1.545	0.876	0.841
HORVU1Hr1G023160	Flavin-containing monooxygenase family protein	yellow	GO:0004499; GO:0016491; GO:0050660; GO:0050661; GO:0055114	IPR012143; IPR020946; IPR023753	PF00743	Hormones	Auxin	Auxin	misc.oxidases - copper, flavone etc	26.7	1.855	1.188	0.536	0.088	0.203	0.485	0.36	0.646	0.078	0.391	0.723	0.791	0.202	0.051	0	0.124	0	0.127	4.658	17.314	12.316	11.314	8.988	8.594	18.27	5.897	7.743	4.481	7.98	6.371	4.591	6.915	6.103	7.989	9.137	8.23	4.229	9.342	6.531
HORVU6Hr1G094480	Flavin-containing monooxygenase family protein	darkturquoise	GO:0004499; GO:0016491; GO:0050660; GO:0050661; GO:0055114	IPR000960; IPR020946; IPR023753	PF00743	Hormones	Auxin	Auxin	NA	NA	4.228	3.113	5.802	14.101	21.312	12.245	11.059	14.498	12.991	6.01	5.527	4.047	10.639	14.616	16.247	12.494	10.481	16.485	1.213	0.598	0.943	2.44	0.809	1.716	0.971	1.89	0.548	1.494	1.075	1.125	4.239	3.334	1.432	3.173	4.019	9.207	2.43	1.696	1.08
HORVU7Hr1G121260	Flavin-containing monooxygenase family protein	darkturquoise	GO:0004499; GO:0016491; GO:0050660; GO:0050661; GO:0055114	IPR012143; IPR020946; IPR023753	PF00743	Hormones	Auxin	Auxin	NA	NA	0.585	0.23	0.376	23.969	59.779	9.532	33.794	9.961	6.965	0.828	1.003	1.244	4.544	19.894	59.879	21.108	10.294	24.089	0.413	0.984	2.224	1.872	3.957	11.016	0.903	2.511	0.461	0.896	3.946	0.288	5.233	1.245	1.494	1.272	1.535	2.677	0.508	1.331	0.166
HORVU4Hr1G087900	Flavin-containing monooxygenase family protein	yellow	GO:0004499; GO:0016491; GO:0050660; GO:0050661; GO:0055114	IPR000960; IPR020946; IPR023753	PF00743	Hormones	Auxin	Auxin	NA	NA	0.288	0.261	0.391	0.987	1.038	0.928	1.322	0.987	1.313	0.258	1.018	0.76	1.505	2.022	2.639	1.929	1.12	1.409	0	0	0	0	0	0.158	0	0.063	0.124	0.052	0.063	0	0	0.091	0	0	0.212	0.178	0.03	0	0
HORVU2Hr1G003980	Glutamyl-tRNA(Gln) amidotransferase subunit A	blue	none	IPR023631	PF01425	Hormones	Auxin	Auxin	misc.nitrilases, *nitrile lyases, berberine bridge enzymes, reticuline oxidases, troponine reductases	26.8	0.381	1.046	0.621	0.285	0.038	2.053	1.47	0.447	2.498	0.031	0.303	0	0	0	0	0	0	0	0	0.146	0.127	0	0.417	0.195	0.472	0.266	0	0	0	0	0	0	0	0	0	0	0.437	0.933	0.768
HORVU1Hr1G090770	Glutamyl-tRNA(Gln) amidotransferase subunit A	yellow	none	IPR023631	PF01425	Hormones	Auxin	Auxin	not assigned.no ontology	35.1	16.673	15.43	17.957	25.533	28.66	19.274	12.553	18.403	23.957	4.666	6.538	4.262	10.122	16.93	12.376	13.232	8.901	8.768	2.453	2.912	2.632	1.846	1.871	2.715	2.333	1.94	2.179	1.571	0.835	1.504	0.428	0.973	1.871	0.706	0.587	0.798	3.71	2.913	2.18
HORVU7Hr1G017470	Glutamyl-tRNA(Gln) amidotransferase subunit A-like protein	salmon	none	none	none	Hormones	Auxin	Auxin	NA	NA	0.263	0.246	0.314	0.102	0.165	0.134	0.461	0.043	0.212	0.188	0.179	0.169	0	0.073	0	0	0	0.089	0.662	0.319	0.267	0.514	0.303	0.268	0.202	0.571	0.411	0	0.177	0	0.05	0	0	0	0	0	0.264	0.558	0.239
HORVU3Hr1G066450	IAA-amino acid hydrolase ILR1-like 2	brown	GO:0016787	IPR011650; IPR017439	PF07687	Hormones	Auxin	Auxin	hormone metabolism.auxin.synthesis-degradation	17.2.1	0.695	0.554	0.475	4.042	6.144	1.891	3.371	3.515	3.669	0.344	0.56	0.338	1.789	3.534	5.631	2.389	1.17	1.782	0.372	0.585	0.549	0.277	0.544	0.657	0.404	0.203	0.386	0.403	0.278	0.222	0.201	0.143	0.239	0.206	0.474	0.189	0.6	0.899	0.602
HORVU5Hr1G118040	IAA-amino acid hydrolase ILR1-like 4	brown	GO:0008152; GO:0016787	IPR002933; IPR011650; IPR017439	PF01546; PF07687	Hormones	Auxin	Auxin	hormone metabolism.auxin.synthesis-degradation	17.2.1	1.491	0.879	0.874	0.512	0.511	0.668	0.344	0.362	0.402	3.251	3.856	4.247	5.248	3.461	4.67	2.207	3.173	2.028	0.083	0.293	0.352	0.026	0.24	0	0.189	0.025	0.075	0.442	0.304	0.667	0.591	0.662	1.042	0.295	0.999	0.241	0.295	0.535	0.353
HORVU5Hr1G055060	IAA-amino acid hydrolase ILR1-like 9	darkturquoise	GO:0008152; GO:0016787	IPR002933; IPR011650; IPR017439	PF01546; PF07687	Hormones	Auxin	Auxin	hormone metabolism.auxin.synthesis-degradation	17.2.1	2.736	1.806	1.157	6.089	8.167	5.04	5.287	5.687	5.455	0.657	0.583	0.814	2.216	5.257	3.285	6.912	2.024	4.294	1.764	2.221	1.506	2.294	3.35	3.068	2.71	3.374	2.888	0.961	1.884	1.204	1.371	0.882	1.293	1.092	1.485	1.711	2.287	1.764	2.118
HORVU2Hr1G082700	NAD(P)-linked oxidoreductase superfamily protein	darkturquoise	none	IPR023210	PF00248	Hormones	Auxin	Auxin	hormone metabolism.auxin.induced-regulated-responsive-activated	17.2.3	2.694	2.123	2.521	29.495	63.629	54.321	7.938	25.361	24.987	2.267	1.827	1.175	24.062	27.838	22.12	43.276	19.038	45.502	0.634	0.612	0	1.292	3.274	25.976	0.283	0.317	0.037	0.182	0	0	5.434	4.229	4.508	0.257	0.424	0.609	0.468	1.081	0
HORVU5Hr1G075060	O-fucosyltransferase family protein	darkgrey	none	IPR019378	PF10250	Hormones	Auxin	Auxin	not assigned.unknown	35.2	1.415	0.895	1.517	1.148	1.151	1.884	2.143	1.519	1.185	2.814	2.612	4.37	3.099	3.271	3.446	3.887	4.408	4.846	0.386	0.412	0.605	0.185	0.708	1.229	0.418	0.52	0.759	2.325	1.846	2.42	1.17	1.661	2.574	1.156	1.398	1.848	0.762	0.614	1.236
HORVU1Hr1G072360	O-fucosyltransferase family protein	darkturquoise	none	IPR019378; IPR024709	PF10250	Hormones	Auxin	Auxin	hormone metabolism.auxin.induced-regulated-responsive-activated	17.2.3	0.746	0.515	0.521	2.61	3.745	2.067	4.411	3.273	2.371	0.797	0.972	1.098	1.714	3.577	4.443	3.843	4.085	2.393	0.083	0.186	0.183	0.237	0.202	0.402	0.148	0.736	0.286	0.182	0.405	0.17	0.465	0.337	0.251	0.206	0.162	0.357	0.549	0.512	0.384
HORVU2Hr1G096100	O-fucosyltransferase family protein	brown	none	IPR019378; IPR024709	PF10250	Hormones	Auxin	Auxin	hormone metabolism.auxin.induced-regulated-responsive-activated	17.2.3	1.262	1.228	1.364	3.538	5.212	3.768	3.011	4.778	3.451	2.102	1.726	2.02	2.935	4.461	4.604	4.53	4.817	3.937	0.551	0.465	1.422	0.58	1.087	0.816	0.661	0.837	0.759	0.87	0.923	1.256	0.491	1.31	2.625	0.861	0.861	1.438	1.21	1.627	1.101
HORVU6Hr1G072260	O-fucosyltransferase family protein	magenta	none	IPR019378	PF10250	Hormones	Auxin	Auxin	NA	NA	1	0.111	0.253	0.037	0.098	0.056	0.477	0.05	0.049	0.696	0.023	0.392	0.105	0.066	0	0	0.065	0.224	0.248	0.412	0.31	0.132	0.215	0.511	0.27	0.19	0.286	0.221	0.215	0.183	0.352	0.104	0.352	0.103	0.137	0.084	0.803	1.183	3.655
HORVU7Hr1G043230	O-fucosyltransferase family protein	lightyellow	none	IPR019378; IPR024709	PF10250	Hormones	Auxin	Auxin	NA	NA	1.364	1.37	0.797	0.263	0.241	0.436	1.173	0.589	0.289	0.969	0.35	1.421	0.367	0.365	0.308	0.511	0.883	0.373	0.152	0.612	0.31	0.409	0.506	0.487	0.458	0.241	0.51	0.416	0.152	0.392	0.277	0.389	0.364	0.09	0.275	0.115	0.996	1.525	1.589
HORVU6Hr1G027640	SAUR25-auxin-responsive SAUR family member	darkturquoise	GO:0009733	IPR003676	PF02519	Hormones	Auxin	Auxin	not assigned.unknown	35.2	0.136	0.515	0.383	3.37	3.933	2.397	4.919	3.28	3.789	0.367	0.614	0.576	1.976	3.555	3.813	2.448	3.395	2.475	0.372	1.13	0.493	1.305	0.695	1.254	0.553	0.203	0.983	0.494	1.277	0.406	0.566	1.116	1.432	0.809	0.399	0.43	0.152	0.205	0.052
HORVU4Hr1G002600	SAUR-like auxin-responsive protein family	magenta	GO:0009733	IPR003676	PF02519	Hormones	Auxin	Auxin	not assigned.unknown	35.2	0.923	0.626	0.222	0.102	0.09	0.035	0.313	0.163	0.169	0.844	0.179	0.3	0	0.117	0.037	0.285	0.05	0.045	1.42	0.918	1.9	1.741	1.656	2.118	1.16	3.006	0.51	0.766	0.443	0.327	0.516	1.051	0.703	0.912	0.612	0.829	2.887	5.553	5.711
HORVU4Hr1G002570	SAUR-like auxin-responsive protein family	magenta	GO:0009733	IPR003676	PF02519	Hormones	Auxin	Auxin	not assigned.unknown	35.2	0.398	0.697	1.517	4.496	2.594	1.026	1.009	1.15	2.068	0.524	2.41	0.515	2.224	3.293	3.556	1.775	0.861	0.857	1.323	2.407	0.816	2.294	0.48	0.353	2.387	0.748	0.909	1.169	2.959	0	1.899	0.376	0.502	1.683	1.373	2.026	0.651	0.944	0.166
HORVU2Hr1G037140	SAUR-like auxin-responsive protein family	brown	GO:0009733	IPR003676	PF02519	Hormones	Auxin	Auxin	not assigned.unknown	35.2	0	0	0	0	0	0	0	0	0	0	0	0	0	0	0	0	0	0	0.496	0.598	1.154	0.343	0.303	0.256	6.485	0.647	0.249	2.701	0.304	0.615	0.755	0.234	0.402	3.34	2.085	0.64	0	0.08	0.208
HORVU2Hr1G110430	SAUR-like auxin-responsive protein family	brown	GO:0009733	IPR003676	PF02519	Hormones	Auxin	Auxin	not assigned.unknown	35.2	0	0	0	0	0	0	0	0	0	0.07	0	0.046	0	0	0	0	0	0	0.799	2.34	1.436	0.409	0.392	0.219	2.427	0.38	0.398	4.701	1.315	3.977	0.39	1.181	2.511	3.481	1.835	1.879	0.142	1.229	0.177
HORVU3Hr1G092460	SAUR-like auxin-responsive protein family	brown	GO:0009733	IPR003676	PF02519	Hormones	Auxin	Auxin	not assigned.unknown	35.2	0.907	0.855	0.881	0.073	0.105	0.492	0.751	0.234	0.064	0.899	0.412	0.522	0.487	0.11	0.191	0.168	0.179	0.641	0.841	1.489	0.619	2.255	0.708	0.657	1.187	0.71	0.983	0.727	1.935	0.994	0.679	0.35	0.452	1.439	1.648	0.987	0.803	0.193	0.311
HORVU0Hr1G016130	SAUR-like auxin-responsive protein family	cyan	GO:0009733	IPR003676	PF02519	Hormones	Auxin	Auxin	not assigned.unknown	35.2	0.33	0.261	0.199	0.972	0.902	0.78	2.362	1.101	1.058	0.094	0.964	0.484	0.606	1.27	1.364	0.57	1.45	0.567	0.234	1.463	0.169	1.068	0.164	0.438	0.539	0.165	0.349	1.143	2.087	0.379	2.704	0.584	0.829	1.85	0.724	1.438	0.183	0.159	0.062
HORVU6Hr1G058060	SAUR-like auxin-responsive protein family	yellow	GO:0009733	IPR003676	PF02519	Hormones	Auxin	Auxin	not assigned.unknown	35.2	1.084	0.269	0.69	0.249	0.421	0.281	0.289	0.256	0.198	0.758	0.801	0.207	0	1.095	0.257	0.146	0.625	0.805	0.221	0.306	0.338	0.343	0.329	0.195	0.094	0.444	0.336	0.299	0.114	0.327	0	0.428	0	0	0.212	0.168	0.061	0.216	0.228
HORVU3Hr1G095580	SAUR-like auxin-responsive protein family	blue	GO:0009733	IPR003676	PF02519	Hormones	Auxin	Auxin	hormone metabolism.auxin.induced-regulated-responsive-activated	17.2.3	0.474	0.61	0.774	0.358	0.338	0.267	0.274	0.334	0.55	0.297	1.632	1.382	1.587	0.657	1.246	0.701	1.35	0.529	0.662	1.702	0.493	1.358	0.632	1.607	0.485	0.621	0.959	2.078	1.96	2.015	5.421	1.233	1.143	2.453	1.173	3.758	0.285	0.66	0.249
HORVU2Hr1G100360	SAUR-like auxin-responsive protein family	brown	GO:0009733	IPR003676	PF02519	Hormones	Auxin	Auxin	hormone metabolism.auxin.induced-regulated-responsive-activated	17.2.3	2.016	1.077	1.617	20.731	25.125	8.765	6.656	9.5	14.191	1.008	1.415	2.104	3.519	9.06	10.125	7.46	5.886	6.859	0.358	0.146	0.324	0.105	0.316	0.426	0.054	0.051	0.162	0.195	0.215	0.078	0.252	0.195	0.364	0.193	0.1	0.042	0.569	0.967	0.716
HORVU5Hr1G062580	SAUR-like auxin-responsive protein family	brown	GO:0009733	IPR003676	PF02519	Hormones	Auxin	Auxin	hormone metabolism.auxin.induced-regulated-responsive-activated	17.2.3	0.407	0.325	0.605	0.329	0.384	0.218	0.203	0.284	0.6	0.485	0.7	0.33	0.307	0.394	0.279	0.899	0.136	0.403	0.069	0.213	0.296	0.251	0.051	0.037	0.526	0.14	0.1	0.13	0.101	0.196	0.591	0.259	0.188	0.128	0.087	0.346	0.203	0.228	0.498
HORVU2Hr1G110310	SAUR-like auxin-responsive protein family	brown	GO:0009733	IPR003676	PF02519	Hormones	Auxin	Auxin	hormone metabolism.auxin.induced-regulated-responsive-activated	17.2.3	0	0	0.084	0.044	0.113	0	0.086	0.021	0.092	0	0	0	0	0	0	0	0	0	0.455	1.263	0.943	0.541	0.101	0.219	1.672	0.558	0.635	0.364	0.051	0.235	0.214	0	0.201	0.321	0.15	0.441	0.03	0.046	0.073
HORVU5Hr1G062720	SAUR-like auxin-responsive protein family	yellow	GO:0009733	IPR003676	PF02519	Hormones	Auxin	Auxin	hormone metabolism.auxin.induced-regulated-responsive-activated	17.2.3	0	0.246	0	0	0.045	0	0	0.092	0.056	0.109	0	0.038	0	0.037	0	0.066	0	0	0.276	1.184	1.422	1.253	1.466	0.365	1.955	0.419	1.133	1.636	1.429	2.944	1.95	1.233	1.658	0.719	1.411	1.228	0.213	0.341	0.872
HORVU6Hr1G060850	SAUR-like auxin-responsive protein family	yellow	GO:0009733	IPR003676	PF02519	Hormones	Auxin	Auxin	hormone metabolism.auxin.induced-regulated-responsive-activated	17.2.3	1.627	3.168	2.537	0.68	2.971	0.063	2.088	1.093	3.373	1.704	1.873	1.336	4.507	0.986	2.485	0.789	1.981	0.462	0	1.144	0.141	0.62	0.417	0.511	0	0	0	1.221	0.86	1.504	4.013	1.648	2.511	1.015	0.287	1.186	0.417	0.171	0.083
HORVU7Hr1G107330	SAUR-like auxin-responsive protein family	blue	GO:0009733	IPR003676	PF02519	Hormones	Auxin	Auxin	NA	NA	3.431	3.453	4.246	10.168	10.288	5.223	6.523	3.5	5.666	8.8	11.917	10.621	24.272	13.141	21.746	9.571	10.129	13.54	8.035	13.524	9.656	28.971	11.289	15.861	4.867	4.16	7.133	31.481	16.947	24.033	60.29	33.926	23.282	50.095	22.431	43.126	3.07	4.7	1.578
HORVU7Hr1G107270	SAUR-like auxin-responsive protein family	blue	GO:0009733	IPR003676	PF02519	Hormones	Auxin	Auxin	NA	NA	0	0	0	0	0	0	0	0	0	1.266	1.912	0.553	1.595	1.876	2.544	0.658	1.543	0	0	0	0	0	0	0	0	0	0	3.961	0.519	6.24	9.132	4.826	3.742	5.639	3.258	6.414	0	0	0
HORVU7Hr1G096870	SAUR-like auxin-responsive protein family	darkturquoise	GO:0009733	IPR003676	PF02519	Hormones	Auxin	Auxin	NA	NA	0.398	0.127	0	1.038	1.384	0.52	1.33	0.632	1.037	0.461	0.039	0.369	0.487	0.767	1.063	0.753	1.091	1.185	0.248	0.559	0.676	2.097	0.607	0.536	0.229	0.152	0.361	0.507	0.734	0.458	0.415	0.986	0.502	0.514	0.437	0.157	0.254	0.341	0.104
HORVU7Hr1G107370	SAUR-like auxin-responsive protein family	darkturquoise	GO:0009733	IPR003676	PF02519	Hormones	Auxin	Auxin	NA	NA	0	0	0	2.032	4.565	1.806	1.603	2.009	1.545	0.047	0.078	0.031	0.277	2.03	2.053	1.6	0.546	1.566	0	0	0	0	0	0.073	0	0	0	0	0	0	0.176	0.259	0.414	0.385	0.162	0	0.061	0	0
HORVU7Hr1G107360	SAUR-like auxin-responsive protein family	darkturquoise	GO:0009733	IPR003676	PF02519	Hormones	Auxin	Auxin	NA	NA	0.076	0.048	0.245	21.162	30.683	6.235	9.847	9.99	8.771	0.125	0.614	0.307	4.597	9.155	16.071	5.611	3.489	4.332	0	0.266	0	0.303	0.493	0.341	0	0.266	0.162	0.065	0	0	0.579	0.117	0.553	0.077	0.462	0.199	0.173	0.25	0
HORVU7Hr1G107340	SAUR-like auxin-responsive protein family	darkturquoise	GO:0009733	IPR003676	PF02519	Hormones	Auxin	Auxin	NA	NA	0.102	0.063	0.36	0.117	0.286	0.127	0.149	0.05	0.085	0.203	0	0.108	0.03	0.022	0.015	0.212	0	0.119	0.096	0.133	0.31	1.582	0.506	0.487	0.297	0.178	0.822	0.026	0.177	0.105	0.075	0.221	0.276	0.026	0	0.031	0.061	0.273	0.093
HORVU6Hr1G080050	SAUR-like auxin-responsive protein family	brown	GO:0009733	IPR003676	PF02519	Hormones	Auxin	Auxin	NA	NA	1.627	2.432	2.498	1.184	0.677	1.097	1.65	0.646	1.207	1.008	1.64	1.083	1.834	0.978	1.415	0.161	1.658	0.693	4.507	8.577	4.42	8.756	5.613	4.394	2.98	1.953	3.063	2.688	3.693	3.271	3.006	4.774	4.571	3.442	3.208	1.606	1.037	2.697	2.16
HORVU7Hr1G017790	SAUR-like auxin-responsive protein family	brown	GO:0009733	IPR003676	PF02519	Hormones	Auxin	Auxin	NA	NA	0.093	0.143	0.176	0.022	0.038	0	0	0.021	0.056	0.195	0.404	0.207	0.284	0.073	0.066	0.029	0.065	0.119	1.02	1.436	2.069	3.521	2.844	1.412	3.33	0.812	4.096	1.987	1.252	1.884	1.572	0.973	1.557	2.376	1.161	2.897	0.102	0.171	0.125
HORVU5Hr1G114900	Cycloeucalenol cycloisomerase	yellow	none	IPR020532	none	Hormones	Brassinosteroid	Brassinosteroid	NA	NA	4.609	2.638	8.829	15.007	15.251	11.204	4.497	11.786	14.656	3.361	3.692	1.267	2.486	4.337	2.412	4.676	3.733	7.97	0	0.133	0	0.396	0	0.061	0.256	0.66	0	0	0.19	0	0.05	0.078	0.276	0	0	0.913	2.084	0.455	0.135
HORVU3Hr1G023910	Cytochrome P450 superfamily protein	darkturquoise	GO:0005506; GO:0016705; GO:0020037; GO:0055114	IPR001128; IPR002401	PF00067	Hormones	Brassinosteroid	Brassinosteroid	hormone metabolism.brassinosteroid.synthesis-degradation.BRs.metabolic regulation	17.3.1.1.5	1.745	1.093	1.196	0.088	0	0.077	0.172	0.071	0.106	2.806	1.337	1.436	0.105	0	0	0.051	0.079	0.134	3.39	2.38	2.66	3.072	1.744	1.278	1.874	2.587	1.83	4.312	3.402	3.14	2.101	2.828	3.064	2.453	3.595	2.551	1.22	1.559	0.498
HORVU0Hr1G002600	Cytochrome P450 superfamily protein	darkturquoise	GO:0005506; GO:0016705; GO:0020037; GO:0055114	IPR001128; IPR002401; IPR017972	PF00067	Hormones	Brassinosteroid	Brassinosteroid	hormone metabolism.brassinosteroid.synthesis-degradation.BRs.metabolic regulation	17.3.1.1.5	21.502	20.943	14.991	35.145	31.766	24.56	24.292	25.503	22.835	18.093	27.239	24.475	29.378	30.115	29.936	25.025	26.733	26.468	37.695	44.389	32.093	42.909	31.186	39.561	38.09	30.857	30.538	35.377	24.978	30.548	41.497	44.863	28.932	38.791	31.045	31.599	31.543	32.806	34.981
HORVU6Hr1G037140	Cytochrome P450 superfamily protein	brown	GO:0005506; GO:0016705; GO:0020037; GO:0055114	IPR001128; IPR002401; IPR017972	PF00067	Hormones	Brassinosteroid	Brassinosteroid	hormone metabolism.brassinosteroid.synthesis-degradation.BRs.metabolic regulation	17.3.1.1.5	0	0	0	0	0	0	0.039	0	0	0	0.07	0	0	0.022	0	0.022	0.029	0	0.041	0.891	0.493	0.409	0.177	0.207	2.211	0.038	0.647	1.26	0.19	0.549	0.855	0.052	0.967	0.771	1.198	0.808	0	0.125	0.114
HORVU2Hr1G003210	Cytochrome P450 superfamily protein	darkturquoise	GO:0004497; GO:0005506; GO:0016705; GO:0020037; GO:0055114	IPR001128; IPR002403	PF00067	Hormones	Brassinosteroid	Brassinosteroid	hormone metabolism.brassinosteroid.synthesis-degradation.sterols.CYP51	17.3.1.2.3	1.466	0.657	0.667	14.949	41.474	17.446	9.401	16.912	18.679	1.665	1.384	1.121	5.181	14.806	10.279	8.293	9.196	6.673	0.124	0.293	0.436	0.369	0.493	1.595	0.229	0.393	0.174	0.13	0.076	0.052	0.327	0.467	0.49	0.36	0.874	0.22	0.274	1.058	0.073
HORVU1Hr1G005360	Cytochrome P450 superfamily protein	magenta	GO:0004497; GO:0005506; GO:0016705; GO:0020037; GO:0055114	IPR001128; IPR002403; IPR017972	PF00067	Hormones	Brassinosteroid	Brassinosteroid	hormone metabolism.brassinosteroid.synthesis-degradation.sterols.CYP51	17.3.1.2.3	0.356	0.174	0.429	0.029	0	0	0.117	0.028	0	0.305	0.342	0.376	0.052	0.029	0	0	0	0	0.896	0.505	0.296	0	0	0.11	0	0.076	0	0.078	0.063	1.204	0.088	0.039	0.138	0.103	0.125	0.157	14.15	14.941	12.802
HORVU7Hr1G084390	Cytochrome P450 superfamily protein	darkturquoise	GO:0005506; GO:0016705; GO:0020037; GO:0055114	IPR001128; IPR002401; IPR017972	PF00067	Hormones	Brassinosteroid	Brassinosteroid	NA	NA	1.059	0.562	1.51	1.769	5.377	1.406	1.799	2.251	2.385	0.657	0.847	0.338	1.026	2.533	1.393	1.534	1.845	2.281	0.579	0.798	0.577	0.712	0.973	0.694	0.404	0.342	0.983	0.636	0.632	0.419	0.34	0.778	0.653	0.681	0.612	0.945	0.366	0.535	0.26
HORVU3Hr1G068020	Leucine-rich receptor-like protein kinase family protein	blue	GO:0004672; GO:0005515; GO:0005524; GO:0006468	IPR000719; IPR001245; IPR001611; IPR003591; IPR011009; IPR013320; IPR017441; IPR032675	PF07714; PF13855	Hormones	Brassinosteroid	Brassinosteroid	hormone metabolism.brassinosteroid.signal transduction.BRI	17.3.2.1	0	0.166	0.084	0.219	0.143	0.211	0	0.22	0.205	0.109	0	0.023	0	0.073	0	0	0	0.089	0	0.04	0	0.198	0	0.085	0	0.114	0	0.169	0.455	0.131	0	0.272	0	0	0	0.094	0.183	0.091	0
HORVU3Hr1G068000	receptor-like protein kinase 2	blue	GO:0004672; GO:0005515; GO:0005524; GO:0006468	IPR000719; IPR001611; IPR002290; IPR003591; IPR008271; IPR011009; IPR013320; IPR017441; IPR032675	PF00069; PF13855	Hormones	Brassinosteroid	Brassinosteroid	hormone metabolism.brassinosteroid.signal transduction.BRI	17.3.2.1	3.177	2.028	2.997	6.104	8.197	5.441	2.917	6.369	4.142	1.399	1.376	1.436	0.921	2.095	1.811	2.952	1.443	2.244	2.577	3.484	3.547	3.705	3.78	4.102	3.479	2.879	4.594	2.857	3.124	2.224	4.642	2.257	2.072	1.503	3.246	3.275	1.596	1.991	1.433
HORVU2Hr1G034370	receptor-like protein kinase 2	darkturquoise	GO:0004672; GO:0005515; GO:0005524; GO:0006468	IPR000719; IPR001611; IPR002290; IPR003591; IPR008271; IPR011009; IPR013210; IPR013320; IPR017441; IPR032675	PF00069; PF08263; PF13855	Hormones	Brassinosteroid	Brassinosteroid	hormone metabolism.brassinosteroid.signal transduction.BRI	17.3.2.1	0.89	0.919	0.973	6.338	8.866	3.508	4.966	4.083	4.41	0.954	1.252	1.206	3.391	5.446	6.738	3.858	2.95	3.213	0.345	0.492	0.577	1.029	0.645	1.156	0.243	0.178	0.361	0.857	1.05	0.497	4.742	0.545	0.741	0.822	0.612	0.976	0.691	0.535	0.54
HORVU5Hr1G067200	RING/U-box superfamily protein	brown	GO:0005515; GO:0008270	IPR001841; IPR013083	PF13639	Hormones	Brassinosteroid	Brassinosteroid	hormone metabolism.brassinosteroid.induced-regulated-responsive-activated	17.3.3	0.788	0.634	0.912	0.029	0.015	0.253	0.063	0.036	0.042	1.149	0.482	0.952	0.165	0.117	0.051	0.095	0.1	0.164	8.628	9.721	21.128	10.061	12.085	6.415	12.041	4.439	11.304	16.871	6.716	14.731	5.56	6.448	7.861	7.771	9.637	9.007	1.86	4.358	2.565
HORVU3Hr1G027430	Cytokinin dehydrogenase 2	cyan	GO:0003824; GO:0009690; GO:0019139; GO:0050660; GO:0055114	IPR015345; IPR016164; IPR016170	PF09265	Hormones	Cytokinin	Cytokinin	hormone metabolism.cytokinin.synthesis-degradation	17.4.1	0	0	0.023	0.373	0.466	0.148	0.454	0.156	0.113	0.016	0.171	0.253	0.404	0.847	0.609	0.343	0.129	0.544	0.028	0	0.45	0.211	0.228	0.475	1.011	0.038	0.834	1.026	0.582	1.779	1.208	0.376	1.356	0.321	0.524	0.903	0.02	0.034	0
HORVU1Hr1G042360	Cytokinin dehydrogenase 3	greenyellow	GO:0003824; GO:0009690; GO:0016491; GO:0016614; GO:0019139; GO:0050660; GO:0055114	IPR006094; IPR015345; IPR016164; IPR016166; IPR016167; IPR016169; IPR016170	PF01565; PF09265	Hormones	Cytokinin	Cytokinin	hormone metabolism.cytokinin.synthesis-degradation	17.4.1	0.907	0.364	0.782	1.228	0.835	0.984	2.393	1.306	0.811	0.594	1.088	0.691	1.123	1.154	0.763	0.891	0.962	0.693	0.62	1.09	1.042	1.292	1.315	1.071	1.591	0.85	0.56	0.792	0.885	0.406	1.132	0.947	0.804	0.681	0.15	0.598	0.895	1.718	1.983
HORVU3Hr1G075920	Cytokinin dehydrogenase 5	brown	GO:0003824; GO:0009690; GO:0016491; GO:0016614; GO:0019139; GO:0050660; GO:0055114	IPR006093; IPR006094; IPR015345; IPR016164; IPR016166; IPR016167; IPR016169; IPR016170	PF01565; PF09265	Hormones	Cytokinin	Cytokinin	hormone metabolism.cytokinin.synthesis-degradation	17.4.1	1.754	1.774	1.548	1.879	2.85	1.251	2.917	2.251	1.207	1.79	1.298	1.858	2.523	2.241	5.008	2.996	1.687	3.914	57.473	75.679	80.119	46.549	95.871	60.961	41.96	30.261	89.523	73.067	95.726	89.066	96.906	48.275	101.263	46.37	43.365	50.831	7.085	34.251	11.328
HORVU2Hr1G090160	Cytokinin dehydrogenase 8	darkturquoise	GO:0003824; GO:0009690; GO:0016614; GO:0019139; GO:0050660; GO:0055114	IPR015345; IPR016164; IPR016166; IPR016170	PF09265	Hormones	Cytokinin	Cytokinin	hormone metabolism.cytokinin.synthesis-degradation	17.4.1	7.294	11.739	11.58	13.706	13.01	9.665	10.879	12.404	13.097	8.425	9.989	7.657	10.317	9.447	12.332	7.35	10.581	10.222	1.833	1.356	3.491	4.681	1.858	2.934	2.643	2.067	3.063	5.922	2.934	2.159	6.679	1.751	2.7	1.773	4.269	5.364	1.921	1.047	3.219
HORVU1Hr1G057860	cytokinin oxidase/dehydrogenase 1	blue	GO:0003824; GO:0009690; GO:0016491; GO:0016614; GO:0019139; GO:0050660; GO:0055114	IPR006093; IPR006094; IPR015345; IPR016164; IPR016166; IPR016167; IPR016169; IPR016170	PF01565; PF09265	Hormones	Cytokinin	Cytokinin	hormone metabolism.cytokinin.synthesis-degradation	17.4.1	0.839	0.436	0.429	1.126	2.361	0.9	0.939	1.974	1.291	2.524	1.656	1.705	1.228	2.942	2.368	2.484	2.742	2.229	2.453	1.024	2.463	1.886	2.162	0.852	0.89	2.41	2.141	7.091	3.465	3.768	5.346	7.512	7.522	9.428	3.32	8.986	0.468	0.603	0.509
HORVU3Hr1G019850	cytokinin oxidase/dehydrogenase 6	purple	GO:0003824; GO:0009690; GO:0016491; GO:0016614; GO:0019139; GO:0050660; GO:0055114	IPR006093; IPR006094; IPR015345; IPR016164; IPR016166; IPR016167; IPR016169; IPR016170	PF01565; PF09265	Hormones	Cytokinin	Cytokinin	hormone metabolism.cytokinin.synthesis-degradation	17.4.1	0.186	0.119	0.1	0.49	0.752	0.26	0.164	0.199	0.36	0.07	0.054	0.023	0.307	0.35	0.513	0.124	0.022	0.045	0.303	0.12	0.028	0.396	0.329	0.329	0.094	0.063	0.386	0.117	0.329	0.17	0.855	0.247	0.741	0.514	0.424	0.388	0.173	0.25	0.062
HORVU1Hr1G079570	Cytokinin riboside 5'-monophosphate phosphoribohydrolase	royalblue	none	IPR005269; IPR031100	PF03641	Hormones	Cytokinin	Cytokinin	not assigned.unknown	35.2	2.093	1.774	1.893	13.106	12.882	8.962	7.422	7.725	9.547	4.017	4.913	5.291	7.726	11.068	11.144	14.006	10.028	8.194	0.207	0.904	0.366	0.382	0.607	0.353	0.202	0.85	0.249	0.403	0.341	0.471	0.264	0.649	0.942	0.938	0.662	0.808	0.783	0.785	0.81
HORVU5Hr1G086520	Cytokinin riboside 5'-monophosphate phosphoribohydrolase	darkturquoise	none	IPR005269; IPR031100	PF03641	Hormones	Cytokinin	Cytokinin	mino acid metabolism.degradation.aspartate family.lysine.lysine decarboxylase	13.2.3.5.1	0.559	0	0.322	12.222	18.176	3.416	2.784	7.789	7.762	0.422	0.07	0.077	2.246	6.03	4.465	1.023	0.524	0.835	0.055	0.665	0.662	1.213	0.076	0.097	0.418	0	0.174	0	0.101	0	0.34	0.376	0.05	0.077	0.075	0.346	0.396	0.114	0.073
HORVU2Hr1G089620	Cytokinin riboside 5'-monophosphate phosphoribohydrolase	darkturquoise	none	IPR005269; IPR031100	PF03641	Hormones	Cytokinin	Cytokinin	mino acid metabolism.degradation.aspartate family.lysine.lysine decarboxylase	13.2.3.5.1	0	0.309	0.077	0	0	0.098	0.422	0.092	0	0	0.078	0	0	0	0.183	0.124	0.072	0	0.524	0.465	0.985	0.211	0.809	0.499	0.553	0.469	1.245	0.377	0.582	0.576	0.704	0.519	0.565	0.732	0.662	0.682	0.529	0.831	1.111
HORVU3Hr1G066810	Cytokinin riboside 5'-monophosphate phosphoribohydrolase LOG8	darkturquoise	none	none	none	Hormones	Cytokinin	Cytokinin	not assigned.unknown	35.2	10.285	10.891	15.328	83.675	110.48	55.854	37.087	70.07	69.048	16.866	20.359	15.183	41.453	67.174	52.107	60.841	42.088	40.298	2.536	4.84	2.477	6.092	4.728	6.05	2.858	2.752	2.876	6.624	5.4	6.11	8.113	7.382	6.329	8.824	4.319	8.472	4.757	4.495	3.509
HORVU7Hr1G111360	histidine kinase 5	brown	GO:0000155; GO:0000160; GO:0007165; GO:0016310; GO:0016772	IPR000014; IPR001789; IPR003594; IPR003661; IPR004358; IPR005467; IPR011006	PF00072; PF00512; PF02518	Hormones	Cytokinin	Cytokinin	NA	NA	2.635	0.277	1.395	1.974	0.083	2.566	0.477	0.256	0.099	1.641	0.21	0.699	0.172	1.321	0.916	0.11	0.517	3.862	1.709	0.133	1.225	0.185	3.628	0.231	0.256	0.101	0.199	0.351	1.884	0.419	0.327	1.142	0.352	0.411	0.362	0.735	0.193	0.341	0.177
HORVU1Hr1G083530	tRNA dimethylallyltransferase	darkturquoise	GO:0008033	IPR018022; IPR027417	PF01715	Hormones	Cytokinin	Cytokinin	hormone metabolism.cytokinin.synthesis-degradation	17.4.1	0	0.04	0	0	0.053	0	0.399	0	0	0	0.062	0	0	0	0	0.051	0	0	0.041	0	0	0.079	0	0	0	0	0	0.182	0.063	0.092	0.214	0	0.163	0.218	0	0.105	0.854	2.412	1.308
HORVU3Hr1G025950	tRNA dimethylallyltransferase	darkturquoise	GO:0008033	IPR018022; IPR027417	PF01715	Hormones	Cytokinin	Cytokinin	hormone metabolism.cytokinin.synthesis-degradation	17.4.1	0.136	0	0	3.289	5.091	1.434	2.511	2.194	1.814	0.078	0.078	0.015	1.041	4.008	3.615	3.405	4.027	3.184	0	0.173	0.099	0.053	0.051	0.085	0	0	0	0	0.101	0	0.05	0	0.05	0.039	0.05	0	0.02	0	0
HORVU5Hr1G110100	tRNA dimethylallyltransferase 2	tan	GO:0008033	IPR018022; IPR027417	PF01715	Hormones	Cytokinin	Cytokinin	hormone metabolism.cytokinin.synthesis-degradation	17.4.1	1.389	1.703	1.042	1.184	0.842	0.633	1.15	0.632	1.376	0.828	0.902	1.183	1.475	1.248	1.151	0.913	0.696	0.992	1.116	1.011	0.859	0.831	0.923	1.035	1.389	0.786	0.535	0.558	0.544	1.06	0.176	1.129	0.44	0.925	0.424	0.651	3.965	5.894	4.33
HORVU7Hr1G120070	tRNA dimethylallyltransferase 9	darkturquoise	GO:0008033	IPR018022; IPR027417	PF01715	Hormones	Cytokinin	Cytokinin	NA	NA	1.322	0.927	0.69	0.431	0.331	0.274	0.892	0.22	0.31	0.75	0.801	0.484	0.711	0.19	0.315	0.3	0.258	0.157	1.805	2.168	2.196	1.688	1.896	1.911	1.726	2.004	1.805	1.533	3.554	1.884	1.547	1.168	2.499	2.171	1.498	1.795	1.647	2.993	2.014
HORVU5Hr1G067490	1-aminocyclopropane-1-carboxylate oxidase 1	brown	GO:0016491; GO:0055114	IPR005123; IPR026992; IPR027443	PF03171; PF14226	Hormones	Ethylene	Ethylene	hormone metabolism.ethylene.synthesis-degradation.1-aminocyclopropane-1-carboxylate oxidase	17.5.1.2	3.804	7.343	8.798	1.301	2.534	2.299	6.695	1.782	0.96	7.503	1.695	5.599	1.168	0.803	0.697	0.643	1.407	1.409	320.58	272.488	394.672	198.59	182.867	97.442	274.1	80.954	203.659	278.162	181.119	243.061	78.982	61.794	59.861	88.205	73.573	67.092	24.865	55.223	41.74
HORVU5Hr1G067530	1-aminocyclopropane-1-carboxylate oxidase 1	brown	GO:0016491; GO:0055114	IPR005123; IPR026992; IPR027443	PF03171; PF14226	Hormones	Ethylene	Ethylene	hormone metabolism.ethylene.synthesis-degradation.1-aminocyclopropane-1-carboxylate oxidase	17.5.1.2	32.6	41.711	39.285	4.196	9.611	11.563	17.159	5.162	4.354	25.635	8.932	22.993	4.23	3.278	2.727	3.317	5.305	3.564	622.374	505.868	591.057	401.36	342.133	205.414	380.604	235.911	375.472	450.127	373.962	447.161	160.19	164.702	138.396	200.379	167.518	171.232	85.013	126.674	85.858
HORVU7Hr1G116830	1-aminocyclopropane-1-carboxylate oxidase 1	darkturquoise	GO:0016491; GO:0055114	IPR005123; IPR026992; IPR027443	PF03171; PF14226	Hormones	Ethylene	Ethylene	NA	NA	0.457	0.055	0.199	2.025	1.865	1.181	2.307	2.116	2.66	0.367	0.257	0.192	1.198	1.949	2.332	4.486	3.144	4.548	0.165	0.851	0.296	0.29	0.619	0.694	0.256	0.317	0.286	0.455	0.582	0.628	3.824	0.402	0.339	0.347	0.524	0	0.163	0.341	0
HORVU7Hr1G086650	1-aminocyclopropane-1-carboxylate oxidase 1	brown	GO:0016491; GO:0055114	IPR005123; IPR026992; IPR027443	PF03171; PF14226	Hormones	Ethylene	Ethylene	NA	NA	0	0	0	0	0	0	0	0	0	0	0	0	0	0	0	0	0	0	0.028	0	0.07	0.356	0.139	0.061	0.431	0.063	0.349	0.065	0	0	0.503	0	0	0.064	0.275	0.63	0	0	0
HORVU2Hr1G093190	1-aminocyclopropane-1-carboxylate oxidase-like protein 1	magenta	none	none	none	Hormones	Ethylene	Ethylene	not assigned.unknown	35.2	15.072	18.226	13.029	1.133	0.699	2.102	5.537	2.556	2.166	21.97	42.288	26.38	26.226	14.923	13.791	9.192	16.159	13.428	14.899	18.325	16.426	11.868	8.71	13.293	10.449	8.675	11.379	18.494	10.118	30.221	13.887	19.967	19.464	14.116	12.058	10.141	37.419	27.094	22.874
HORVU2Hr1G094230	1-aminocyclopropane-1-carboxylate synthase 11	cyan	GO:0003824; GO:0009058; GO:0030170	IPR004838; IPR004839; IPR015421; IPR015424	PF00155	Hormones	Ethylene	Ethylene	hormone metabolism.ethylene.synthesis-degradation.1-aminocyclopropane-1-carboxylate synthase	17.5.1.1	1.423	0.776	0.889	8.523	17.673	3.515	10.324	7.114	5.158	0.758	0.474	0.453	4.874	8.199	17.406	3.208	3.632	4.078	0.868	2.952	3.42	10.51	3.78	4.455	2.508	1.344	2.179	5.675	8.436	2.054	33.447	3.243	3.441	7.964	2.884	6.666	0.752	1.855	0.395
HORVU4Hr1G009800	1-aminocyclopropane-1-carboxylate synthase 11	yellow	GO:0003824; GO:0009058; GO:0030170	IPR004838; IPR004839; IPR015421; IPR015422; IPR015424	PF00155	Hormones	Ethylene	Ethylene	hormone metabolism.ethylene.synthesis-degradation.1-aminocyclopropane-1-carboxylate synthase	17.5.1.1	0.136	0.016	0.023	0	0	0	0.102	0	0.035	0.016	0.023	0.008	0	0	0.015	0	0	0.022	0.207	1.689	0.83	2.229	1.542	1.838	0.58	0.279	0.174	1.636	1.707	0.85	6.239	0.921	0.615	2.029	0.424	0.672	0.152	0.307	0.042
HORVU4Hr1G054200	Adenine nucleotide alpha hydrolases-like superfamily protein	darkturquoise	GO:0006950	IPR006015; IPR006016; IPR014729	PF00582	Hormones	Ethylene	Ethylene	hormone metabolism.ethylene.induced-regulated-responsive-activated	17.5.3	0.644	0.586	0.33	0.08	0.03	0.105	1.032	0.22	0.452	0	0.575	0.092	0.135	0.168	0.528	0.336	0.474	1.215	0.551	1.848	0.225	1.371	0.721	0.353	2.373	0.342	0.473	1.623	0.822	0.51	16.629	0.247	0.239	1.426	0.449	0.85	1.179	1.058	0.571
HORVU1Hr1G056500	AP2-like ethylene-responsive transcription factor	darkturquoise	GO:0003677; GO:0003700; GO:0006355	IPR001471; IPR016177	PF00847	Hormones	Ethylene	Ethylene	RNA.regulation of transcription.AP2/EREBP, APETALA2/Ethylene-responsive element binding protein family	27.3.3	7.752	7.097	4.798	0.519	0.526	2.024	1.854	1.626	0.748	13.888	8.675	10.168	2.837	2.387	1.327	2.93	2.39	2.766	11.756	13.617	15.962	10.233	13.829	11.15	7.996	12.645	11.79	14.403	13.494	18.25	11.434	13.622	11.804	16.082	10.773	8.724	9.159	6.759	7.476
HORVU7Hr1G116220	AP2-like ethylene-responsive transcription factor	darkturquoise	GO:0003677; GO:0003700; GO:0006355	IPR001471; IPR016177	none	Hormones	Ethylene	Ethylene	NA	NA	1.652	0.293	0.284	0.146	0.098	0.155	0.149	0.078	0.12	0.438	0.373	0.284	0.082	0.168	0.029	0.256	0.022	0.037	0.152	0.053	0.282	0.211	0.088	0.28	0.108	0.507	0.299	0.234	0.101	0.406	0.101	0.169	0.188	0.231	0.1	0.084	0.254	0.387	0.353
HORVU3Hr1G010240	B3 domain-containing transcription factor NGA2	darkturquoise	GO:0003677; GO:0003700; GO:0006355	IPR001471; IPR003340; IPR015300; IPR016177	PF00847; PF02362	Hormones	Ethylene	Ethylene	RNA.regulation of transcription.AP2/EREBP, APETALA2/Ethylene-responsive element binding protein family	27.3.3	4.397	6.907	15.688	38.625	14.83	13.742	29.227	9.273	20.549	7.394	56.809	39.336	23.029	32.868	29.789	32.872	27.795	38.39	2.701	3.59	1.999	13.951	6.776	5.039	4.867	4.934	15.051	5.74	9.384	17.871	16.038	32.733	13.198	36.004	13.394	46.201	0.712	1.331	0.654
HORVU3Hr1G010190	B3 domain-containing transcription factor NGA2	cyan	GO:0003677; GO:0003700; GO:0006355	IPR001471; IPR003340; IPR015300; IPR016177	PF00847; PF02362	Hormones	Ethylene	Ethylene	RNA.regulation of transcription.AP2/EREBP, APETALA2/Ethylene-responsive element binding protein family	27.3.3	19.664	19.279	29.92	44.597	26.908	24.609	30.189	24.403	37.033	36.171	59.04	47.768	50.378	48.447	58.207	47.295	49.195	65.663	31.079	25.173	32.065	60.276	30.693	19.294	39.061	29.576	50.096	39.403	60.807	63.123	70.717	95.694	35.086	88.411	55.948	109.588	2.836	3.391	2.502
HORVU2Hr1G084910	basic helix-loop-helix (bHLH) DNA-binding superfamily protein	yellow	GO:0046983	IPR011598	none	Hormones	Ethylene	Ethylene	hormone metabolism.ethylene.induced-regulated-responsive-activated	17.5.3	0.246	0.76	0.353	0.395	0.451	0.38	0.446	0.419	0.713	0.742	0.202	0.284	0.547	0.496	0.741	0.906	0.431	0.969	1.034	3.404	1.45	1.108	1.77	0.706	2.13	0.419	0.685	1.584	4.237	2.957	7.296	1.648	1.997	1.631	1.872	0.924	0.895	1.457	1.329
HORVU2Hr1G084890	basic helix-loop-helix (bHLH) DNA-binding superfamily protein	yellow	GO:0046983	IPR011598	none	Hormones	Ethylene	Ethylene	hormone metabolism.ethylene.induced-regulated-responsive-activated	17.5.3	0.127	0.626	0.307	0.417	0.699	0.801	1.071	0.497	0.056	0	0.513	0.445	0.831	0.423	0.557	0.869	0.553	0	1.64	5.519	3.336	1.424	2.806	2.349	5.366	0.647	2.54	0.558	3.288	1.989	6.113	1.492	1.356	2.903	0.512	1.354	1.728	0.66	2.118
HORVU5Hr1G080420	C-repeat-binding factor 4	brown	GO:0003677; GO:0003700; GO:0006355	IPR001471; IPR016177	PF00847	Hormones	Ethylene	Ethylene	RNA.regulation of transcription.AP2/EREBP, APETALA2/Ethylene-responsive element binding protein family	27.3.3	0.178	0.079	0.284	0.022	0.038	0.042	0.039	0.043	0	0.023	0.505	0.015	0.352	0	0.315	0	0.029	0.06	0.703	2.38	0.31	0.752	0.442	0.499	1.483	0	0.187	1.507	1.088	0.392	6.478	0.856	0.791	2.787	0.674	0.787	0.122	0.046	0.031
HORVU6Hr1G063480	cysteine synthase D1	lightcyan	none	IPR001926	PF00291	Hormones	Ethylene	Ethylene	NA	NA	0.288	0.143	0.069	12.661	35.481	15.049	18.911	21.868	16.032	0.336	0.412	0.522	1.595	4.884	6.965	5.173	3.891	4.951	1.047	23.112	1.928	8.453	118.928	94.034	27.344	27.217	85.228	1.636	17.2	5.861	10.176	22.484	114.976	4.984	55.973	47.986	0.671	3.038	8.493
HORVU7Hr1G021860	cysteine synthase D2	brown	GO:0004124; GO:0006535	IPR001926; IPR005856; IPR005859	PF00291	Hormones	Ethylene	Ethylene	NA	NA	1.805	1.972	2.023	0.344	0.323	1.005	0.649	0.682	0.706	3.212	4.011	3.072	2.8	2.344	1.562	2.06	2.512	3.124	7.925	6.064	7.052	7.042	5.929	6.622	7.038	7.698	6.573	16.948	16.467	14.692	23.258	13.065	10.586	19.588	13.194	17.206	2.887	5.132	4.641
HORVU4Hr1G032080	Cytosine-specific methyltransferase	blue	none	none	none	Hormones	Ethylene	Ethylene	not assigned.unknown	35.2	0	0	0	0	0	0	0	0	0	0	0	0	0	0	0	0	0	0	0	0	0	0	0	42.446	0	0	0	0	0	0	0	0	0	0	0	0	0	0	0
HORVU2Hr1G058800	Cytosine-specific methyltransferase	darkturquoise	none	IPR022702	PF12047	Hormones	Ethylene	Ethylene	RNA.regulation of transcription.DNA methyltransferases	27.3.46	1.034	0.269	1.242	0.051	0.188	0.225	0.321	0.163	0.092	0.109	0.14	0.131	0.165	0.051	0	0	0.065	0	0.965	0.08	0.802	0.462	1.1	0.694	0.634	0.533	0.535	1.104	0.544	0.654	0.189	0.169	0.703	0.475	0.499	0.609	0.386	0.762	0.197
HORVU5Hr1G080220	Dehydration-responsive element-binding protein 1B	blue	GO:0003677; GO:0003700; GO:0006355	IPR001471; IPR016177	PF00847	Hormones	Ethylene	Ethylene	RNA.regulation of transcription.AP2/EREBP, APETALA2/Ethylene-responsive element binding protein family	27.3.3	0.542	1.592	0.743	0.636	0.76	0.724	1.071	1.74	1.595	0.735	0.941	0.284	0	0.058	0.051	0.146	0	0.216	0.386	0.106	0.225	0	0.329	0.84	2.535	1.547	2.888	0.104	0	0	0.553	0	0	1.631	0.1	0	0.59	0.41	0
HORVU5Hr1G080310	Dehydration-responsive element-binding protein 1B	yellow	GO:0003677; GO:0003700; GO:0006355	IPR001471; IPR016177	PF00847	Hormones	Ethylene	Ethylene	RNA.regulation of transcription.AP2/EREBP, APETALA2/Ethylene-responsive element binding protein family	27.3.3	0.991	1.172	0.782	0.205	0.286	0.169	0.391	0.462	1.256	0.18	1.174	0.714	0	0	0.103	0.373	0.079	0.224	0.083	0	0	0.119	0.228	0.39	0.903	1.218	1.033	0	0	0	0	0.765	0.326	0.912	0.524	1.291	0.061	0.216	0.073
HORVU5Hr1G080230	Dehydration-responsive element-binding protein 1B	royalblue	GO:0003677; GO:0003700; GO:0006355	IPR001471; IPR016177	PF00847	Hormones	Ethylene	Ethylene	RNA.regulation of transcription.AP2/EREBP, APETALA2/Ethylene-responsive element binding protein family	27.3.3	2.923	9.861	5.296	1.915	2.782	4.316	3.777	8.144	8.884	4.564	12.173	7.05	5.832	4.833	7.904	8.446	10.294	14.479	1.144	1.263	0.957	0.646	1.631	1.023	3.452	1.218	2.577	4.961	1.416	3.833	5.434	5.631	4.948	15.388	7.128	6.887	0.579	0.546	0.467
HORVU0Hr1G001750	Ethylene receptor 2	darkgreen	GO:0000155; GO:0000160; GO:0004673; GO:0005515; GO:0005789; GO:0007165; GO:0010105; GO:0038199; GO:0050896; GO:0051740	IPR001789; IPR003018; IPR003594; IPR003661; IPR005467; IPR011006; IPR014525; IPR029016	PF00072; PF01590	Hormones	Ethylene	Ethylene	hormone metabolism.ethylene.signal transduction	17.5.2	0.72	1.465	1.418	1.462	1.617	1.856	7.25	2.144	3.634	2.97	2.76	5.03	6.918	10.287	9.363	8.512	14.738	15.023	1.778	1.037	0.436	1.292	0.291	1.108	0.431	1.535	0.983	5.442	2.264	4.618	6.164	6.266	3.29	3.186	4.219	5.144	1.118	0.626	1.204
HORVU5Hr1G080340	ethylene-responsive element binding factor 13	darkturquoise	GO:0003677; GO:0003700; GO:0006355	IPR001471; IPR016177	PF00847	Hormones	Ethylene	Ethylene	RNA.regulation of transcription.AP2/EREBP, APETALA2/Ethylene-responsive element binding protein family	27.3.3	0.102	1.156	0.996	0.285	0.496	0.977	0.892	2.052	1.926	0.75	1.228	1.989	0.883	1	0.638	1.286	1.371	3.258	0	0.133	0	0.145	0	0.122	0.62	0.14	0	0.247	0	0	0	0.104	0	0.822	0.524	0.598	0	0	0.073
HORVU5Hr1G080350	Ethylene-responsive element binding factor 14	blue	GO:0003677; GO:0003700; GO:0006355	IPR001471; IPR016177	PF00847	Hormones	Ethylene	Ethylene	RNA.regulation of transcription.AP2/EREBP, APETALA2/Ethylene-responsive element binding protein family	27.3.3	1.152	1.798	1.042	0.066	0.188	0.127	0.258	0.632	0.261	2.298	2.068	2.273	1.325	0.489	0.946	0.358	1.464	1.26	0.207	0.226	0.056	0.158	0.341	0.17	0.391	0.19	0.05	0.961	0.304	0.654	0.956	2.037	1.067	2.89	2.609	0.336	0.102	0.239	0.104
HORVU2Hr1G071270	Ethylene-responsive transcription factor 1	purple	GO:0003677; GO:0003700; GO:0006355	IPR001471; IPR016177	PF00847	Hormones	Ethylene	Ethylene	RNA.regulation of transcription.AP2/EREBP, APETALA2/Ethylene-responsive element binding protein family	27.3.3	1.288	0.943	1.18	12.77	17.079	6.959	3.699	6.667	9.159	1.477	1.236	1.06	6.708	13.389	11.555	9.929	4.479	5.875	0.91	1.702	1.633	3.547	2.945	4.066	1.631	1.192	3.299	2.857	4.882	2.617	4.088	3.373	1.871	2.479	2.172	2.509	0.722	1.07	0.561
HORVU4Hr1G071890	Ethylene-responsive transcription factor 1	yellow	GO:0003677; GO:0003700; GO:0006355	IPR001471; IPR016177	PF00847	Hormones	Ethylene	Ethylene	RNA.regulation of transcription.AP2/EREBP, APETALA2/Ethylene-responsive element binding protein family	27.3.3	0.678	1.038	0.667	0.49	1.166	0.464	0.336	0.249	0.141	0.766	0.614	1.382	0.726	1.351	0.645	0.205	0.596	0.306	6.974	18.591	8.685	17.71	8.368	4.346	9.789	3.488	6.934	9.403	11.231	7.81	9.459	6.396	4.119	7.386	4.569	6.404	1.118	3.3	4.911
HORVU6Hr1G062380	Ethylene-responsive transcription factor 1	purple	GO:0003677; GO:0003700; GO:0006355	IPR001471; IPR016177	PF00847	Hormones	Ethylene	Ethylene	NA	NA	0.932	0.673	1.663	5.833	14.108	3.177	4.544	5.822	4.968	0.797	1.734	0.438	5.158	7.797	15.162	6.722	4.444	5.122	0.841	2.247	1.225	2.347	1.909	1.899	1.375	0.533	1.183	1.338	3.402	4.527	6.818	2.244	1.72	3.314	1.136	3.202	0.671	0.171	0.083
HORVU4Hr1G080300	Ethylene-responsive transcription factor 14	darkturquoise	GO:0003677; GO:0003700; GO:0006355	IPR001471; IPR016177	PF00847	Hormones	Ethylene	Ethylene	not assigned.unknown	35.2	0.322	0.048	0	47.558	38.872	12.716	20.772	21.911	34.831	0.305	0.132	0.154	3.571	14.12	11.921	8.512	3.482	2.162	0	0	0.084	0	0	0.146	0	0	0.087	0	0	0	0	0	0	0	0	0	0	0.239	0
HORVU6Hr1G060140	Ethylene-responsive transcription factor 1A	darkturquoise	GO:0003677; GO:0003700; GO:0006355	IPR001471; IPR016177	PF00847	Hormones	Ethylene	Ethylene	RNA.regulation of transcription.AP2/EREBP, APETALA2/Ethylene-responsive element binding protein family	27.3.3	0.415	0.333	0.176	1.93	5.4	1.258	2.464	0.753	1.708	0.227	1.236	0.53	0.913	2.621	3.776	1.147	2.003	1.126	0.317	0.944	0.239	1.081	0	0.365	0.351	0	0.311	0.39	0.62	0.785	6.478	0.571	0.213	2.209	0.861	1.249	0.213	0.512	0.177
HORVU2Hr1G093660	Ethylene-responsive transcription factor 1B	darkturquoise	GO:0003677; GO:0003700; GO:0006355	IPR001471; IPR016177	PF00847	Hormones	Ethylene	Ethylene	hormone metabolism.ethylene.signal transduction	17.5.2	0.136	0.087	0.038	0.972	3.407	1.082	1.095	1.512	0.508	0.078	0.225	0	0.824	2.241	4.238	1.162	0.739	1.029	0.069	0	0	0	0	0.085	0	0.14	0.1	0.039	0.101	0.275	0.73	0	0.088	0.167	0	0.294	0.03	0	0.062
HORVU3Hr1G030310	Ethylene-responsive transcription factor 3	brown	GO:0003677; GO:0003700; GO:0006355	IPR001471; IPR016177	PF00847	Hormones	Ethylene	Ethylene	RNA.regulation of transcription.AP2/EREBP, APETALA2/Ethylene-responsive element binding protein family	27.3.3	0.068	0.024	0.054	0	0.098	0.049	0.117	0.014	0.056	0.016	0.023	0.054	0.03	0.037	0.139	0	0.022	0	0.248	0.519	0.197	0.04	1.1	0.548	0.148	0.292	0.983	0.208	0.278	0.602	0.377	0.623	2.135	0.424	0.986	1.029	0.041	0.034	0.021
HORVU1Hr1G056090	Ethylene-responsive transcription factor 4	brown	GO:0003677; GO:0003700; GO:0006355	IPR001471; IPR016177	PF00847	Hormones	Ethylene	Ethylene	RNA.regulation of transcription.AP2/EREBP, APETALA2/Ethylene-responsive element binding protein family	27.3.3	0.22	0.071	0.176	0.015	0.045	0.021	0.031	0.036	0.085	0.234	0.093	0.108	0.09	0	0.015	0	0.029	0	0.124	0.239	0.225	0.382	0.253	0.353	0.93	0.14	0.336	0.39	0.038	0.105	0.528	0	0.502	0.372	0.662	0.231	0.041	0.25	0.177
HORVU7Hr1G029870	Ethylene-responsive transcription factor 7	brown	GO:0003677; GO:0003700; GO:0006355	IPR001471; IPR016177	PF00847	Hormones	Ethylene	Ethylene	NA	NA	0	0	0	0	0	0	0	0	0	0.031	0	0	0	0	0	0	0	0	3.005	3.63	1.506	3.771	1.049	1.741	3.344	2.778	9.686	1.87	2.593	1.975	5.371	0.415	0.075	4.252	0.761	2.236	0	0	0
HORVU2Hr1G037540	Ethylene-responsive transcription factor 8	brown	GO:0003677; GO:0003700; GO:0006355	IPR001471; IPR016177	PF00847	Hormones	Ethylene	Ethylene	RNA.regulation of transcription.AP2/EREBP, APETALA2/Ethylene-responsive element binding protein family	27.3.3	0.424	0.293	0.307	0.256	0.165	0.401	0.641	0.291	0.325	0.477	0.288	0.253	0.157	0.153	0.242	0.256	0.115	0.179	0.317	0.612	0.479	0.87	0.506	0.341	0.742	0.152	0.598	0.455	0.316	0.471	0.478	0.182	0.188	0.283	0.187	0.367	0.173	0.034	0.135
HORVU6Hr1G090800	Ethylene-responsive transcription factor 9	blue	GO:0003677; GO:0003700; GO:0006355	IPR001471; IPR016177	PF00847	Hormones	Ethylene	Ethylene	NA	NA	0.263	0.135	0.1	0.051	0	0.098	0	0.043	0.049	0.023	0	0.069	0	0	0	0	0	0	0.11	0.239	0.042	0	0.038	0	0.081	0	0.087	0	0.089	0.131	0	0	0	0	0	0	0.091	0.125	0.083
HORVU6Hr1G085850	Ethylene-responsive transcription factor ERF003	brown	none	none	none	Hormones	Ethylene	Ethylene	NA	NA	0.127	0.119	1.012	0	0	0.084	0	0	0.035	0.133	0.054	0.346	0	0	0	0	0.093	0.082	11.798	13.697	13.921	20.03	5.221	3.043	17.933	4.972	16.769	40.053	20.412	33.504	28.277	9.471	8.024	41.54	25.153	50.653	1.098	1.627	1.381
HORVU3Hr1G117480	2-oxoglutarate (2OG) and Fe(II)-dependent oxygenase superfamily protein	lightgreen	GO:0005506; GO:0016491; GO:0055114	IPR002283; IPR005123; IPR027443	PF03171	Hormones	Gibberellin	Gibberellin	hormone metabolism.gibberelin.synthesis-degradation	17.6.1	0	0.095	0	0.789	0.662	0.281	1.29	0.22	0.515	0	0	0	0.187	0.307	0.037	0.212	0	0.209	0	0.279	0.394	0.488	0.24	1.558	0.135	0.076	0	0	0	0	0.717	0.182	0.615	0	0.3	0.063	0	0	0
HORVU2Hr1G004620	Copalyl diphosphate synthase 2	darkturquoise	GO:0000287; GO:0008152; GO:0010333; GO:0016829	IPR001906; IPR005630; IPR008930; IPR008949	PF01397; PF03936	Hormones	Gibberellin	Gibberellin	hormone metabolism.gibberelin.synthesis-degradation.copalyl diphosphate synthase	17.6.1.1	0.746	0.309	0.253	47.733	160.558	72.386	18.536	81.132	44.35	0.868	3.047	1.713	86.68	282.647	270.792	221.415	170.261	109.137	0.096	0.585	0.07	0.382	0.417	12.014	0.256	0.799	0.162	0.104	0.556	0.065	2.553	0.597	3.83	0.026	1.635	0.913	0.773	5.872	0.332
HORVU0Hr1G021720	Cytochrome P450 superfamily protein	magenta	GO:0005506; GO:0016705; GO:0020037; GO:0055114	IPR001128	PF00067	Hormones	Gibberellin	Gibberellin	hormone metabolism.gibberelin.synthesis-degradation.ent-kaurene oxidase	17.6.1.3	38.048	28.539	16.171	0	7.107	41.795	0	0	0	5.541	0	14.146	11.455	6.578	6.188	36.021	0	31.254	54.289	57.607	21.846	40.654	30.908	9.604	31.254	14.649	36.626	22.858	43.835	12.088	39.032	0	29.95	9.261	11.022	0	13.296	40.681	25.096
HORVU2Hr1G011170	Cytochrome P450 superfamily protein	blue	GO:0005506; GO:0016705; GO:0020037; GO:0055114	IPR001128; IPR002401; IPR017972	PF00067	Hormones	Gibberellin	Gibberellin	hormone metabolism.gibberelin.synthesis-degradation.ent-kaurenoic acid hydroxylase/oxygenase	17.6.1.4	0	0	0	0	0	0	0	0	0	0	0	0	0.105	0.445	0.154	0.292	0.093	0.045	0	0	0	0	0	0	0.189	0	0	1.169	0.063	1.779	1.157	1.349	1.281	1.773	1.373	0.672	0	0	0
HORVU7Hr1G003090	Cytochrome P450 superfamily protein	brown	GO:0005506; GO:0016705; GO:0020037; GO:0055114	IPR001128; IPR002401; IPR017972	PF00067	Hormones	Gibberellin	Gibberellin	NA	NA	1.796	1.133	0.598	0.468	0.248	0.45	0.618	0.533	0.529	1.587	0.684	0.814	1.602	0.949	0.631	0.49	0.696	0.76	4.328	6.144	3.815	3.165	3.565	2.921	7.996	2.524	6.399	6	5.261	8.111	6.855	5.877	3.667	7.476	4.069	4.546	1.149	1.195	0.862
HORVU1Hr1G063780	gibberellin 20 oxidase 2	brown	GO:0016491; GO:0055114	IPR005123; IPR026992; IPR027443	PF03171; PF14226	Hormones	Gibberellin	Gibberellin	hormone metabolism.gibberelin.synthesis-degradation.GA20 oxidase	17.6.1.11	0.449	0.048	0.383	0.051	0.023	0.155	0.164	0.036	0.049	0.18	0.536	0.43	0.127	0.022	0.117	0.248	0.165	0.171	7.153	7.726	27.11	12.158	9.633	13.524	8.467	2.803	9.175	23.923	10.864	11.016	15.434	10.872	8.665	12.048	15.354	26.518	0.335	0.831	1.578
HORVU5Hr1G124120	gibberellin 20 oxidase 2	yellow	GO:0016491; GO:0055114	IPR005123; IPR026992; IPR027443	PF03171; PF14226	Hormones	Gibberellin	Gibberellin	hormone metabolism.gibberelin.synthesis-degradation.GA20 oxidase	17.6.1.11	1.915	0.681	1.41	4.357	8.934	2.284	3.903	3.358	3.274	1.329	1.275	0.968	0.591	1.022	1.327	1.14	1.177	1.096	12.873	10.718	32.346	10.984	14.272	12.112	11.596	4.946	12.225	18.871	8.271	19.742	4.73	9.886	11.616	7.861	7.29	8.514	4.219	7.852	10.144
HORVU3Hr1G090980	gibberellin 20-oxidase 3	yellow	GO:0005506; GO:0016491; GO:0055114	IPR002283; IPR005123; IPR026992; IPR027443	PF03171; PF14226	Hormones	Gibberellin	Gibberellin	hormone metabolism.gibberelin.synthesis-degradation.GA20 oxidase	17.6.1.11	0.076	0.095	0.061	0.051	0.135	0.07	0.282	0.192	0.085	0.117	0	0	0	0.029	0.117	0	0.057	0.097	1.075	1.795	1.957	0.527	0.721	0.84	0.809	0.926	0.685	2.091	1.821	1.818	0.503	1.207	1.243	0.642	1.548	1.354	0.315	0.66	0.727
HORVU2Hr1G090030	Gibberellin 2-beta-dioxygenase 8	brown	none	none	none	Hormones	Gibberellin	Gibberellin	not assigned.unknown	35.2	0	0	0.146	0.066	0	0.112	0	0.05	0	0.93	2.853	2.158	0.18	0	0	0.051	0.366	0	0.372	0.878	1.168	3.191	1.934	0.097	2.238	0.457	1.805	2.065	1.062	3.179	1.358	0.143	0.578	1.4	0.374	1.659	0.102	0	0.426
HORVU3Hr1G029010	gibberellin 2-oxidase	darkturquoise	GO:0005506; GO:0016491; GO:0055114	IPR002283; IPR005123; IPR026992; IPR027443	PF03171; PF14226	Hormones	Gibberellin	Gibberellin	hormone metabolism.gibberelin.synthesis-degradation.GA2 oxidase	17.6.1.13	0.398	0.158	0.391	0.066	0.038	0.119	0.594	0.185	0.325	0.234	0.194	0.43	0.27	0.175	0.286	0.219	0.445	0.089	0.496	0.293	0.253	0.422	0.329	0.316	0.27	0.406	0.498	0.494	0.228	0.275	1.182	0.415	0.276	0.167	0.362	0.462	0.254	0.967	0.374
HORVU3Hr1G072810	gibberellin 2-oxidase	darkturquoise	GO:0005506; GO:0016491; GO:0055114	IPR002283; IPR005123; IPR026992; IPR027443	PF03171; PF14226	Hormones	Gibberellin	Gibberellin	hormone metabolism.gibberelin.synthesis-degradation.GA2 oxidase	17.6.1.13	2.338	1.885	3.64	73.427	98.982	26.078	26.091	39.214	81.743	2.001	10.424	6.082	33.263	60.391	45.662	48.961	34.859	31.896	0.593	2.939	0.394	3.007	0.569	1.692	0.957	1.243	0.896	4.039	6.576	2.237	31.849	2.387	2.172	2.607	2.596	2.603	1.027	1.036	1.101
HORVU1Hr1G076730	gibberellin 2-oxidase	brown	GO:0016491; GO:0055114	IPR005123; IPR026992; IPR027443	PF03171; PF14226	Hormones	Gibberellin	Gibberellin	hormone metabolism.gibberelin.synthesis-degradation.GA2 oxidase	17.6.1.13	0.381	0.285	0.276	0.015	0.15	0.183	0.156	0.114	0.296	0.25	1.088	0.561	1.228	0.088	0.242	0.066	0.223	0.075	1.227	9.375	0.732	4.048	0.569	1.169	1.537	0.152	0.535	6.585	6.361	2.46	29.107	1.829	1.771	3.545	1.66	2.341	0.976	0.193	0.073
HORVU4Hr1G062730	Gibberellin receptor GID1	greenyellow	GO:0008152; GO:0016787	IPR013094; IPR029058	PF07859	Hormones	Gibberellin	Gibberellin	not assigned.unknown	35.2	1.381	2.345	1.272	1.418	3.805	1.09	2.338	2.066	2.103	2.016	1.259	1.467	1.265	1.278	1.569	0.826	0.402	0.447	1.723	3.311	2.421	1.002	1.428	0.852	1.551	0.698	0.448	1.26	1.543	2.983	0.704	0.83	1.193	0.796	0.924	0.504	3.66	2.913	3.852
HORVU7Hr1G057260	Gibberellin receptor GID1	magenta	GO:0008152; GO:0016787	IPR002168; IPR013094; IPR029058	PF07859	Hormones	Gibberellin	Gibberellin	NA	NA	0.568	0.15	0.192	0.197	0.933	0.351	0.626	0.391	0.254	0.164	0.093	0.146	0.487	0.504	0.345	0.161	0.079	0.321	0.207	0.146	0.31	0.448	0.126	0.256	0.243	0.178	0.373	0.429	0.126	0.628	0.201	0.143	0.54	0.552	0.35	0.472	0.173	0.376	0.208
HORVU2Hr1G034860	Gibberellin-regulated family protein	magenta	none	IPR003854	PF02704	Hormones	Gibberellin	Gibberellin	not assigned.unknown	35.2	0.551	0.23	0.146	0.205	0	0.141	0.813	0.213	0.205	1.055	0.715	0.453	0.225	0.131	0.088	0	0.129	0.216	0.069	1.024	0.38	0.396	0.657	0.158	0.162	0.444	0.187	0.169	0.481	1.164	0.352	0.506	0.452	0.475	0.537	0	1.108	2.503	1.641
HORVU5Hr1G065670	Gibberellin-regulated family protein	brown	none	IPR003854	PF02704	Hormones	Gibberellin	Gibberellin	hormone metabolism.gibberelin.induced-regulated-responsive-activated	17.6.3	1.415	0.404	0.92	0	0	0	0.297	0	0	0	0.264	0.484	0	0	0	0	0	0	1.392	0.306	3.012	0.897	1.694	0.852	1.497	1.42	1.768	2.974	0.696	0.955	2.063	3.295	1.017	3.558	1.897	5.889	0.183	0	0.675
HORVU7Hr1G042390	Gibberellin-regulated family protein	brown	none	IPR003854	PF02704	Hormones	Gibberellin	Gibberellin	NA	NA	0.237	1.481	0.1	0.124	0.797	0.661	1.799	0.227	0.72	2.548	0.917	0.361	0.202	0.197	0.374	0.256	0.373	0.082	8.132	27.474	32.6	17.934	17.116	7.827	48.782	9.931	40.66	28.533	8.739	11.787	11.434	3.179	14.554	26.293	19.236	12.335	0.884	1.525	1.921
HORVU1Hr1G067730	Glucan 1;3-beta-glucosidase	blue	GO:0004553; GO:0005975; GO:0030674; GO:0051015	IPR001547; IPR008999; IPR013781; IPR017853; IPR018087; IPR022768	PF00150; PF06268	Hormones	Gibberellin	Gibberellin	not assigned.unknown	35.2	6.125	4.285	6.185	3.194	1.324	2.003	7.367	2.123	2.59	50.856	68.299	92.188	27.693	27.451	31.739	15.044	39.827	41.491	0.455	0.332	1.056	0.712	0.758	1.534	0.593	0.964	1.27	6.662	3.276	6.07	6.491	10.392	16.413	4.855	10.236	6.551	1.393	3.937	1.983
HORVU2Hr1G004540	KS protein	darkturquoise	GO:0000287; GO:0008152; GO:0010333; GO:0016829	IPR001906; IPR005630; IPR008930; IPR008949	PF01397; PF03936	Hormones	Gibberellin	Gibberellin	hormone metabolism.gibberelin.synthesis-degradation.ent-kaurene synthase	17.6.1.2	1.067	0.325	0.345	75.759	170.71	84.132	40.379	77.881	62.464	2.775	1.632	1.129	64.116	164.748	155.932	148.036	100.191	87.687	0.193	0.106	0.296	0.422	0.455	6.111	0.337	0.875	0.237	0.234	0.62	0.157	1.597	0.986	3.127	0.617	2.06	0.892	0.457	1.809	0.187
HORVU5Hr1G082380	KS protein	yellow	GO:0008152; GO:0010333; GO:0016829	IPR001906; IPR008930	PF01397	Hormones	Gibberellin	Gibberellin	hormone metabolism.gibberelin.synthesis-degradation.ent-kaurene synthase	17.6.1.2	0.254	0.19	0.199	0.358	0.331	0.344	0.399	0.355	0.402	0.141	0.039	0.038	0.367	0.431	0.198	0.38	0.402	0.171	0	0	0	0	0.101	0.183	0.094	0	0	0	0	0	0.05	0	0	0	0	0	0.03	0	0
HORVU2Hr1G099510	terpene synthase 03	brown	GO:0000287; GO:0008152; GO:0010333; GO:0016829	IPR001906; IPR005630; IPR008930; IPR008949	PF01397; PF03936	Hormones	Gibberellin	Gibberellin	hormone metabolism.gibberelin.synthesis-degradation.ent-kaurene synthase	17.6.1.2	8.946	6.067	7.219	16.213	20.575	14.642	12.248	13.98	16.978	5.877	1.228	2.381	4.215	7.388	5.557	8.044	5.226	5.383	1.185	0.771	1.619	1.055	1.858	1.217	3.964	1.484	0.847	0.948	0.67	1.635	1.182	0.623	1.067	1.028	0.674	0.304	10.684	8.443	8.608
HORVU2Hr1G099540	terpene synthase 04	darkturquoise	GO:0000287; GO:0008152; GO:0010333; GO:0016829	IPR001906; IPR005630; IPR008930; IPR008949	PF01397; PF03936	Hormones	Gibberellin	Gibberellin	hormone metabolism.gibberelin.synthesis-degradation.ent-kaurene synthase	17.6.1.2	4.253	3.699	3.778	0.227	0.128	0.703	0.344	0.746	0.939	1.696	1.562	1.713	0.082	0.146	0.015	0.029	0.258	0.224	1.144	0.293	0.802	0.646	0.316	0.463	0.62	0.71	0.274	3.221	1.252	3.087	1.585	3.503	3.93	2.954	2.821	1.543	3.1	1.502	1.838
HORVU1Hr1G055550	12-oxophytodienoate reductase 2	blue	GO:0003824; GO:0010181; GO:0016491; GO:0055114	IPR001155; IPR013785	PF00724	Hormones	JA	JA	hormone metabolism.jasmonate.synthesis-degradation.12-Oxo-PDA-reductase	17.7.1.5	0.881	0	0	0.051	0.647	0.33	0	0.213	0	2.845	0.249	0.246	2.051	5.804	0.667	3.529	0.517	3.482	0	0.08	0.141	0.053	0.139	0.158	0.054	0.14	0.174	1.909	2.201	0.576	2.44	1.933	3.391	1.362	15.94	21.321	0	0.102	0
HORVU4Hr1G086050	12-oxophytodienoate reductase 2	blue	GO:0003824; GO:0010181; GO:0016491; GO:0055114	IPR001155; IPR013785	PF00724	Hormones	JA	JA	hormone metabolism.jasmonate.synthesis-degradation.12-Oxo-PDA-reductase	17.7.1.5	2.796	2.733	0.782	0.965	0.722	0.098	1.087	1.562	0.049	3.837	3.467	5.814	2.583	2.657	14.048	5.714	13.352	4.66	0.262	0.319	0	0.91	0.164	0.377	1.712	0	2.017	14.689	0.885	15.594	2.176	7.823	4.169	12.087	4.257	2.215	0.081	0.205	0
HORVU1Hr1G001950	12-oxophytodienoate reductase 2	darkturquoise	GO:0003824; GO:0010181; GO:0016491; GO:0055114	IPR001155; IPR013785	PF00724	Hormones	JA	JA	hormone metabolism.jasmonate.synthesis-degradation.12-Oxo-PDA-reductase	17.7.1.5	1.5	1.434	1.594	13.669	27.133	14.129	4.427	22.287	8.849	8.988	2.076	1.444	35.779	27.363	30.134	49.216	27.867	18.222	0.041	0	0.169	0.567	0.164	9.117	0.148	0.203	0.548	0.208	0.468	0.327	2.063	0.675	6.203	1.58	1.985	5.071	0.59	0.842	0.343
HORVU7Hr1G036060	12-oxophytodienoate reductase 2	grey60	GO:0003824; GO:0010181; GO:0016491; GO:0055114	IPR001155; IPR013785	PF00724	Hormones	JA	JA	NA	NA	1.364	1.782	1.372	0.665	0.654	0.443	0.751	0.561	0.981	1.977	1.524	1.283	0.831	0.898	0.557	0.263	0.761	0.574	0.992	0.904	1.323	0.673	1.428	1.278	0.512	0.495	0.722	0.273	0.417	0.955	0.428	0.804	1.658	0.437	0.374	0.304	1.677	1.115	1.101
HORVU3Hr1G117570	23 kDa jasmonate-induced protein	blue	none	none	none	Hormones	JA	JA	not assigned.unknown	35.2	0.229	7.248	3.433	2.683	2.256	4.435	0	3.216	2.3	10.363	12.904	10.091	5.398	5.622	5.579	8.622	9.634	8.932	4.452	6.436	7.249	3.982	4.74	6.731	5.11	6.735	3.486	5.026	8.132	10.832	5.233	10.055	7.283	14.81	7.902	10.393	6.079	7.965	2.99
HORVU1Hr1G038330	3-ketoacyl-CoA thiolase	yellow	GO:0003824; GO:0008152; GO:0016747	IPR002155; IPR016039; IPR020610; IPR020613; IPR020615; IPR020616; IPR020617	PF00108; PF02803	Hormones	JA	JA	NA	NA	15.817	17.434	22.271	123.338	124.581	76.47	75.612	77.973	107.203	24.236	28.576	31.234	59.683	92.806	83.524	92.405	79.66	60.995	5.017	4.082	5.729	4.945	5.575	6.549	5.178	6.494	5.465	5.182	4.439	4.854	6.78	5.67	7.409	5.703	5.617	6.173	10.45	11.186	9.729
HORVU6Hr1G081000	allene oxide cyclase 4	brown	GO:0009507; GO:0016853	IPR009410	PF06351	Hormones	JA	JA	NA	NA	11.192	12.293	11.274	44.802	67.735	25.6	54.997	41.628	41.951	10.043	9.663	15.098	25.29	45.965	56.506	27.143	18.341	19.258	3.487	5.652	3.688	2.031	5.764	7.754	4.099	3.336	5.839	4.078	2.643	6.149	6.101	3.049	7.472	3.841	4.556	2.373	15.004	15.658	16.997
HORVU6Hr1G039440	allene oxide synthase	blue	GO:0004497; GO:0005506; GO:0016705; GO:0020037; GO:0055114	IPR001128; IPR002403	PF00067	Hormones	JA	JA	hormone metabolism.jasmonate.synthesis-degradation.allene oxidase synthase	17.7.1.3	0.652	0.634	0.521	0.431	0.504	0.45	0.72	0.533	0.31	0.414	0.637	0.323	0.12	0.453	0.293	0.241	0.179	0.298	0.152	0.319	0.408	0.501	0.569	0.669	0.27	0.127	0.436	0.065	0.228	0.458	0.189	0.182	0.314	0.437	0.412	0.168	0.244	0.808	0.675
HORVU5Hr1G098090	allene oxide synthase	darkturquoise	GO:0004497; GO:0005506; GO:0016705; GO:0020037; GO:0055114	IPR001128; IPR002403	PF00067	Hormones	JA	JA	hormone metabolism.jasmonate.synthesis-degradation.allene oxidase synthase	17.7.1.3	1.483	2.099	2.36	22.119	33.495	14.719	15.243	17.303	19.222	4.056	3.91	5.199	26.652	33.554	46.821	28.912	22.885	21.987	1.461	2.008	1.394	1.503	1.795	1.96	1.2	1.522	2.154	3.273	3.503	3.872	29.811	3.334	3.554	5.176	4.544	4.64	1.576	1.832	1.184
HORVU4Hr1G066230	allene oxide synthase	darkturquoise	GO:0005506; GO:0016705; GO:0020037; GO:0055114	IPR001128	PF00067	Hormones	JA	JA	hormone metabolism.jasmonate.synthesis-degradation.allene oxidase synthase	17.7.1.3	0.754	1.188	2.276	0.139	0.248	0.091	3.699	0.291	0.183	0.508	0.56	3.279	0.509	0.781	0.609	0.329	1.141	1.76	16.635	8.072	15.371	4.457	8.571	13.792	10.449	10.755	7.868	7.883	4.515	16.916	12.327	2.4	4.232	1.734	1.698	2.939	3.599	14.11	7.372
HORVU4Hr1G066270	allene oxide synthase	brown	GO:0005506; GO:0016705; GO:0020037; GO:0055114	IPR001128	PF00067	Hormones	JA	JA	hormone metabolism.jasmonate.synthesis-degradation.allene oxidase synthase	17.7.1.3	1.228	0.792	0.467	7.814	10.062	2.594	17.965	4.572	5.321	0.641	0.42	0.645	1.744	5.702	12.317	5.977	2.01	3.81	0.096	0.944	0.141	0.237	0.341	0.852	0.539	0.14	0.124	0.416	1.164	0.262	15.006	0.48	0.427	0.45	0.612	0.388	0.396	1.422	0.934
HORVU7Hr1G002820	alpha dioxygenase	lightgreen	GO:0004601; GO:0006979; GO:0020037; GO:0055114	IPR010255; IPR019791	PF03098	Hormones	JA	JA	NA	NA	0.271	0.055	0.031	17.851	28.893	5.609	28.671	12.61	7.882	0.063	0.054	0.146	2.463	4.256	8.3	4.187	2.419	2.669	1.654	2.101	1.802	5.815	3.931	2.41	1.955	1.712	1.307	1.13	0.544	0.72	3.572	2.673	1.281	1.747	1.785	2.708	0.183	0.546	0.28
HORVU1Hr1G000450	Jasmonate induced protein	blue	none	none	none	Hormones	JA	JA	not assigned.unknown	35.2	0.28	0.04	0.23	0	0	0.225	1.009	0	0.035	0	0	0	0	0.029	0	0	0	0	0.289	0.665	0.436	0.145	0.19	0.864	0.27	0.419	0.622	0	0	0	0	0	0	0	0.112	0.031	0.163	1.229	0.291
HORVU2Hr1G114220	Jasmonate induced protein	darkturquoise	none	none	none	Hormones	JA	JA	not assigned.unknown	35.2	0.457	0.634	0.682	4.496	4.324	3.55	3.684	4.026	4.213	0.594	0.832	0.768	1.49	2.993	3.563	3.814	1.027	1.894	0.262	0.186	0.169	0.277	0.278	0.998	0.404	0.799	0.137	0.688	0.266	0.34	0.403	0.195	0.49	0.617	1.098	0.399	0.559	1.343	0.26
HORVU1Hr1G000350	Jasmonate induced protein	yellow	none	none	none	Hormones	JA	JA	not assigned.unknown	35.2	0	0.04	0.107	0	0	0	0.704	0	0	0	0.039	0.054	0.12	0	0.088	0.073	0	0.037	0.248	0.266	0	0.185	0.101	0.706	0.364	0.14	0.324	0.325	0.228	0.68	0.591	0.091	0.201	0.36	0.187	0.535	0.051	0.922	0.135
HORVU3Hr1G081480	Jasmonate O-methyltransferase	lightcyan	GO:0008168	IPR005299; IPR029063	PF03492	Hormones	JA	JA	not assigned.unknown	35.2	2.27	1.79	2.2	1.959	1.534	1.708	1.572	1.548	1.701	0.805	0.319	0.445	1.235	1.132	1.503	0.979	1.866	1.103	3.418	2.859	2.942	4.787	2.667	3.36	3.964	5.504	2.527	3.623	0.822	3.925	4.264	4.645	4.621	4.791	5.193	4.115	0.63	1.127	0.862
HORVU3Hr1G100190	Jasmonate O-methyltransferase	darkturquoise	GO:0008168	IPR005299; IPR029063	PF03492	Hormones	JA	JA	hormone metabolism.salicylic acid.synthesis-degradation	17.8.1	1.525	0.57	1.042	201.268	321.153	119.488	124.657	146.055	147.587	2.642	2.915	2.995	59.414	197.185	155.727	154.831	63.006	90.155	0.124	0.346	0.239	0.963	1.062	4.212	0.566	0.609	0.249	0.195	0.367	0.078	1.245	0.675	1.042	0.527	0.599	0.304	0.508	1.149	0.395
HORVU7Hr1G046820	Jasmonate O-methyltransferase	yellow	GO:0008168	IPR005299; IPR029063	PF03492	Hormones	JA	JA	NA	NA	2.694	2.075	2.498	2.42	3.407	2.432	1.353	2.137	1.341	3.025	2.449	1.636	2.179	2.256	2.456	1.995	1.723	2.237	0.358	0.745	0.479	1.569	0.506	0.755	0.796	0.647	0.61	0.805	0.683	0.602	0.767	0.662	1.155	1.04	0.662	1.186	0.813	0.74	0.343
HORVU5Hr1G041680	Jasmonate O-methyltransferase	grey	GO:0008168	IPR005299; IPR029063	PF03492	Hormones	JA	JA	NA	NA	0.576	0.436	0.605	0.212	0.045	0.119	0.375	0.121	0	0.688	0.521	0.468	0.217	0.08	0.066	0.08	0.337	0.171	0.152	0.066	0.324	0.092	0.19	0.341	0.283	0.444	0.124	0.403	0.379	0.275	0.226	0.208	0.226	0.45	0.187	0.189	0.366	0.137	0.374
HORVU5Hr1G093770	lipoxygenase 1	blue	GO:0005515; GO:0016491; GO:0016702; GO:0046872; GO:0055114	IPR001024; IPR001246; IPR013819; IPR020833; IPR020834; IPR027433	PF00305; PF01477	Hormones	JA	JA	hormone metabolism.jasmonate.synthesis-degradation.lipoxygenase	17.7.1.2	0.034	0	0.038	0.015	0.038	0	0.094	0.014	0	0	0.016	0	0	0	0	0	0	0	0.083	0.505	0.465	0.092	0.442	0.475	0.243	0.114	0.685	0	0	0	0	0	0	0	0	0	0.041	0.159	0.301
HORVU1Hr1G054390	lipoxygenase 1	darkturquoise	GO:0005515; GO:0016491; GO:0016702; GO:0046872; GO:0055114	IPR001024; IPR001246; IPR013819; IPR020834; IPR027433	PF00305; PF01477	Hormones	JA	JA	hormone metabolism.jasmonate.synthesis-degradation.lipoxygenase	17.7.1.2	4.126	5.442	5.618	15.943	24.764	14.986	12.326	15.507	16.985	6.909	12.601	10.337	19.974	27.246	35.324	24.732	23.467	18.863	1.847	3.324	1.886	2.611	2.275	2.118	2.656	2.359	2.689	1.688	1.998	1.701	1.987	1.687	2.198	2.312	2.484	1.764	3.07	2.538	2.108
HORVU2Hr1G115980	lipoxygenase 1	magenta	GO:0005515; GO:0016491; GO:0016702; GO:0046872; GO:0055114	IPR001024; IPR001246; IPR013819; IPR020834; IPR027433	PF00305	Hormones	JA	JA	hormone metabolism.jasmonate.synthesis-degradation.lipoxygenase	17.7.1.2	0.449	0.19	0.314	0	0.06	0.028	0.078	0.114	0.078	0.18	0	0.108	0.105	0.058	0.051	0.015	0.057	0.119	0.469	0.133	0.267	0.053	0.228	0.426	0.027	0.089	0	0.143	0.101	0.563	0.025	0.052	0.251	0.026	0	0.063	0.64	1.07	0.685
HORVU2Hr1G115960	lipoxygenase 1	tan	GO:0005515; GO:0016491; GO:0016702; GO:0046872; GO:0055114	IPR001024; IPR001246; IPR013819; IPR020834; IPR027433	PF00305	Hormones	JA	JA	hormone metabolism.jasmonate.synthesis-degradation.lipoxygenase	17.7.1.2	16.969	30.638	30.303	1.308	8.235	8.112	38.573	18.155	4.347	20	3.63	35.718	19.458	6.038	3.351	4.092	10.323	23.053	80.379	26.849	62.525	7.595	26.749	77.345	10.746	25.974	4.793	32.962	11.952	62.247	2.289	7.693	41.063	2.389	4.032	2.205	92.15	165.932	105.263
HORVU7Hr1G050660	lipoxygenase 2	brown	GO:0016702; GO:0046872; GO:0055114	IPR013819	PF00305	Hormones	JA	JA	NA	NA	49.782	50.527	50.781	151.145	195.685	103.715	122.256	119.622	145.653	54.553	101.507	86.144	113.685	167.193	183.206	162.145	134.024	123.191	13.645	18.857	9.346	21.27	11.402	17.711	8.683	16.12	11.167	7.546	11.446	6.319	15.032	21.264	17.442	13.307	15.054	10.771	28.839	18.07	18.388
HORVU7Hr1G050670	lipoxygenase 2	brown	GO:0005515	IPR001024	PF01477	Hormones	JA	JA	NA	NA	25.67	19.295	29.774	73.412	69.487	43.96	54.598	39.441	72.978	27.347	4.237	9.676	37.987	52.003	55.89	42.334	39.733	32.127	6.974	0.226	6.306	5.763	5.056	7.632	3.452	6.176	6.025	5.039	2.593	1.701	3.61	7.421	6.266	4.586	4.119	2.582	13.449	9.365	10.809
HORVU4Hr1G076850	Protein TIFY 11a	brown	none	IPR010399; IPR018467	PF06200; PF09425	Hormones	JA	JA	not assigned.unknown	35.2	0	0	0	0	0	0	0	0	0	0	0	0	0.187	0.11	0.249	0	0.158	0	0	0	0	0	0	0	0	0	0	0.13	0	0.17	0.264	0.013	0.251	0.257	0.337	0.042	0	0	0
HORVU7Hr1G041300	Protein TIFY 11e	darkturquoise	none	IPR010399; IPR018467	PF06200; PF09425	Hormones	JA	JA	NA	NA	0.152	0.008	0	0.022	0.188	0.042	0.07	0.014	0.049	0.016	0.078	0.031	0.082	0.11	0.205	0.132	0.057	0.03	0	0.199	0.014	0.053	0	0.024	0	0	0	0.013	0.177	0.235	6.365	0.026	0.025	0.128	0.012	0.031	0	0	0
HORVU4Hr1G076840	Protein TIFY 3A	darkturquoise	none	IPR010399; IPR018467	PF06200; PF09425	Hormones	JA	JA	not assigned.unknown	35.2	0.508	1.038	1.004	14.371	24.937	5.173	8.924	9.862	8.828	1.329	1.166	1.359	4.926	10.586	19.253	8.461	3.546	3.705	0.744	1.383	1.351	2.466	1.138	1.436	1.416	0.621	1.32	1.26	1.669	1.845	4.101	0.999	1.482	2.274	1.473	1.512	1.078	1.616	0.716
HORVU7Hr1G041230	Protein TIFY 3A	darkturquoise	none	IPR010399; IPR018467	PF06200; PF09425	Hormones	JA	JA	NA	NA	2.008	0.507	0.161	1.484	4.775	1.954	4.301	1.413	2.322	1.555	3.117	0.492	2.658	2.241	8.278	1.936	1.773	1.014	0.152	4.282	0.31	0.488	0.67	0.596	0	0.114	0.124	0.338	2.352	4.134	119.321	0.506	0.565	0.719	0.387	0.535	0.264	0.193	0.031
HORVU5Hr1G062290	Protein TIFY 3B	brown	none	IPR010399; IPR018467	PF06200; PF09425	Hormones	JA	JA	not assigned.unknown	35.2	2.559	2.02	1.471	80.108	134.162	30.64	92.944	46.143	51.477	1.633	2.285	1.897	16.321	77.19	93.502	55.412	21.155	22.971	0.055	0.851	0.197	0.488	0.48	2.069	0.445	0.19	0.124	0.26	1.796	2.25	60.34	0.221	0.402	1.541	0.537	0.976	0.874	1.115	1.018
HORVU2Hr1G070880	Protein TIFY 9	darkturquoise	none	IPR018467	PF09425	Hormones	JA	JA	not assigned.unknown	35.2	0.364	0.451	0.115	26.235	25.02	7.802	29.938	12.922	15.771	0.735	0.257	0.968	6.566	15.448	32.45	10.894	4.817	4.652	0.11	0.093	0.042	0.145	0	0.377	0	0.266	0	0.208	1.606	0.157	9.774	0	0.377	0.039	0.087	0	0.081	0.034	0.093
HORVU3Hr1G101970	pentatricopeptide repeat 336	darkturquoise	none	IPR002885	PF13041	Hormones	SA	SA	not assigned.unknown	35.2	0.508	1.299	0.697	0.446	0.414	0.169	0.884	0.32	0.804	1.125	1.081	0.492	0.898	0.591	0.462	0.453	0.754	0.805	0.069	0.266	0.493	0.105	0.569	0.828	0.283	0.279	0.573	0.169	0.266	0.589	0.73	0.039	1.218	1.22	0.612	0.294	0.518	0.376	0.779
HORVU1Hr1G011250	pentatricopeptide repeat 336	darkturquoise	GO:0005515	IPR002885; IPR011990	PF12854; PF13041	Hormones	SA	SA	hormone metabolism.salicylic acid.synthesis-degradation	17.8.1	1.5	2.139	1.165	0.431	0.391	0.745	0.876	0.618	1.327	0.977	1.182	1.344	0.726	0.19	0.242	0.563	0.567	2.185	5.403	2.926	3.505	1.319	1.353	1.741	1.996	3.348	0.971	3.533	1.897	1.138	1.547	1.207	2.625	0.796	2.534	1.627	3.69	3.38	3.26
HORVU2Hr1G077600	pentatricopeptide repeat 336	blue	GO:0005515	IPR002885; IPR011990	PF12854; PF13041	Hormones	SA	SA	not assigned.no ontology.pentatricopeptide (PPR) repeat-containing protein	35.1.5	0.483	0.222	0.153	0.227	0.188	0.253	0.657	0.263	0.43	0.195	0.163	0.146	0.225	0.314	0.176	0.234	0.323	0.253	0.096	0.173	0.479	0.422	0.379	0.365	0.472	0.368	0.336	0.247	0.228	0.366	0.214	0.195	0.377	0.193	0.312	0.147	0.213	0.421	0.208
HORVU6Hr1G002890	Pentatricopeptide repeat-containing protein	darkturquoise	GO:0005515	IPR002885; IPR011990	PF01535; PF12854; PF13041; PF13812	Hormones	SA	SA	hormone metabolism.salicylic acid.synthesis-degradation	17.8.1	0.602	0.111	0.391	0.132	0.075	0.162	0.297	0.199	0.056	0.414	0.093	0.146	0.12	0.066	0.11	0.058	0.043	0.149	0.248	0.319	0.253	0.237	0.405	0.256	0.189	0.482	0.373	0.416	0.24	0.301	0.138	0.169	0.289	0.334	0.225	0.378	0.264	0.171	0.363
HORVU2Hr1G031390	Pentatricopeptide repeat-containing protein	brown	none	IPR002885	PF13041	Hormones	SA	SA	hormone metabolism.salicylic acid.synthesis-degradation	17.8.1	0.661	0.166	0.337	0.402	0.135	0.281	0.422	0.412	0.607	0.258	0.194	0.184	0.367	0.153	0.293	0.27	0.388	0.201	0.248	0.625	0.31	0.356	1.201	0.828	0.216	0.837	1.22	0.312	0.519	0.68	0.553	0.259	0.917	0.18	0.749	0.577	0.325	0.307	0.457
HORVU4Hr1G067550	Pentatricopeptide repeat-containing protein	brown	GO:0005515	IPR002885; IPR011990	PF01535; PF12854; PF13041; PF13812	Hormones	SA	SA	hormone metabolism.salicylic acid.synthesis-degradation	17.8.1	0.093	0.119	0.031	0.058	0.053	0.056	0.117	0.078	0.021	0.086	0.016	0.031	0.09	0.022	0.015	0.037	0.122	0.022	0.055	0.572	0.113	0.105	1.011	0.828	0.256	0.457	1.469	0.143	0.405	0.484	0.302	0.221	0.954	0.141	0.537	0.651	0.091	0.205	0.311
HORVU2Hr1G012280	UDP-glycosyltransferase 74 F1	magenta	none	none	none	Hormones	SA	SA	hormone metabolism.salicylic acid.synthesis-degradation.synthesis.SA glucosyltransferase ether bond making SAG	17.8.1.1.4	0	0	0.054	0.804	2.181	0.309	3.121	0.675	1.933	0.039	0	0	0.165	0.037	0.653	0.227	0.036	0.328	0.096	0	0	0.171	0.367	0.426	0.809	0.127	1.071	0.169	0.556	0.065	0.377	0.039	0.239	0.539	0.062	0.283	0.102	0.125	0.187
HORVU3Hr1G006730	Cysteine-rich receptor-like protein kinase 10	brown	none	IPR002902	PF01657	Kinases	CRK	CRK	not assigned.unknown	35.2	0.788	1.267	1.709	23.567	29.171	13.116	15.392	14.484	18.262	0.875	0.459	0.53	4.327	10.827	8.388	4.172	5.836	4.98	0.152	0	0.183	0.119	0.114	0.024	0	0.114	0	0	0.354	0	0.113	0.35	0.239	0	0	0.084	0.305	0.216	0.073
HORVU2Hr1G044600	Cysteine-rich receptor-like protein kinase 10	darkturquoise	none	IPR002902	PF01657	Kinases	CRK	CRK	signalling.receptor kinases.DUF 26	30.2.17	0.229	0.356	0.797	6.403	11.107	3.831	4.075	2.861	6.026	1.446	4.509	1.835	4.702	7.439	6.877	5.677	3.345	4.816	0	0	0.282	0.422	0.278	0.596	0.175	0	0.224	0.143	0.86	0.249	1.082	0.506	0.917	0.501	0.237	0.43	0.041	0	0.052
HORVU2Hr1G109810	Cysteine-rich receptor-like protein kinase 19	brown	none	none	none	Kinases	CRK	CRK	not assigned.unknown	35.2	0	0.032	0	0	0.053	0.021	0.039	0.085	0.056	0.094	0.039	0.131	0	0	0.088	0.037	0.201	0.134	0.193	0	0.084	0.818	0.139	0.426	1.146	1.205	0.946	0.312	0.089	0.34	0.742	0.493	0.452	1.477	0.687	1.218	0.152	0.08	0.415
HORVU3Hr1G017430	Cysteine-rich receptor-like protein kinase 2	brown	none	IPR002902	PF01657	Kinases	CRK	CRK	signalling.receptor kinases.DUF 26	30.2.17	4.177	2.329	4.23	2.785	6.603	5.483	5.201	6.575	4.848	2.212	1.182	1.19	3.032	6.14	8.424	1.549	3.259	3.519	0.441	0	0.422	0.448	0.847	1.449	1.888	0.634	0.884	1.883	1.733	0.615	0.868	0.649	1.03	0.758	1.398	1.617	1.484	1.411	2.139
HORVU4Hr1G059150	Cysteine-rich receptor-like protein kinase 25	darkturquoise	none	IPR002902	PF01657	Kinases	CRK	CRK	not assigned.unknown	35.2	3.601	2.329	3.441	0.212	0.18	0.302	2.002	0.447	0.148	2.509	4.011	7.319	0.734	0.745	0.521	0.3	1.048	1.909	11.784	17.5	16.075	16.51	22.248	34.875	15.169	11.96	27.501	16.611	16.365	17.23	28.453	16.736	24.412	17.096	15.803	14.613	10.491	29.529	41.73
HORVU3Hr1G006620	Cysteine-rich receptor-like protein kinase 25	brown	none	IPR002902	PF01657	Kinases	CRK	CRK	not assigned.unknown	35.2	6.82	6.986	9.772	162.884	188.435	84.708	150.787	118.18	118.422	3.955	5.201	7.68	12.585	54.522	37.135	24.981	26.51	30.755	0.496	0.665	0.83	0.62	0.86	1.509	0.081	0.977	0.398	0.649	0.43	0.196	0.126	0.259	0.527	0.18	0.449	0.094	1.454	1.331	1.454
HORVU1Hr1G088580	Cysteine-rich receptor-like protein kinase 25	darkturquoise	none	IPR002902	PF01657	Kinases	CRK	CRK	NA	NA	1.076	1.196	1.15	13.962	17.455	8.758	10.41	9.528	11.206	2.696	3.273	3.686	7.367	11.374	12.391	10.477	7.143	8.716	1.309	2.686	1.239	4.457	2.794	4.2	1.78	1.509	1.905	2.273	4.325	0.955	11.987	4.048	3.378	1.901	2.172	2.824	1.149	1.912	1.402
HORVU4Hr1G010370	Cysteine-rich receptor-like protein kinase 26	blue	none	none	none	Kinases	CRK	CRK	not assigned.unknown	35.2	0.313	1.545	2.031	5.636	8.009	8.372	2.456	5.055	6.795	0	0	0	0	0	0	0.153	0	0	0.662	0.226	0.408	0	0.468	0.195	0.31	0	0.336	0	0	0	0	0	0	0	0	0	1.108	1.798	0.55
HORVU6Hr1G010290	Cysteine-rich receptor-like protein kinase 26	blue	none	none	none	Kinases	CRK	CRK	not assigned.unknown	35.2	36.87	27.778	27.935	48.142	73.044	54.3	73.579	61.834	46.658	0	0	0.084	0	0	0	0.153	0	0	1.902	1.888	1.928	9.27	1.871	10.736	3.843	4.655	7.656	0.208	0	0	0	0	0	0	0	0	13.144	9.877	5.389
HORVU2Hr1G003640	Cysteine-rich receptor-like protein kinase 41	yellow	none	IPR000535; IPR008962	PF00635	Kinases	CRK	CRK	not assigned.unknown	35.2	4.71	5.457	5.924	3.501	1.685	1.603	6.413	2.251	3.881	6.51	18.143	10.744	9.605	4.818	6.679	4.23	8.112	3.273	0.51	1.237	0.718	1.068	0.518	1.181	0.566	0.888	0.959	1.818	1.834	0.837	15.95	1.609	1.469	1.94	2.172	1.333	1.687	1.286	1.402
HORVU2Hr1G044270	receptor kinase 1	darkturquoise	GO:0004672; GO:0005524; GO:0006468	IPR000719; IPR001245; IPR002290; IPR002902; IPR008271; IPR011009; IPR013320; IPR017441	PF01657; PF07714	Kinases	CRK	CRK	signalling.receptor kinases.DUF 26	30.2.17	2.745	1.703	2.491	24.122	36.925	21.966	18.191	29.387	18.813	3.994	2.876	3.364	19.458	30.4	28.946	25.85	20.653	19.586	0.083	0.705	0.493	0.804	0.645	1.619	0.674	0.38	0.336	0.312	0.569	0.222	0.843	0.908	1.595	0.655	0.974	0.514	1.647	2.629	0.81
HORVU1Hr1G074310	receptor kinase 1	darkturquoise	GO:0004672; GO:0005524; GO:0006468	IPR000719; IPR001245; IPR002290; IPR002902; IPR008271; IPR011009; IPR013320	PF01657; PF07714	Kinases	CRK	CRK	signalling.receptor kinases.DUF 26	30.2.17	2.491	2.725	2.636	43.691	48.438	19.583	18.95	21.818	26.448	3.963	8.201	8.402	18.799	36.81	33.301	22.592	17.753	15.709	0.772	1.769	0.662	3.679	1.605	2.763	1.065	0.85	0.585	2.455	6.842	0.981	11.811	2.154	2.298	2.479	1.411	2.541	1.179	1.604	0.498
HORVU5Hr1G111240	receptor kinase 1	darkturquoise	GO:0004672; GO:0005524; GO:0006468	IPR000719; IPR002290; IPR002902; IPR008271; IPR011009; IPR013320; IPR017441	PF00069; PF01657	Kinases	CRK	CRK	signalling.receptor kinases.DUF 26	30.2.17	0.28	0.079	0.054	6.177	8.671	2.151	4.607	4.118	3.006	0.266	0.194	0.346	1.123	3.395	3.087	1.688	1.098	0.693	0.165	0.066	0.296	0.079	0.354	0.39	0.081	0	0.187	0.195	0	0.419	0.075	0.052	0.176	0	0	0	0.295	0.137	0.093
HORVU2Hr1G044590	receptor kinase 1	brown	GO:0004672; GO:0005524; GO:0006468	IPR000719; IPR001245; IPR002290; IPR002902; IPR008271; IPR011009; IPR013320; IPR017441	PF01657; PF07714	Kinases	CRK	CRK	signalling.receptor kinases.DUF 26	30.2.17	0	0	0	0	0.023	0	0	0	0	0	0	0	0	0	0	0	0	0.075	0.069	0.16	0.324	0.396	0.228	0.402	0.202	0.101	0.486	0.325	0.379	0.262	0.44	0.363	0.276	0.206	0.125	0.304	0.091	0.057	0.073
HORVU5Hr1G124810	receptor kinase 1	darkturquoise	GO:0004672; GO:0005524; GO:0006468	IPR000719; IPR001245; IPR002290; IPR002902; IPR008271; IPR011009; IPR013320; IPR017441	PF01657; PF07714	Kinases	CRK	CRK	NA	NA	0.686	0.998	1.127	56.249	78.752	37.662	42.937	42.061	42.798	2.298	5.861	4.339	21.756	52.017	59.879	25.434	29.576	34.662	0.331	0.253	0.999	0.831	1.024	3.676	0.378	1.344	0.249	0.273	0.519	0.222	2.78	1.284	1.319	0.424	1.198	0.672	1.037	1.252	0.135
HORVU1Hr1G042370	receptor kinase 1	darkturquoise	GO:0004672; GO:0005524; GO:0006468	IPR000719; IPR001245; IPR002290; IPR002902; IPR008271; IPR011009; IPR013320; IPR017441	PF01657; PF07714	Kinases	CRK	CRK	NA	NA	8.379	4.333	13.504	13.501	24.96	28.517	9.346	29.437	13.979	19.899	10.774	8.133	27.701	32.86	16.02	18.975	22.892	23.657	2.288	2.434	1.957	2.453	4.21	5.38	1.753	2.321	2.975	2.546	3.478	1.792	3.132	2.257	5.098	2.993	3.907	7.643	2.968	1.661	2.596
HORVU5Hr1G123540	receptor kinase 1	darkturquoise	GO:0004672; GO:0005524; GO:0006468	IPR000719; IPR001245; IPR002290; IPR002902; IPR008271; IPR011009; IPR013320; IPR017441	PF01657; PF07714	Kinases	CRK	CRK	NA	NA	18.418	13.347	19.099	92.557	91.71	66.088	84.7	59.484	65.943	16.147	26.446	22.379	50.138	73.153	66.99	78.099	54.191	73.812	4.176	2.606	2.393	7.068	4.184	8.253	5.461	8.307	6.274	2.649	4.692	2.617	12.201	4.982	7.66	6.268	8.026	12.849	5.418	2.879	2.419
HORVU3Hr1G109350	receptor kinase 1	darkturquoise	GO:0004672; GO:0005524; GO:0006468	IPR000719; IPR001245; IPR002290; IPR008271; IPR011009; IPR013320	PF07714	Kinases	CRK	CRK	NA	NA	0.042	0.032	0.123	0.015	0.03	0	0.133	0.036	0	6.839	7.377	8.525	114.261	420.031	309.591	295.364	144.992	193.774	0.055	0	0	0	0	0	0.256	0.292	0	0.039	0.885	0.209	1.635	1.297	2.235	0.039	2.409	0.336	0.051	0.137	0.145
HORVU1Hr1G092250	receptor kinase 2	blue	GO:0004672; GO:0005524; GO:0006468	IPR000719; IPR002290; IPR002902; IPR008271; IPR011009; IPR013320; IPR017441	PF00069; PF01657	Kinases	CRK	CRK	signalling.receptor kinases.DUF 26	30.2.17	10.743	14.598	14.431	12.631	20.395	18.156	24.307	22.798	25.728	4.095	5.045	6.013	3.631	5.848	5.829	4.764	4.817	10.997	17.187	20.146	13.4	33.494	23.209	30.785	17.906	26.469	22.857	1.909	4.224	3.127	8.554	5.916	3.868	5.729	4.232	5.868	6.984	7.601	6.552
HORVU3Hr1G002900	receptor kinase 2	darkturquoise	GO:0004672; GO:0005524; GO:0006468	IPR000719; IPR002290; IPR002902; IPR008271; IPR011009; IPR013320; IPR017441	PF00069; PF01657	Kinases	CRK	CRK	signalling.receptor kinases.DUF 26	30.2.17	5.973	5.156	5.717	196.297	237.31	156.469	158.592	186.249	157.374	27.206	50.816	35.811	166.128	276.076	314.716	250.933	188.674	198.33	0.551	0.439	0.282	1.609	0.923	4.455	0.688	0.888	0.647	3.636	4.325	1.413	15.396	6.396	5.776	4.56	5.068	6.761	0.712	1.434	0.623
HORVU2Hr1G044870	receptor kinase 2	purple	GO:0004672; GO:0005524; GO:0006468	IPR000719; IPR001245; IPR002290; IPR002902; IPR008271; IPR011009; IPR013320	PF01657; PF07714	Kinases	CRK	CRK	signalling.receptor kinases.DUF 26	30.2.17	1.398	1.204	1.226	7.639	11.145	4.702	7.555	5.957	5.455	2.126	0.948	1.321	4.013	7.308	8.593	5.538	3.726	3.616	0.855	1.476	0.718	2.954	1.403	2.763	1.079	0.989	1.208	1.52	2.833	0.68	5.145	1.284	2.122	3.764	1.91	3.338	0.63	0.808	0.498
HORVU5Hr1G012010	receptor kinase 2	darkturquoise	GO:0004672; GO:0005524; GO:0006468	IPR000719; IPR002290; IPR002902; IPR008271; IPR011009; IPR013320; IPR017441	PF00069; PF01657	Kinases	CRK	CRK	NA	NA	0.271	0.325	0.307	0.819	2	0.654	0.907	1.257	0.72	6.87	0.272	0.1	0.292	0.409	0.477	0.38	0.223	2.721	0.248	0.359	0.324	0.33	0.442	0.536	0.108	0.19	0.075	0.169	0.354	0.118	0.516	0.195	0.038	0.295	0.275	0.241	0.224	0.25	0.177
HORVU7Hr1G114610	receptor kinase 2	darkturquoise	GO:0004672; GO:0005524; GO:0006468	IPR000719; IPR002290; IPR002902; IPR008271; IPR011009; IPR013320; IPR017441	PF00069; PF01657	Kinases	CRK	CRK	NA	NA	1.169	0.103	0.123	0.475	0.737	0.387	0.759	0.291	0.713	0.156	0.249	0.468	0.472	0.533	0.601	0.723	0.258	0.432	0.124	0.612	0.267	0.382	0.253	0.195	0.202	0.076	0.237	0.117	0.582	0.314	0.818	0.117	0.151	0.372	0.237	0.105	0.142	0.262	0.073
HORVU3Hr1G109430	receptor kinase 2	darkturquoise	GO:0004672; GO:0005524; GO:0006468	IPR000719; IPR001245; IPR002290; IPR008271; IPR011009; IPR013320	PF07714	Kinases	CRK	CRK	NA	NA	0.652	0.309	0.36	27.865	29.713	14.023	34.592	16.77	22.616	0.477	0.863	0.707	6.82	19.858	17.787	15.044	7.243	8.142	0.124	0.093	0.07	0.277	0.215	0.974	0.054	0.19	0.062	0	0.063	0.092	0.126	0.688	0.603	0.167	0.25	0.052	0.356	0.307	0.042
HORVU4Hr1G009230	receptor kinase 2	darkturquoise	GO:0004672; GO:0005524; GO:0006468	IPR000719; IPR002290; IPR002902; IPR008271; IPR011009; IPR013320; IPR017441	PF00069; PF01657	Kinases	CRK	CRK	NA	NA	1.356	0.855	0.835	12.127	15.417	8.54	4.646	8.513	9.068	1.258	3.84	3.371	15.22	23.326	18.623	20.67	18.729	14.322	0.069	0.239	0.155	0.778	0.43	0.876	0.054	0.216	0.212	0.481	1.619	0.039	1.472	0.908	1.67	0.218	0.499	0.199	0.549	0.808	0.104
HORVU7Hr1G003630	receptor kinase 2	brown	GO:0004672; GO:0005524; GO:0006468	IPR000719; IPR001245; IPR002290; IPR008271; IPR011009; IPR013320	PF07714	Kinases	CRK	CRK	NA	NA	1.135	2.725	1.793	12.383	22.749	9.904	9.197	9.393	8.433	0.383	0.56	0.591	2.336	9.739	9.231	2.448	3.108	6.121	0.069	0.199	0.07	0.145	0.544	1.339	0.216	0.545	0.149	0.065	0.974	0.092	0.352	0.311	0.389	0.103	0.474	0.084	0.579	0.626	0.53
HORVU3Hr1G006800	receptor kinase 2	brown	GO:0004672; GO:0005524; GO:0006468	IPR000719; IPR001245; IPR002290; IPR002902; IPR008271; IPR011009; IPR013320	PF01657; PF07714	Kinases	CRK	CRK	NA	NA	0.695	0.665	0.943	15.139	18.883	7.978	9.205	9.422	13.69	0.203	0.272	0.607	0.584	1.927	3.519	1.111	0.502	1.633	0.028	0	0.084	0.066	0.088	0.049	0.027	0.101	0	0.169	0.063	0	0.101	0.13	0.063	0.051	0.087	0	0.163	0.159	0.156
HORVU2Hr1G044890	receptor kinase 3	darkturquoise	GO:0004672; GO:0005524; GO:0006468	IPR000719; IPR001245; IPR002290; IPR002902; IPR008271; IPR011009; IPR013320; IPR017441	PF01657; PF07714	Kinases	CRK	CRK	signalling.receptor kinases.DUF 26	30.2.17	0.669	0.388	0.59	8.801	12.694	7.859	4.966	7.895	9.152	0.602	0.785	0.66	5.248	9.951	11.276	10.952	8.708	6.598	0	0.053	0.028	0.237	0.101	0.341	0.094	0.025	0.037	0	0.101	0.078	0.176	0.221	0.038	0.09	0.2	0.136	0.061	0.159	0.031
HORVU1Hr1G001220	receptor kinase 3	darkturquoise	GO:0004672; GO:0005524; GO:0006468	IPR000719; IPR002290; IPR008271; IPR011009; IPR013320; IPR017441	PF00069	Kinases	CRK	CRK	NA	NA	1.508	0.087	1.219	72.287	130.356	56.184	60.854	75.573	62.563	3.689	2.301	0.346	0	0.015	0.103	37.636	0	47.642	0.096	0.412	0.07	0.765	0.91	1.412	0.189	0.469	0	0	0.304	0.105	0.075	0	0	0.321	0	0.115	0.163	0.58	0.187
HORVU5Hr1G075150	receptor-like protein kinase 4	magenta	GO:0004672; GO:0005524; GO:0006468	IPR000719; IPR001245; IPR002290; IPR002902; IPR008271; IPR011009; IPR013320; IPR017441	PF01657; PF07714	Kinases	CRK	CRK	NA	NA	2.025	1.545	1.701	0.088	0.03	0.766	0.133	0.376	0.176	1.11	0.552	0.983	0.24	0.051	0.132	0.037	0.488	0.149	0.648	0.798	0.676	0.422	0.619	0.511	0.31	0.342	0.71	0.299	0.177	0.34	0.239	0.091	0.49	0.604	0.437	0.378	1.332	1.536	1.173
HORVU1Hr1G070040	receptor kinase 1	brown	GO:0004672; GO:0005524; GO:0006468; GO:0030246	IPR000719; IPR001220; IPR002290; IPR008271; IPR011009; IPR013320	PF00069; PF00139	Kinases	L-Lectin	L-Lectin	NA	NA	0.271	0.055	0.215	0	0.015	0.077	0.102	0.028	0.021	0.133	0.047	0.138	0.075	0.117	0.073	0.08	0.065	0.037	0.193	0.186	0.155	0.29	0.455	0.548	0.378	0.812	0.523	0.403	0.202	0.458	0.264	0.727	0.465	0.36	0.749	0.399	0.081	0.091	0.104
HORVU7Hr1G019400	receptor kinase 1	purple	GO:0004672; GO:0005524; GO:0006468; GO:0030246	IPR000719; IPR001220; IPR002290; IPR008271; IPR011009; IPR013320; IPR017441; IPR019825	PF00069; PF00139	Kinases	L-Lectin	L-Lectin	NA	NA	1.483	1.172	1.073	20.365	31.284	10.305	13.342	11.985	10.839	1.798	1.531	1.221	9.763	22.399	18.571	16.659	9.16	12.697	1.213	1.543	0.943	3.969	1.694	4.601	1.456	1.484	0.784	1.766	2.087	0.746	4.78	3.698	2.7	3.455	3.121	3.359	1.108	1.001	0.519
HORVU4Hr1G075550	receptor kinase 1	yellow	GO:0004672; GO:0005524; GO:0006468; GO:0030246	IPR000719; IPR001220; IPR002290; IPR008271; IPR011009; IPR013320; IPR017441	PF00069; PF00139	Kinases	L-Lectin	L-Lectin	NA	NA	3.753	4.784	5.587	14.546	8.475	7.128	7.148	6.575	11.1	4.111	7.121	5.714	7.636	7.096	7.456	5.918	6.123	4.794	0.469	1.104	0.521	1.925	0.493	1.108	0.324	0.355	0.436	0.468	1.252	0.222	1.459	0.636	0.967	0.578	0.649	0.514	0.803	1.047	0.291
HORVU5Hr1G051900	receptor kinase 2	blue	GO:0004672; GO:0005524; GO:0006468; GO:0030246	IPR000719; IPR001220; IPR002290; IPR008271; IPR011009; IPR013320; IPR017441	PF00069; PF00139	Kinases	L-Lectin	L-Lectin	signalling.receptor kinases.legume-lectin	30.2.19	0.661	0.38	0.161	0.183	0.271	0.302	0.618	0.327	0.445	0.375	0.241	0.253	0.24	0.234	0.161	0.051	0.187	0.328	0.317	0.266	0.479	0.857	0.329	0.609	0.337	0.368	0.261	0.338	0.228	0.262	0.566	0.195	0.427	0.27	0.424	0.462	0.447	0.364	0.249
HORVU5Hr1G114100	receptor kinase 2	darkturquoise	GO:0004672; GO:0005524; GO:0006468; GO:0030246	IPR000719; IPR001220; IPR002290; IPR008271; IPR011009; IPR013320; IPR017441; IPR019825	PF00069; PF00139	Kinases	L-Lectin	L-Lectin	signalling.receptor kinases.legume-lectin	30.2.19	1.034	0.436	0.628	0.124	0.113	0.07	0.227	0.142	0.183	0.414	0.373	0.307	0.247	0.037	0.059	0.095	0	0.067	0.248	0.346	0.563	0.145	0.405	0.377	0.688	0.304	0.249	0.338	0.316	0.327	0.126	0.376	0.289	0.347	0.337	0.126	0.549	0.694	0.831
HORVU2Hr1G104690	receptor kinase 2	magenta	GO:0004672; GO:0005524; GO:0006468; GO:0030246	IPR000719; IPR001220; IPR002290; IPR008271; IPR011009; IPR013320; IPR017441	PF00069; PF00139	Kinases	L-Lectin	L-Lectin	signalling.receptor kinases.legume-lectin	30.2.19	0.271	0.356	0.697	2.054	3.294	1.406	1.157	1.725	2.293	0.086	0.396	0.238	1.13	1.876	1.73	2.024	1.35	1.223	0.524	1.104	0.535	2.848	0.645	0.657	0.566	0.165	0.386	0.545	1.328	0.379	0.642	0.843	0.389	0.629	0.2	0.861	0.183	0.33	0.042
HORVU3Hr1G033480	receptor kinase 2	brown	GO:0004672; GO:0005524; GO:0006468; GO:0030246	IPR000719; IPR001220; IPR002290; IPR008271; IPR011009; IPR013320; IPR017441; IPR019825	PF00069; PF00139	Kinases	L-Lectin	L-Lectin	signalling.receptor kinases.legume-lectin	30.2.19	1.466	1.402	1.701	3.794	3.279	2.657	2.119	2.237	3.232	1.227	1.407	1.236	1.991	2.643	2.038	2.681	1.981	2.393	0.041	0.04	0.225	0.105	0.202	0.536	0.121	0.152	0.162	0.13	0.177	0.039	0.289	0.324	0.326	0.116	0.15	0.283	0.203	0.353	0.27
HORVU5Hr1G114030	receptor kinase 2	yellow	GO:0004672; GO:0005524; GO:0006468; GO:0030246	IPR000719; IPR001220; IPR002290; IPR008271; IPR011009; IPR013320; IPR017441	PF00069; PF00139	Kinases	L-Lectin	L-Lectin	signalling.receptor kinases.legume-lectin	30.2.19	1.093	0.816	1.134	2.061	1.948	1.785	1.642	1.725	2.343	1.118	0.754	0.722	1.535	1.811	1.62	1.6	1.357	1.543	0.152	0.133	0.141	0.171	0.228	0.292	0.148	0.14	0.137	0.26	0.177	0.301	0.088	0.143	0.276	0.18	0.35	0	0.508	0.535	0.301
HORVU2Hr1G014890	receptor kinase 2	darkturquoise	GO:0004672; GO:0005524; GO:0006468; GO:0030246	IPR000719; IPR001220; IPR002290; IPR008271; IPR011009; IPR013320; IPR017441	PF00069; PF00139	Kinases	L-Lectin	L-Lectin	NA	NA	7.244	7.43	9.848	25.095	22.659	15.38	16.885	14.569	23.124	10.215	7.68	7.565	9.306	13.433	10.77	13.378	10.107	10.878	1.213	1.064	1.267	2.73	1.656	3.165	1.187	1.192	1.345	4.403	2.188	2.054	4.415	5.021	4.96	4.277	3.583	4.84	2.43	2.924	0.945
HORVU2Hr1G014900	receptor kinase 2	darkturquoise	GO:0004672; GO:0005524; GO:0006468; GO:0030246	IPR000719; IPR001220; IPR002290; IPR008271; IPR011009; IPR013320; IPR017441	PF00069; PF00139	Kinases	L-Lectin	L-Lectin	NA	NA	3.923	3.224	4.529	15.168	17.567	9.173	6.843	9.436	10.867	6.385	9.367	8.586	9.044	13.682	11.43	10.134	7.997	8.03	0.634	0.798	0.999	1.319	0.86	1.85	0.445	0.736	0.436	3	1.416	1.321	2.805	2.75	2.825	3.661	2.422	2.593	0.956	1.32	0.654
HORVU7Hr1G051420	receptor kinase 2	darkturquoise	GO:0004672; GO:0005524; GO:0006468; GO:0030246	IPR000719; IPR001220; IPR002290; IPR008271; IPR011009; IPR013320	PF00069; PF00139	Kinases	L-Lectin	L-Lectin	NA	NA	0.474	0.063	0.046	57.725	79.767	25.46	20.264	24.985	41.351	1.657	5.294	2.089	23.8	51.674	50.479	37.972	23.689	17.156	0.524	0.572	0	0.673	0.076	1.424	0.04	0.279	0	0.286	0.556	0	0.843	0.506	1.005	2.325	0.312	0.745	1.118	0.387	0.374
HORVU1Hr1G009250	receptor kinase 2	darkturquoise	GO:0004672; GO:0005524; GO:0006468; GO:0030246	IPR000719; IPR001220; IPR002290; IPR008271; IPR011009; IPR013320; IPR017441	PF00069; PF00139	Kinases	L-Lectin	L-Lectin	NA	NA	0.568	0.42	0.659	18.019	23.553	10.516	19.02	10.558	15.997	1.157	1.189	1.92	6.738	17.858	13.732	11.427	10.983	7.612	0	0.253	0.099	0.066	0.114	1.497	0	0.368	0.137	0.104	0.569	0.105	1.132	0.441	0.917	0.565	0.25	0.325	0.03	0.114	0.125
HORVU2Hr1G037210	receptor kinase 2	darkturquoise	GO:0004672; GO:0005524; GO:0006468; GO:0030246	IPR000719; IPR001220; IPR002290; IPR008271; IPR011009; IPR013320; IPR017441	PF00069; PF00139	Kinases	L-Lectin	L-Lectin	NA	NA	1.101	0.808	0.843	4.189	3.519	3.697	2.589	2.812	3.479	0.946	1.018	1.19	3.234	3.074	3.593	4.04	3.977	3.877	0.234	0.266	0.113	0.686	0.278	1.193	0.27	0.216	0.224	0.377	0.329	0.157	0.843	0.869	0.967	0.835	1.074	0.388	0.254	0.899	0.114
HORVU3Hr1G018690	receptor kinase 2	darkturquoise	GO:0004672; GO:0005524; GO:0006468; GO:0030246	IPR000719; IPR001220; IPR002290; IPR008271; IPR011009; IPR013320; IPR017441	PF00069; PF00139	Kinases	L-Lectin	L-Lectin	NA	NA	3.406	2.257	2.966	27.331	37.301	11.12	35.319	18.986	18.693	3.384	1.112	1.513	3.975	17.23	13.608	10.003	5.42	6.218	1.695	0.918	2.238	1.609	2.288	1.412	2.494	1.649	1.768	2.234	1.543	1.805	2.063	1.855	1.243	1.49	1.074	1.081	1.83	1.707	1.568
HORVU6Hr1G084370	receptor kinase 2	darkturquoise	GO:0004672; GO:0005524; GO:0006468; GO:0030246	IPR000719; IPR001220; IPR002290; IPR008271; IPR011009; IPR013320; IPR017441	PF00069; PF00139	Kinases	L-Lectin	L-Lectin	NA	NA	0	0.04	0.038	11.162	11.972	6.706	6.218	8.47	5.603	0.188	0.054	0.038	1.602	7.352	6.159	6.05	2.462	4.026	0.014	0	0	0	0	0.097	0.04	0	0	0.026	0.025	0	0.05	0	0.025	0.064	0.025	0.031	0.02	0.068	0.031
HORVU7Hr1G019390	receptor kinase 2	darkturquoise	GO:0004672; GO:0005524; GO:0006468; GO:0030246	IPR000719; IPR001220; IPR002290; IPR008271; IPR011009; IPR013320; IPR017441	PF00069; PF00139	Kinases	L-Lectin	L-Lectin	NA	NA	0.966	1.275	1.832	24.049	33.247	13.777	13.898	14.662	15.778	2.212	1.819	2.181	13.289	18.712	20.162	15.161	11.945	11.594	0.744	0.904	1.295	2.558	1.77	5.648	0.661	0.774	0.934	1.416	1.884	0.706	3.333	2.634	3.077	4.033	2.147	2.75	1.057	1.343	0.405
HORVU2Hr1G006100	receptor kinase 2	brown	GO:0004672; GO:0005524; GO:0006468; GO:0030246	IPR000719; IPR001220; IPR002290; IPR008271; IPR011009; IPR013320; IPR017441	PF00069; PF00139	Kinases	L-Lectin	L-Lectin	NA	NA	2.457	2.139	3.518	14.561	13.747	11.204	7.837	9.173	12.314	2.931	2.744	3.31	7.846	10.133	8.732	15.994	8.356	10.736	0.179	0.053	0.225	0.422	0.771	1.327	0.216	0.342	0.274	0.143	0.734	0.406	0.277	0.376	0.904	0.514	0.437	0.441	0.732	1.331	0.343
HORVU7Hr1G000530	receptor kinase 2	brown	GO:0004672; GO:0005524; GO:0006468; GO:0030246	IPR000719; IPR001220; IPR002290; IPR008271; IPR011009; IPR013320; IPR017441	PF00069; PF00139	Kinases	L-Lectin	L-Lectin	NA	NA	58.245	49.157	73.229	191.487	197.881	142.333	144.546	147.802	189.841	81.04	86.714	115.135	160.925	205.69	186.198	145.325	174.819	115.579	0.165	0.691	0.577	0.211	0.758	2.155	0.108	0.609	0.398	0	0	0.549	0.226	0.649	1.193	0.244	0.474	0.168	4.463	4.893	2.98
HORVU6Hr1G069980	receptor kinase 2	brown	GO:0004672; GO:0005524; GO:0006468; GO:0030246	IPR000719; IPR001220; IPR001245; IPR002290; IPR008271; IPR011009; IPR013320; IPR017441	PF00139; PF07714	Kinases	L-Lectin	L-Lectin	NA	NA	1.974	2.313	4.1	59.399	58.53	26.289	25.144	27.584	48.979	3.079	4.369	4.815	14.202	39.183	34.613	24.184	12.656	17.409	0.083	0.08	0.127	0.646	0.341	0.621	0.108	0.482	0.311	0.351	0.607	0.34	1.623	0.48	0.49	0.398	0.462	0.651	1.525	1.616	1.163
HORVU7Hr1G028730	receptor kinase 2	brown	GO:0004672; GO:0005524; GO:0006468; GO:0030246	IPR000719; IPR001220; IPR002290; IPR008271; IPR011009; IPR013320; IPR017441	PF00069; PF00139	Kinases	L-Lectin	L-Lectin	NA	NA	17.105	13.006	19.106	36.198	47.235	34.794	32.105	33.029	34.118	22.517	17.452	19.414	19.233	33.883	28.975	29.986	27.982	30.844	1.268	1.197	1.365	2.558	1.618	4.54	1.106	1.763	0.909	0.961	1.138	0.903	1.245	2.361	3.303	1.606	1.86	3.002	4.361	3.516	3.084
HORVU7Hr1G113510	receptor kinase 2	purple	GO:0004672; GO:0005524; GO:0006468; GO:0030246	IPR000719; IPR001220; IPR001245; IPR002290; IPR008271; IPR011009; IPR013320; IPR017441; IPR019825	PF00139; PF07714	Kinases	L-Lectin	L-Lectin	NA	NA	0	0.016	0.046	1.499	1.737	0.527	0.939	0.575	1.411	0.227	0.49	0.492	0.359	0.65	0.872	0.95	0.266	0.298	0.041	0.027	0.169	0.092	0	0.049	0	0.051	0	0.026	0.556	0.131	0	0.039	0.05	0.026	0	0	0	0.046	0.042
HORVU7Hr1G051430	receptor kinase 2	grey60	GO:0004672; GO:0005524; GO:0006468; GO:0030246	IPR000719; IPR001220; IPR001245; IPR002290; IPR008271; IPR011009; IPR013320; IPR017441	PF00139; PF07714	Kinases	L-Lectin	L-Lectin	NA	NA	0.415	0.277	0.192	3.838	7.52	1.56	2.19	2.57	2.089	0.094	0.14	0.1	1.205	3.117	4.78	1.761	1.113	0.887	3.501	4.774	2.928	4.8	3.034	1.887	4.153	1.826	4.058	6.494	6.273	5.364	8.327	3.84	3.24	6.885	4.269	6.372	0.346	0.569	0.343
HORVU5Hr1G022040	receptor lectin kinase	darkturquoise	GO:0004672; GO:0005524; GO:0006468; GO:0030246	IPR000719; IPR001220; IPR001245; IPR011009; IPR013320; IPR017441; IPR019825	PF00139; PF07714	Kinases	L-Lectin	L-Lectin	signalling.receptor kinases.legume-lectin	30.2.19	0.263	0.055	0.138	0.168	0.188	0.021	0.469	0.185	0.268	0.078	0.148	0.054	0.067	0.299	0.257	0.475	0.208	0.149	0.055	0.12	0.141	0.053	0	0.316	0.081	0.051	0.05	0	0.051	0	0.088	0.104	0.088	0.077	0.037	0.073	0.051	0.137	0.031
HORVU6Hr1G053090	receptor lectin kinase	brown	GO:0004672; GO:0005524; GO:0006468; GO:0030246	IPR000719; IPR001220; IPR002290; IPR008271; IPR011009; IPR013320; IPR017441	PF00069; PF00139	Kinases	L-Lectin	L-Lectin	NA	NA	0.398	0.214	0.406	0.022	0.045	0.056	0.297	0.085	0.134	0.664	0.412	0.568	0.18	0.095	0.125	0.153	0.208	0.298	0.744	0.625	0.465	0.831	0.455	0.353	0.93	0.862	0.598	1.688	3.276	2.486	3.434	1.466	1.369	2.415	1.81	2.666	0.152	0.159	0.052
HORVU2Hr1G125230	Receptor-like protein kinase	brown	GO:0004672; GO:0005524; GO:0006468; GO:0030246	IPR000719; IPR001220; IPR002290; IPR008271; IPR011009; IPR013320; IPR017441	PF00069; PF00139	Kinases	L-Lectin	L-Lectin	NA	NA	4.998	5.18	11.021	2.091	0.963	2.053	5.162	1.754	2.11	29.863	35.486	47.561	7.382	3.621	5.513	1.922	4.566	9.185	0.276	0.12	0.746	0.211	0.872	3.104	0.121	0.862	0.137	0.364	0.544	0.196	0.277	0.869	1.356	0.257	0.574	0.304	1.769	2.447	1.672
HORVU1Hr1G093950	receptor-like protein kinase 1	brown	GO:0004672; GO:0005524; GO:0006468; GO:0030246	IPR000719; IPR001220; IPR002290; IPR008271; IPR011009; IPR013320; IPR017441; IPR019825	PF00069; PF00139	Kinases	L-Lectin	L-Lectin	signalling.receptor kinases.legume-lectin	30.2.19	53.882	48.863	57.51	67.996	46.347	51.263	39.167	46.399	57.793	60.758	56.032	55.432	65.261	57.384	62.951	62.938	48.771	58.587	1.681	1.702	1.886	3.376	3.186	6.488	1.497	2.727	2.403	2.662	1.986	3.035	3.447	5.332	8.778	2.453	3.782	3.779	15.035	9.604	5.42
HORVU7Hr1G008140	receptor-like protein kinase 4	darkturquoise	GO:0004672; GO:0005524; GO:0006468; GO:0030246	IPR000719; IPR001220; IPR002290; IPR008271; IPR011009; IPR013320; IPR017441; IPR019825	PF00069; PF00139	Kinases	L-Lectin	L-Lectin	NA	NA	4.168	3.129	4.1	57.185	71.021	27.751	36.813	33.349	44.181	20.125	23.779	20.036	51.83	78.344	80.649	59.767	46.819	48.589	0.799	0.758	1.154	3.692	2.528	4.979	0.984	1.294	1.506	2.546	3.136	0.641	13.535	5.345	6.002	3.686	4.356	4.136	0.752	0.683	0.332
HORVU6Hr1G010200	receptor-like protein kinase 4	brown	GO:0004672; GO:0005524; GO:0006468; GO:0030246	IPR000719; IPR001220; IPR002290; IPR008271; IPR011009; IPR013320; IPR017441	PF00069; PF00139	Kinases	L-Lectin	L-Lectin	NA	NA	1.635	1.846	2.177	9.671	18.53	13.074	11.786	8.03	7.812	1.61	2.456	2.473	20.259	27.816	40.083	33.442	26.568	25.633	0.234	0.16	0.056	0.224	0.986	1.339	0.418	0.545	0.61	0.234	0.367	0.196	3.61	1.012	3.617	0.18	0.387	0.483	0.722	1.912	1.319
HORVU6Hr1G023770	Leucine-rich receptor-like protein kinase family protein	darkturquoise	GO:0004672; GO:0005515; GO:0005524; GO:0006468	IPR000719; IPR001611; IPR002290; IPR003591; IPR008271; IPR011009; IPR013210; IPR013320; IPR017441; IPR032675	PF00069; PF08263; PF13855	Kinases	LRR	LRR	signalling.receptor kinases.leucine rich repeat X	30.2.10	0.813	0.341	0.552	0.212	0.113	0.204	0	0.043	0.042	0.492	0.039	0.2	0	0.051	0.095	0.058	0.122	0	0.469	0.239	0.38	0.738	0.986	0.755	0.715	0.52	0.535	1.364	1.088	0.353	0.239	0.636	0.628	0.539	0.699	1.018	0.529	0.489	0.322
HORVU3Hr1G070700	Leucine-rich receptor-like protein kinase family protein	purple	GO:0004672; GO:0005515; GO:0005524; GO:0006468	IPR000719; IPR001245; IPR001611; IPR002290; IPR003591; IPR008271; IPR011009; IPR013210; IPR017441; IPR032675	PF07714; PF08263; PF13855	Kinases	LRR	LRR	signalling.receptor kinases.leucine rich repeat XI	30.2.11	4.651	4.412	5.809	34.378	44.106	17.861	20.874	20.107	24.557	7.261	15.197	10.851	24.084	34.532	36.549	23.914	18.506	22.576	2.481	5.931	0.915	12.896	1.58	7.389	2.103	0.419	2.664	12.377	16.757	6.057	32.327	7.291	5.287	17.084	6.978	20.912	1.942	2.651	0.498
HORVU2Hr1G118010	Leucine-rich receptor-like protein kinase family protein	blue	GO:0004672; GO:0005515; GO:0005524; GO:0006468	IPR000719; IPR001611; IPR002290; IPR003591; IPR008271; IPR011009; IPR013210; IPR013320; IPR017441; IPR032675	PF00069; PF00560; PF08263; PF13855	Kinases	LRR	LRR	signalling.receptor kinases.leucine rich repeat XII	30.2.12	0.695	0.333	0.72	204.587	302.743	143.654	166.257	162.989	167.458	0.086	0.016	0.123	0.015	0.044	0.154	0.205	0.208	0.142	0.138	0.412	0.141	0.831	0.91	6.744	0.27	0.723	0.237	0.143	0.089	0.131	0.063	0	0.05	0.565	0	0.094	0.884	1.047	0.446
HORVU2Hr1G126200	Leucine-rich receptor-like protein kinase family protein	blue	GO:0004672; GO:0005515; GO:0005524; GO:0006468	IPR000719; IPR001611; IPR002290; IPR003591; IPR008271; IPR011009; IPR013320; IPR017441; IPR032675	PF00069; PF13855	Kinases	LRR	LRR	signalling.receptor kinases.leucine rich repeat XII	30.2.12	0.017	0.008	0.015	0.022	0	0	0.156	0	0.007	0	0.031	0	0.195	0.007	0	0	0.014	0.022	0	0	0.014	0	0.013	0.012	0.013	0.013	0	0	0	0	0	0	0	0	0	0.01	0.01	0	0
HORVU4Hr1G000030	Leucine-rich receptor-like protein kinase family protein	blue	GO:0004672; GO:0005515; GO:0005524; GO:0006468	IPR000719; IPR001611; IPR003591; IPR008266; IPR011009; IPR013320; IPR017441; IPR032675	PF00069; PF00560; PF13855	Kinases	LRR	LRR	signalling.receptor kinases.leucine rich repeat XII	30.2.12	32.041	17.64	27.92	8.874	4.512	13.278	11.802	8.612	12.561	130.669	179.562	170.283	90.768	63.837	69.535	50.926	97.427	62.27	1.971	0.785	2.013	2.176	2.364	3.518	1.213	2.422	1.108	39.52	30.454	44.049	17.988	42.645	48.145	38.149	40.856	41.026	15.268	7.567	6.583
HORVU5Hr1G084560	Leucine-rich receptor-like protein kinase family protein	darkturquoise	GO:0004672; GO:0005515; GO:0005524; GO:0006468	IPR000719; IPR001611; IPR003591; IPR008266; IPR011009; IPR013320; IPR017441; IPR032675	PF00069; PF13855	Kinases	LRR	LRR	signalling.receptor kinases.leucine rich repeat XII	30.2.12	0.263	0.079	0.061	0.811	1.211	0.921	0.532	0.824	0.875	0.109	0.132	0.084	0.427	1.183	0.631	0.599	0.711	0.44	0.028	0.027	0	0.053	0.063	0.316	0	0	0.1	0.195	0.304	0	0.327	0.156	0.226	0.026	0.287	0.157	0.081	0.353	0.093
HORVU2Hr1G010620	Leucine-rich receptor-like protein kinase family protein	darkturquoise	GO:0004672; GO:0005515; GO:0005524; GO:0006468	IPR000719; IPR001611; IPR002290; IPR003591; IPR008271; IPR011009; IPR013210; IPR032675	PF00069; PF08263; PF13855	Kinases	LRR	LRR	signalling.receptor kinases.leucine rich repeat XII	30.2.12	2.677	3.366	5.158	11.703	5.73	7.458	6.108	4.338	7.932	0.586	0.707	0.361	0.382	0.569	0.447	0.468	0.696	0.559	0.937	0.319	0.113	2.149	0.088	0.122	0.108	0.254	0.274	0.143	0.266	0.301	0.289	0.117	0.226	0.141	0.112	0.336	0.112	0.762	0.768
HORVU2Hr1G107250	Leucine-rich receptor-like protein kinase family protein	darkturquoise	GO:0004672; GO:0005515; GO:0005524; GO:0006468	IPR000719; IPR001611; IPR002290; IPR003591; IPR008271; IPR011009; IPR013210; IPR017441; IPR032675	PF00069; PF00560; PF08263; PF13855	Kinases	LRR	LRR	signalling.receptor kinases.leucine rich repeat XII	30.2.12	2.313	3.121	4.139	20.292	17.703	12.399	11.043	13.455	15.905	13.201	17.281	14.138	13.513	18.704	16.255	24.148	14.723	18.885	1.502	1.356	1.928	1.793	2.579	3.932	2.009	2.181	2.527	0.649	13.115	0.275	0.981	0.921	1.092	0.848	0.849	0.913	1.098	1.536	1.464
HORVU2Hr1G010610	Leucine-rich receptor-like protein kinase family protein	darkturquoise	GO:0004672; GO:0005515; GO:0005524; GO:0006468	IPR000719; IPR001611; IPR002290; IPR003591; IPR008271; IPR011009; IPR013210; IPR032675	PF00069; PF08263; PF13855	Kinases	LRR	LRR	signalling.receptor kinases.leucine rich repeat XII	30.2.12	7.193	11.287	11.864	30.577	25.983	17.179	34.952	20.32	25.326	8.597	20.235	14.108	1.887	4.183	2.625	11.245	2.929	3.437	2.329	2.713	1.394	5.077	0.468	1.156	1.753	2.017	1.357	0.519	2.163	1.112	4.704	0.195	0.188	0.128	2.11	5.427	0.193	0.865	1.703
HORVU5Hr1G122510	Leucine-rich receptor-like protein kinase family protein	darkturquoise	GO:0004672; GO:0005515; GO:0005524; GO:0006468	IPR000719; IPR001611; IPR002290; IPR003591; IPR008271; IPR011009; IPR013320; IPR017441; IPR032675	PF00069; PF00560; PF13855	Kinases	LRR	LRR	signalling.receptor kinases.leucine rich repeat XII	30.2.12	1.652	0.768	1.219	22.529	26.72	9.693	18.113	8.286	9.046	1.962	2.713	1.636	10.579	17.974	28.719	13.247	6.059	7.806	0.593	0.293	0.605	1.345	0.961	1.85	0.742	0.774	0.523	0.571	1.176	0.497	1.321	1.142	0.917	0.989	1.074	1.428	0.773	0.478	0.446
HORVU0Hr1G039970	Leucine-rich receptor-like protein kinase family protein	darkturquoise	GO:0004672; GO:0005515; GO:0005524; GO:0006468	IPR000719; IPR001611; IPR002290; IPR003591; IPR008271; IPR011009; IPR013320; IPR017441; IPR032675	PF00069; PF13855	Kinases	LRR	LRR	signalling.receptor kinases.leucine rich repeat XII	30.2.12	2.914	2.392	3.709	35.679	56.372	20.877	18.856	32.518	22.426	2.665	2.083	2.05	12.855	35.109	39.518	15.899	12.763	14.628	1.998	3.085	2.815	4.431	3.868	3.408	3.155	2.968	3.585	3.533	3.883	4.37	5.497	2.867	2.976	2.543	1.972	1.879	1.942	1.969	1.869
HORVU6Hr1G038700	Leucine-rich receptor-like protein kinase family protein	darkturquoise	GO:0004672; GO:0005515; GO:0005524; GO:0006468	IPR000719; IPR001611; IPR002290; IPR003591; IPR008271; IPR011009; IPR013320; IPR017441; IPR032675	PF00069; PF13855	Kinases	LRR	LRR	signalling.receptor kinases.leucine rich repeat XII	30.2.12	0.424	0.562	0.452	0.19	0.511	0.415	0.626	0.54	0.296	0.571	0.466	0.945	0.719	0.599	0.587	0.548	0.244	0.276	0.455	1.968	0.76	0.593	0.796	1.193	0.593	0.482	0.834	0.818	0.936	2.093	2.453	1.142	1.934	0.604	0.774	1.081	0.783	0.956	1.121
HORVU6Hr1G038550	Leucine-rich receptor-like protein kinase family protein	magenta	GO:0004672; GO:0005515; GO:0005524; GO:0006468	IPR000719; IPR001611; IPR002290; IPR003591; IPR008271; IPR011009; IPR013210; IPR013320; IPR017441; IPR032675	PF00069; PF00560; PF08263; PF13855	Kinases	LRR	LRR	signalling.receptor kinases.leucine rich repeat XII	30.2.12	1.415	0.887	0.789	3.216	5.076	3.037	2.464	3.515	2.3	1.165	2.41	1.405	2.426	4.548	2.735	5.093	3.424	4.183	0.73	0.612	0.591	1.319	0.303	1.132	0.822	0.596	0.212	0.649	1.1	0.458	1.686	1.959	0.565	0.745	1.161	1.05	0.325	0.785	0.26
HORVU5Hr1G095120	Leucine-rich receptor-like protein kinase family protein	brown	GO:0004672; GO:0005515; GO:0005524; GO:0006468	IPR000719; IPR001611; IPR002290; IPR003591; IPR008271; IPR011009; IPR013210; IPR013320; IPR017441; IPR032675	PF00069; PF00560; PF08263; PF13855	Kinases	LRR	LRR	signalling.receptor kinases.leucine rich repeat XII	30.2.12	1.279	1.711	1.77	4.803	5.024	3.001	4.708	2.4	5.363	0.75	3.179	1.943	0.704	1.197	1.107	1.118	1.443	0.395	0.331	1.303	0.605	1.938	2.364	2.252	0.189	0.786	0.573	0.221	1.442	0	0.164	0.895	1.708	0.206	0.662	0.325	1.078	0.819	0.581
HORVU3Hr1G011710	Leucine-rich receptor-like protein kinase family protein	brown	GO:0004672; GO:0005515; GO:0005524; GO:0006468	IPR000719; IPR001611; IPR002290; IPR003591; IPR008271; IPR011009; IPR013210; IPR013320; IPR017441; IPR032675	PF00069; PF00560; PF08263; PF13855	Kinases	LRR	LRR	signalling.receptor kinases.leucine rich repeat XII	30.2.12	0.068	0.024	0	0.022	0.023	0	0.125	0	0.021	0.055	0.023	0	0	0	0	0.08	0.065	0	0.041	0.133	0.084	0.369	0.164	0.158	0.081	0	0.062	0.104	0.152	0.065	0.214	0.117	0.088	0.295	0.137	0.063	0.03	0.125	0
HORVU1Hr1G009600	Leucine-rich receptor-like protein kinase family protein	brown	GO:0004672; GO:0005515; GO:0005524; GO:0006468	IPR000719; IPR001611; IPR003591; IPR008266; IPR011009; IPR013320; IPR017441; IPR032675	PF00069; PF00560; PF13855	Kinases	LRR	LRR	signalling.receptor kinases.leucine rich repeat XII	30.2.12	0	0.626	1.111	0.475	0.188	0.422	1.337	0.568	1.101	0.696	1.182	0.645	1.071	1.27	1.107	0.205	1.874	0.567	0	0	0.014	0.053	0	0	0	0	0.037	0.013	0.013	0	0	0.039	0.013	0.026	0.075	0.01	0.102	0.137	0.083
HORVU1Hr1G086400	Leucine-rich receptor-like protein kinase family protein	brown	GO:0004672; GO:0005515; GO:0005524; GO:0006468	IPR000719; IPR001611; IPR002290; IPR008271; IPR011009; IPR013320; IPR017441; IPR032675	PF00069; PF13855	Kinases	LRR	LRR	signalling.receptor kinases.leucine rich repeat XII	30.2.12	4.702	5.426	4.583	6.074	3.504	3.571	3.488	2.755	3.26	6.409	7.074	6.436	3.975	3.731	3.842	3.836	3.115	3.668	0.675	0.824	0.985	0.963	0.733	1.984	0.58	0.913	1.133	0.558	1.201	0.785	0.616	0.947	1.72	0.758	1.673	0.651	2.287	2.617	1.319
HORVU6Hr1G014880	Leucine-rich receptor-like protein kinase family protein	brown	GO:0004672; GO:0005515; GO:0005524; GO:0006468	IPR000719; IPR001611; IPR003591; IPR008266; IPR011009; IPR013210; IPR013320; IPR017441; IPR032675	PF00069; PF08263; PF13855	Kinases	LRR	LRR	signalling.receptor kinases.leucine rich repeat XII	30.2.12	1.017	0.325	0.674	3.531	2.264	2.13	2.315	2.457	3.839	5.862	7.696	11.197	4.612	6.045	5.975	3.785	5.657	5.435	0.124	0.293	0.07	0.554	0.367	1.071	0.256	0.482	0.124	0.299	0.329	0.314	0.453	0.675	0.465	0.244	0.15	0.031	0.396	0.102	0.052
HORVU2Hr1G002020	Leucine-rich receptor-like protein kinase family protein	brown	GO:0004672; GO:0005515; GO:0005524; GO:0006468	IPR000719; IPR001611; IPR002290; IPR003591; IPR008271; IPR011009; IPR013210; IPR013320; IPR017441; IPR032675	PF00069; PF08263; PF13855	Kinases	LRR	LRR	signalling.receptor kinases.leucine rich repeat XII	30.2.12	0.229	0.776	0.498	0.263	0.361	0.33	1.298	0.341	0.515	0.383	0.754	0.584	0.943	1.059	1.246	0.614	2.175	1.156	0.717	1.144	0.971	2.11	1.972	3.579	0.647	0.913	1.021	1.364	2.555	0.929	2.327	2.18	2.298	2.453	1.897	2.666	0.61	0.831	0.218
HORVU1Hr1G000660	Leucine-rich receptor-like protein kinase family protein	royalblue	GO:0004672; GO:0005515; GO:0005524; GO:0006468	IPR000719; IPR001611; IPR003591; IPR008266; IPR011009; IPR013210; IPR013320; IPR017441; IPR032675	PF00069; PF00560; PF08263; PF13855	Kinases	LRR	LRR	signalling.receptor kinases.leucine rich repeat XII	30.2.12	0	0.166	0.13	0	0	0.084	0.172	0	0.042	5.51	0.194	0.115	0.457	0.788	0.733	0.248	0.581	20.861	0.234	0.572	0.169	0.211	0.607	1.059	0.027	0.038	0.037	0	1.138	0.052	0.05	0.026	0.088	0	0.037	0	0.315	0.068	0.021
HORVU5Hr1G047840	Leucine-rich receptor-like protein kinase family protein	royalblue	GO:0004672; GO:0005515; GO:0005524; GO:0006468	IPR000719; IPR001611; IPR003591; IPR008266; IPR011009; IPR013210; IPR013320; IPR017441; IPR032675	PF00069; PF00560; PF08263; PF13855	Kinases	LRR	LRR	signalling.receptor kinases.leucine rich repeat XII	30.2.12	1.271	0.665	1.004	2.361	2.549	1.736	2.839	2.166	2.378	2.954	3.063	2.734	3.212	4.373	4.758	4.282	5.334	5.174	0.289	0.093	1.013	0.356	0.531	0.816	0.243	0.419	0.274	0.987	0.594	0.903	0.931	1.959	1.645	1.182	2.209	1.417	0.61	0.444	0.561
HORVU4Hr1G052110	Leucine-rich receptor-like protein kinase family protein	yellow	GO:0004672; GO:0005515; GO:0005524; GO:0006468	IPR000719; IPR001245; IPR001611; IPR003591; IPR011009; IPR013210; IPR032675	PF00560; PF07714; PF08263	Kinases	LRR	LRR	signalling.receptor kinases.leucine rich repeat III	30.2.3	0.085	0.016	0.077	0	0.008	0.014	0	0.007	0.014	0.023	0	0.023	0.015	0	0	0	0	0.015	0.124	0.412	0.239	0.33	0.177	0.146	0.445	0.025	0.274	0.325	0.354	0.523	0.063	0.285	0.377	0.385	0.275	0.157	0.122	0.159	0.104
HORVU4Hr1G050250	Leucine-rich receptor-like protein kinase family protein	yellow	GO:0004672; GO:0005515; GO:0005524; GO:0006468	IPR000719; IPR001245; IPR001611; IPR003591; IPR011009; IPR013210; IPR017441; IPR032675	PF00560; PF07714; PF08263; PF13855	Kinases	LRR	LRR	signalling.receptor kinases.leucine rich repeat VII	30.2.7	0.093	0.024	0.038	0	0.038	0.021	0.149	0.021	0.085	0.141	0.117	0.092	0	0.066	0.022	0.029	0.022	0.052	0.152	0.399	0.253	0.198	0.215	0.414	0.526	0.216	0.411	0.455	0.278	0.327	0.314	0.234	0.314	0.18	0.312	0.241	0.183	0.182	0.145
HORVU2Hr1G123100	Leucine-rich receptor-like protein kinase family protein	tan	GO:0005515	IPR001611; IPR032675	PF13855	Kinases	LRR	LRR	signalling.receptor kinases.leucine rich repeat IX	30.2.9	0.94	0.927	1.134	0.49	0.429	0.38	0.97	0.689	0.734	1.165	0.257	0.561	0.846	0.825	0.682	0.321	0.452	0.596	0.579	0.386	1.351	0.448	0.796	0.694	1.2	0.368	0.871	1.234	1.303	1.191	0.604	0.74	0.628	0.527	0.35	0.493	2.226	3.71	4.122
HORVU2Hr1G081950	Leucine-rich receptor-like protein kinase family protein	brown	GO:0004672; GO:0005515; GO:0005524; GO:0006468	IPR000719; IPR001245; IPR001611; IPR003591; IPR011009; IPR013210; IPR017441; IPR032675	PF07714; PF08263; PF13855	Kinases	LRR	LRR	signalling.receptor kinases.misc	30.2.99	2.27	0.404	0.782	0.585	0.368	0.682	1.236	0.653	0.459	0.758	0.202	0.998	0.434	0.19	0.469	0.351	0.782	1.059	0.055	0	0.028	0.145	0.051	0.39	0.148	0	0.062	0.325	0.114	0.17	0.088	0.052	0.201	0.077	0.137	0.073	0.61	1.434	0.81
HORVU6Hr1G088400	Leucine-rich receptor-like protein kinase family protein	darkturquoise	GO:0004672; GO:0005515; GO:0005524; GO:0006468	IPR000719; IPR001611; IPR002290; IPR003591; IPR008271; IPR011009; IPR013210; IPR013320; IPR017441; IPR032675	PF00069; PF00560; PF08263; PF13855	Kinases	LRR	LRR	NA	NA	1.652	1.117	0.866	44.765	70.412	27.962	33.653	35.635	39.418	1.196	2.9	2.496	11.649	44.651	33.887	33.42	22.469	22.688	0.069	0.332	0.225	0.198	0.341	0.487	0.229	0.33	0.05	0.26	0.291	0.262	0.39	0.208	0.59	0.206	0.225	0.189	0.264	0.535	0.187
HORVU7Hr1G108490	Leucine-rich receptor-like protein kinase family protein	darkturquoise	GO:0004672; GO:0005515; GO:0005524; GO:0006468	IPR000719; IPR001245; IPR001611; IPR002290; IPR003591; IPR008271; IPR011009; IPR013210; IPR013320; IPR017441; IPR032675	PF07714; PF08263; PF13855	Kinases	LRR	LRR	NA	NA	1.881	1.172	2.039	61.132	80.347	33.452	58.344	52.413	36.948	0.719	1.664	1.16	5.398	17.244	12.919	8.928	6.166	8.492	0.923	1.41	0.69	2.321	1.618	3.262	0.89	0.964	0.834	0.532	1.631	0.275	0.792	0.324	0.515	0.45	0.287	0.262	0.834	0.831	0.602
HORVU4Hr1G065620	Leucine-rich receptor-like protein kinase family protein	darkturquoise	GO:0004672; GO:0005515; GO:0005524; GO:0006468	IPR000719; IPR001611; IPR002290; IPR003591; IPR008271; IPR011009; IPR017441; IPR032675	PF00069; PF00560; PF13855	Kinases	LRR	LRR	NA	NA	0.466	0.356	0.414	0.161	0.128	0.197	0.242	0.135	0.191	0.297	0.062	0.276	0.165	0.153	0.081	0.124	0.172	0.157	0.207	0.465	0.436	0.211	0.329	0.779	0.539	0.292	0.461	0.442	0.278	0.563	0.39	0.376	0.49	0.45	0.562	0.094	0.346	0.535	0.54
HORVU7Hr1G119770	Leucine-rich receptor-like protein kinase family protein	darkturquoise	GO:0004672; GO:0005515; GO:0005524; GO:0006468	IPR000719; IPR001611; IPR003591; IPR008266; IPR011009; IPR013210; IPR013320; IPR017441; IPR032675	PF00069; PF00560; PF08263; PF13855	Kinases	LRR	LRR	NA	NA	0	0	0	1.089	2.655	0.478	0.696	0.504	1.143	0.023	0.062	0.084	0.509	2.811	1.085	0.833	0.402	0.44	0	0	0	0	0	0.049	0	0	0	0	0	0	0	0	0	0.013	0	0.01	0.01	0.046	0
HORVU7Hr1G085790	Leucine-rich receptor-like protein kinase family protein	magenta	GO:0004672; GO:0005515; GO:0005524; GO:0006468	IPR000719; IPR001611; IPR002290; IPR003591; IPR008271; IPR011009; IPR013210; IPR013320; IPR017441; IPR032675	PF00069; PF08263; PF13855	Kinases	LRR	LRR	NA	NA	4.626	1.457	2.077	9.276	10.303	9.152	2.307	7.022	10.705	2.251	2.697	1.521	4.649	8.52	4.179	10.682	4.551	5.86	0.028	0.213	0.07	1.266	0.341	0.816	0.229	0.495	0.486	0.507	0.468	0.863	1.145	0.765	0.226	0.128	0.886	1.102	0.173	0.125	0.114
HORVU7Hr1G030920	Leucine-rich receptor-like protein kinase family protein	brown	GO:0004672; GO:0005515; GO:0005524; GO:0006468	IPR000719; IPR001611; IPR002290; IPR003591; IPR008271; IPR011009; IPR013210; IPR013320; IPR017441; IPR032675	PF00069; PF00560; PF08263; PF13855	Kinases	LRR	LRR	NA	NA	0	0.04	0.077	0	0	0	0	0	0.021	0.234	0	0	0	0	0	0	0	0	0.248	0.785	0.507	0.356	0.164	0.743	0.256	0.647	1.046	0.195	0.455	0.366	0.063	0.221	1.231	0.231	0.137	0.241	0.091	0.114	0
HORVU7Hr1G012920	Leucine-rich receptor-like protein kinase family protein	brown	GO:0004672; GO:0005515; GO:0005524; GO:0006468	IPR000719; IPR001611; IPR002290; IPR003591; IPR008271; IPR011009; IPR013210; IPR017441; IPR032675	PF00069; PF08263; PF13855	Kinases	LRR	LRR	NA	NA	0.449	1.053	1.54	0.263	0.399	0.562	0.555	0.362	0.388	2.556	3.234	4.109	1.617	1.446	1.679	1.819	2.879	2.617	3.018	3.285	5.475	4.47	4.159	2.861	8.171	4.655	7.345	7.26	5.299	6.567	7.585	5.76	5.036	8.645	8.601	7.957	2.196	2.868	2.71
HORVU7Hr1G009680	Leucine-rich receptor-like protein kinase family protein	yellow	GO:0004672; GO:0005515; GO:0005524; GO:0006468	IPR000719; IPR001611; IPR002290; IPR003591; IPR008271; IPR011009; IPR013210; IPR013320; IPR017441; IPR032675	PF00069; PF08263	Kinases	LRR	LRR	NA	NA	6.634	7.105	4.913	10.694	10.852	11.008	7.602	7.995	11.121	5.705	6.662	4.408	11.926	11.009	8.813	11.975	14.185	8.559	0.179	0.678	0.605	2.703	0.809	3.725	0.458	0.66	0.461	0.844	1.391	0.366	1.208	2.634	2.273	2.145	1.261	1.617	2.572	3.129	0.696
HORVU7Hr1G018590	Leucine-rich receptor-like protein kinase family protein	yellow	GO:0004672; GO:0005515; GO:0005524; GO:0006468	IPR000719; IPR001611; IPR002290; IPR008271; IPR011009; IPR017441; IPR032675	PF00069; PF13855	Kinases	LRR	LRR	NA	NA	1.915	2.384	2.567	3.384	2.707	1.596	2.073	1.555	2.759	2.814	4.633	3.402	2.231	3.563	2.361	2.28	2.757	1.103	0.358	0.16	0.366	0.422	0.202	0.706	0.216	0.19	0.448	0.182	0.455	0.667	0.327	0.727	1.256	0.218	0.736	0.346	0.559	0.398	0.581
HORVU4Hr1G055300	Leucine-rich repeat and IQ domain-containing protein 3; putative isoform 1	brown	none	IPR018939	PF09451	Kinases	LRR	LRR	not assigned.unknown	35.2	0.593	0.285	0.238	0.154	0.068	0.19	0.54	0.284	0.557	0.336	0.179	0.515	0.329	0.533	0.235	0.212	0.316	0.5	0.855	1.237	0.901	1.385	1.201	1.096	2.737	0.926	1.905	1.078	0.86	1.779	1.937	0.843	1.494	2.428	1.685	2.089	0.274	0.569	0.478
HORVU5Hr1G068360	Leucine-rich repeat protein kinase family protein	yellow	none	IPR024788; IPR032675	PF12819	Kinases	LRR	LRR	not assigned.no ontology	35.1	0.551	1.204	1.157	0.673	0.301	1.195	1.541	1.385	0.847	0.571	1.594	1.06	0.876	1.007	0.484	1.637	1.594	1.536	0.331	0.173	2.097	0.224	0.91	0.207	0.769	1.395	0.523	0.532	0.354	1.217	0.214	0.467	1.457	0.694	1.398	0.157	0.773	0.592	0.363
HORVU3Hr1G010070	Leucine-rich repeat protein kinase family protein	yellow	none	IPR024788; IPR032675	PF12819	Kinases	LRR	LRR	not assigned.no ontology	35.1	0.686	0.42	0.575	0.629	0.775	0.38	1.244	0.98	0.536	1.032	0.785	0.875	0.629	0.409	0.205	0.19	0.409	0.268	3.156	5.505	3.125	3.758	3.059	1.777	3.829	3.107	2.901	1.234	1.568	2.603	1.56	1.103	1.658	1.837	1.897	1.092	1.332	1.354	1.495
HORVU2Hr1G014610	Leucine-rich repeat protein kinase family protein	blue	none	none	none	Kinases	LRR	LRR	not assigned.unknown	35.2	0	0	0	0	0.015	0	0	0	0	1.891	1.998	1.697	2.568	2.3	3.087	1.717	3.589	2.468	0	0	0	0	0.038	0	0	0	0	2.649	1.467	2.63	2.226	2.737	1.959	4.958	3.707	2.677	0	0	0
HORVU3Hr1G079340	Leucine-rich repeat protein kinase family protein	darkturquoise	none	IPR024788	PF12819	Kinases	LRR	LRR	not assigned.unknown	35.2	0.152	0.079	0.23	8.845	9.716	8.899	7.68	6.979	9.195	2.157	1.99	3.41	6.701	11.645	10.059	15.716	11.019	8.857	0	0.053	0.113	0.448	0.038	0.183	0.013	0	0.062	0	0.076	0.209	0.855	0.169	0.465	0.103	0.1	0.21	0.03	0.137	0.405
HORVU1Hr1G085700	Leucine-rich repeat protein kinase family protein	brown	none	none	none	Kinases	LRR	LRR	signalling.receptor kinases.leucine rich repeat VIII.VIII-1	30.2.8.1	0.051	0.119	0.153	0.073	0.038	0.056	0.289	0.043	0.064	0.047	0.148	0.061	0.09	0.102	0.088	0.058	0	0.015	0.441	0.439	0.225	0.29	0.556	0.268	0.081	0.304	0.199	0.662	0.556	0.811	0.377	0.156	0.264	0.154	0.337	0.21	0.102	0.102	0.125
HORVU5Hr1G041590	Leucine-rich repeat protein kinase family protein	darkturquoise	none	IPR024788	PF12819	Kinases	LRR	LRR	NA	NA	1.161	1.679	1.165	118.967	182.825	90.542	61.949	81.757	111.923	1.039	2.868	2.496	8.093	29.144	23.557	34.837	15.721	24.306	0.028	0.04	0.099	0.105	0.114	2.617	0.067	0.419	0.05	0.091	0.278	0.065	1.069	0.506	0.703	0.218	0.574	0.136	0.335	0.535	0.197
HORVU6Hr1G022280	Leucine-rich repeat protein kinase family protein	brown	none	IPR024788	PF12819	Kinases	LRR	LRR	NA	NA	1.017	0.673	0.414	0.322	0.203	0.562	1.095	0.483	0.395	0.477	0.599	0.561	0.255	0.372	0.88	0.533	0.768	0.321	0.262	0.04	0.577	0.132	0.506	0.56	0.162	0.089	0.137	0.156	0.101	0.288	0.289	0.324	0.289	0.128	0.3	0.031	0.295	0.398	0.156
HORVU1Hr1G077200	Leucine-rich repeat protein kinase family protein	brown	none	IPR024788	PF12819	Kinases	LRR	LRR	NA	NA	0.169	0.079	0.138	0	0	0.035	0.18	0.036	0	0.102	0.054	0.108	0	0.08	0	0	0.237	0.067	0.345	0.186	0.31	0.422	0.316	0.256	0.189	0.558	0.149	0.805	0.354	0.105	0.868	0.701	0.653	0.36	0.337	0.43	0.234	0.239	0.28
HORVU3Hr1G079230	Leucine-rich repeat protein kinase family protein	yellow	none	IPR024788	PF12819	Kinases	LRR	LRR	NA	NA	0.051	0.214	0.176	0.716	0.271	0.176	0.039	0.185	0.557	0.227	0.35	0.246	0.883	0.818	0.638	0.972	0.402	0.313	0.028	0	0	0	0	0	0	0	0.05	0	0.038	0	0	0	0	0	0	0	0	0	0
HORVU1Hr1G060920	Leucine-rich repeat receptor-like protein kinase family protein	darkturquoise	GO:0005515	IPR001611; IPR013210; IPR032675	PF00560; PF08263	Kinases	LRR	LRR	not assigned.no ontology	35.1	0.169	0.238	0.115	0.051	0.015	0.028	0.102	0.028	0.014	0.063	0.047	0.1	0.045	0	0.044	0.037	0	0.022	0.896	2.021	1.971	0.857	1.125	0.755	1.011	0.812	1.407	1.273	1.062	1.452	0.792	0.61	0.967	0.629	0.437	0.556	1.139	2.685	1.921
HORVU2Hr1G048870	Leucine-rich repeat receptor-like protein kinase family protein	brown	GO:0005515	IPR001611; IPR024788; IPR032675	PF12819; PF13855	Kinases	LRR	LRR	not assigned.no ontology	35.1	0.983	0.776	0.153	0.27	0.173	0.38	0.751	0.241	0.035	0.344	0.84	0.223	0.636	0.197	0.11	0.19	0.452	0.231	4.107	6.25	4.758	3.6	4.21	2.958	8.009	3.082	4.893	7.078	4.426	6.751	5.031	3.983	6.379	8.092	6.591	5.48	1.616	2.39	2.18
HORVU1Hr1G068380	Leucine-rich repeat receptor-like protein kinase family protein	yellow	GO:0005515	IPR001611; IPR013210; IPR032675	PF08263; PF13855	Kinases	LRR	LRR	not assigned.no ontology	35.1	0.28	0.222	0.506	0.439	0.602	0.183	0.54	0.44	0.642	0.641	0.599	0.338	0.172	0.438	0.235	0.336	0.05	0.142	0.868	1.596	1.689	1.912	2.693	0.316	1.685	1.167	1.706	1.714	0.746	1.177	0.792	2.4	0.402	2.569	1.086	2.026	1.128	1.525	1.879
HORVU5Hr1G105060	Leucine-rich repeat receptor-like protein kinase family protein	darkturquoise	GO:0005515	IPR001611; IPR013210; IPR032675	PF00560; PF08263	Kinases	LRR	LRR	cell wall.cell wall proteins.LRR	10.5.3	0.627	0.483	0.667	0.943	2.015	0.858	1.463	1.661	1.313	0.414	0.459	0.315	1.243	1.183	1.84	1.227	1.192	1.036	0.055	0.519	0.225	0.29	0.354	0.73	0.121	0.076	0.324	0.26	0.873	0.209	0.843	0.376	1.18	0.45	0.736	0.241	0.346	0.137	0.125
HORVU5Hr1G093410	Leucine-rich repeat receptor-like protein kinase family protein	brown	GO:0005515	IPR001611; IPR003591; IPR032675	PF13855	Kinases	LRR	LRR	cell wall.cell wall proteins.LRR	10.5.3	0.034	0	0.023	0.344	0.887	0.19	0.641	0.483	0.205	0.25	0	0.115	0.082	0.613	0.191	0.563	0.022	0.157	0.138	0.771	1.267	0.778	1.176	0.56	2.036	0.14	1.27	1.091	1.062	3.022	0.453	1.012	2.16	1.066	0.674	0.861	0	0.228	0.042
HORVU3Hr1G051610	Leucine-rich repeat receptor-like protein kinase family protein	brown	GO:0005515	IPR001611; IPR003591; IPR013210; IPR032675	PF08263; PF13855	Kinases	LRR	LRR	cell wall.cell wall proteins.LRR	10.5.3	0.076	0.095	0.031	0.029	0.06	0.056	0.023	0.043	0.078	0	0	0	0	0	0.081	0	0.115	0	1.971	2.168	2.914	1.253	1.416	1.169	3.047	1.281	3.187	2.286	2.251	1.177	2.692	0.259	1.997	2.196	1.972	1.228	0.437	0.296	0.135
HORVU1Hr1G026650	Leucine-rich repeat receptor-like protein kinase family protein	yellow	GO:0005515	IPR001611; IPR032675	PF13855	Kinases	LRR	LRR	cell wall.cell wall proteins.LRR	10.5.3	4.753	11.501	8.361	2.8	2.858	4.316	7.266	2.663	2.604	8.05	6.242	12.464	6.034	4.585	5.858	6.13	5.24	9.558	76.975	98.312	102.416	65.92	74.937	80.693	69.56	64.327	67.737	84.015	79.968	93.161	46.39	72.861	85.34	58.264	64.548	42.517	56.388	84.229	77.946
HORVU6Hr1G019290	Leucine-rich repeat receptor-like protein kinase family protein	yellow	GO:0005515	IPR001611; IPR032675	PF13855	Kinases	LRR	LRR	cell wall.cell wall proteins.LRR	10.5.3	0.203	0.032	0.092	0.037	0	0.014	0	0	0	0	0.039	0.008	0	0.029	0.015	0	0	0.022	0.165	0.838	0.873	0.448	0.24	0.329	1.874	0.152	0.585	1.325	0.43	0.641	0.818	0.13	0.791	0.578	0.799	0.357	0.051	0.171	0.104
HORVU3Hr1G098730	Leucine-rich repeat receptor-like protein kinase family protein	darkturquoise	none	IPR013210; IPR032675	PF08263	Kinases	LRR	LRR	cell wall.degradation.pectate lyases and polygalacturonases	10.6.3	0.491	0.428	0.146	3.07	4.602	1.877	2.049	2.556	1.856	0.461	0.56	0.515	0.299	0.715	0.587	0.665	0.244	1.603	0.386	0.505	0.127	0.396	0.253	0.645	0.445	0.558	0.261	1.948	2.024	0.641	2.289	1.103	1.356	1.76	1.061	3.349	0.305	0.364	0.301
HORVU2Hr1G038990	Leucine-rich repeat receptor-like protein kinase family protein	brown	GO:0005515	IPR001611; IPR003591; IPR013210; IPR032675	PF08263; PF13855	Kinases	LRR	LRR	cell wall.degradation.pectate lyases and polygalacturonases	10.6.3	0.161	0.341	1.671	0.058	0.045	0.204	0.594	0.043	0.367	0.469	1.873	0.937	0.659	0.204	0.77	0.168	1.134	0.507	2.026	4.681	2.491	12.791	8.684	2.203	6.782	0.558	7.781	10.909	4.351	3.663	3.849	0.363	1.67	2.62	2.584	6.782	0.864	0.774	0.519
HORVU1Hr1G002410	Leucine-rich repeat receptor-like protein kinase family protein	brown	none	IPR013210; IPR032675	PF08263	Kinases	LRR	LRR	cell wall.degradation.pectate lyases and polygalacturonases	10.6.3	1.034	0.428	0.146	1.031	1.88	0.605	0.633	1.051	1.094	0.633	0.109	1.498	0.397	1.161	0.301	0.278	0.359	0.514	0.028	0.04	0.099	0.053	0.139	0.085	0.081	0.051	0	0.117	0	0	0	0	0	0.077	0.125	0	0.244	0.137	0.311
HORVU2Hr1G120640	Leucine-rich repeat receptor-like protein kinase family protein	blue	none	IPR032675	none	Kinases	LRR	LRR	signalling.receptor kinases.leucine rich repeat X	30.2.10	0.186	0.048	0.123	0.073	0.068	0.056	0.461	0.05	0.183	0.102	0.093	0.177	0.03	0.088	0.051	0.051	0.029	0.075	0.083	0	0.084	0.119	0.19	0.037	0.04	0.228	0.075	0.104	0	0.235	0.038	0	0	0.039	0.037	0	0.163	0.182	0.156
HORVU2Hr1G084210	Leucine-rich repeat receptor-like protein kinase family protein	blue	GO:0005515	IPR001611; IPR013210; IPR032675	PF00560; PF08263	Kinases	LRR	LRR	signalling.receptor kinases.leucine rich repeat X	30.2.10	0.102	0.032	0	0	0.068	0	0	0	0.028	0	20.429	0	16.703	0.029	58.588	52.87	8.284	30.472	0.041	0	0	0	0	0	0.04	0	0	0.61	1.657	2.106	6.616	1.816	3.202	1.952	3.083	1.333	0	0	0.031
HORVU4Hr1G043760	Leucine-rich repeat receptor-like protein kinase family protein	darkturquoise	GO:0005515	IPR001611; IPR003591; IPR013210; IPR032675	PF00560; PF08263; PF13855	Kinases	LRR	LRR	signalling.receptor kinases.leucine rich repeat X	30.2.10	1.788	1.394	1.87	9.444	8.054	6.101	5.608	5.361	5.744	4.127	1.469	1.682	4.103	4.475	4.304	4.654	3.905	6.076	0.331	0.519	0.563	0.752	0.619	1.534	0.337	0.9	0.498	0.494	0.62	0.458	1.333	0.558	1.168	0.745	0.799	0.913	0.844	1.195	0.644
HORVU4Hr1G006540	Leucine-rich repeat receptor-like protein kinase family protein	magenta	none	IPR013210; IPR032675	PF08263	Kinases	LRR	LRR	signalling.receptor kinases.leucine rich repeat X	30.2.10	0.923	0.095	0.107	0	0.03	0.035	0.149	0.057	0	0.328	0.054	0.046	0.105	0.073	0.059	0.044	0.043	0	0.496	0	0.676	0	0.126	0.11	0	0	0.137	0.117	0	0.471	0	0.143	0.276	0.18	0.325	0.052	0.976	0.33	0.446
HORVU1Hr1G088060	Leucine-rich repeat receptor-like protein kinase family protein	darkturquoise	GO:0005515	IPR001611; IPR013210; IPR032675	PF08263; PF13855	Kinases	LRR	LRR	signalling.receptor kinases.leucine rich repeat XI	30.2.11	0.415	0.261	0.314	1.55	1.459	0.654	0.571	0.973	1.397	0.641	0.56	0.776	0.801	1.073	0.689	0.745	0.359	1.156	0.096	0.386	0.169	0.277	0.291	0.231	0.148	0.152	0.324	0.571	0.784	0.432	0.516	0.428	0.213	0.334	0.449	0.325	0.142	0.182	0.093
HORVU6Hr1G040130	Leucine-rich repeat receptor-like protein kinase family protein	yellow	none	IPR032675	none	Kinases	LRR	LRR	signalling.receptor kinases.leucine rich repeat XI	30.2.11	0.11	0.428	0.513	0.168	0.158	0.127	0.172	0.057	0.134	0.391	0.148	0.154	0.09	0.197	0.147	0.161	0.151	0.164	0.124	2.38	0.605	0	4.816	4.151	0.243	0.977	2.975	0.403	0.19	0.759	0.591	0.571	5.701	0	1.348	0.378	0.264	0.398	0.197
HORVU6Hr1G057240	Leucine-rich repeat receptor-like protein kinase family protein	blue	GO:0004672; GO:0005515; GO:0005524; GO:0006468	IPR000048; IPR000719; IPR001611; IPR002290; IPR003591; IPR008271; IPR011009; IPR013210; IPR013320; IPR017441; IPR032675	PF00069; PF08263; PF13855	Kinases	LRR	LRR	signalling.receptor kinases.leucine rich repeat XII	30.2.12	0.983	4.8	6.783	10.965	6.806	7.95	2.581	7.008	11.305	2.251	0.031	0.023	0.03	0.037	0.007	0	0.014	1.514	0.896	2.221	1.295	2.321	1.669	2.727	1.51	1.23	1.158	0.065	0.038	0	0	0.013	0.038	0.051	0	0.01	2.074	2.64	2.17
HORVU0Hr1G000020	Leucine-rich repeat receptor-like protein kinase family protein	blue	GO:0004672; GO:0005515; GO:0005524; GO:0006468	IPR000719; IPR001611; IPR002290; IPR003591; IPR008266; IPR011009; IPR013210; IPR013320; IPR032675	PF00069; PF00560; PF08263; PF13855	Kinases	LRR	LRR	signalling.receptor kinases.leucine rich repeat XII	30.2.12	0	0	0	0	0.023	0	0	0.007	0	0	0	0	0	0	0	0.022	0	0	0	0.013	0	0	0	0.024	0	0	0	0.052	0	0	0.013	0.013	0	0.013	0	0	0	0.034	0
HORVU4Hr1G000040	Leucine-rich repeat receptor-like protein kinase family protein	blue	GO:0005515	IPR001611; IPR003591; IPR013210; IPR032675	PF00560; PF08263; PF13855	Kinases	LRR	LRR	signalling.receptor kinases.leucine rich repeat XII	30.2.12	0	0.032	0.046	0	0	0.056	0.047	0	0.064	20.555	17.646	25.044	10.728	9.652	12.031	7.409	15.046	12.652	0.083	0.053	0	0.053	0.051	0	0.054	0.051	0	9.312	6.779	8.634	4.063	11.43	11.076	10.147	13.556	13.227	0	0.057	0.042
HORVU2Hr1G107150	Leucine-rich repeat receptor-like protein kinase family protein	darkturquoise	GO:0005515	IPR001611; IPR003591; IPR013210; IPR032675	PF00560; PF08263; PF13855	Kinases	LRR	LRR	signalling.receptor kinases.leucine rich repeat XII	30.2.12	1.254	1.228	1.035	1.776	1.03	1.434	0.907	1.321	1.44	0.938	0.707	0.384	0.307	0.387	0.821	1.447	0.201	0.522	0.289	0.824	0.338	0.303	0.341	0.791	0.202	0.507	0.336	0.13	0.506	0	0.025	0.117	0.163	0.167	0.087	0.21	0.244	0.364	0.384
HORVU2Hr1G126250	Leucine-rich repeat receptor-like protein kinase family protein	darkturquoise	GO:0004672; GO:0005515; GO:0005524; GO:0006468	IPR000719; IPR001245; IPR001611; IPR002290; IPR003591; IPR008271; IPR011009; IPR013210; IPR013320; IPR017441; IPR032675	PF07714; PF08263; PF13855	Kinases	LRR	LRR	signalling.receptor kinases.leucine rich repeat XII	30.2.12	0	0.079	0.123	0	0	0.014	0.125	0	0	0	0	0.069	0.322	0.533	0.183	0.168	0.1	0.06	0	0.133	0	0.013	0.126	0.402	0	0.076	0	0.052	0	0.078	0.201	0.908	0.113	0.604	0.412	0.231	0	0.171	0.042
HORVU1Hr1G015210	Leucine-rich repeat receptor-like protein kinase family protein	brown	GO:0004672; GO:0005515; GO:0005524; GO:0006468	IPR000719; IPR001611; IPR003591; IPR008266; IPR011009; IPR013210; IPR013320; IPR017441; IPR032675	PF00069; PF00560; PF08263; PF13855	Kinases	LRR	LRR	signalling.receptor kinases.leucine rich repeat XII	30.2.12	7.913	9.117	14.324	88.171	89.153	68.14	59.541	66.201	69.161	8.066	13.852	11.389	24.137	37.664	30.302	39.915	24.027	34.408	0.524	0.691	0.436	1.174	0.228	2.508	0.216	0.71	0.66	0.052	1.062	0.301	0.201	0.402	0.151	0.077	0.15	0.399	0.986	1.4	1.101
HORVU1Hr1G069510	Leucine-rich repeat receptor-like protein kinase family protein	magenta	GO:0004672; GO:0005515; GO:0005524; GO:0006468	IPR000719; IPR001611; IPR003591; IPR011009; IPR013210; IPR013320; IPR017441; IPR032675	PF00069; PF00560; PF08263	Kinases	LRR	LRR	signalling.receptor kinases.leucine rich repeat III	30.2.3	0.644	0.364	0.759	0.08	0.113	0.197	0.321	0.099	0.205	0.453	0.816	0.676	0.352	0.277	0.257	0.117	0.337	0.112	0.758	1.024	1.126	0.62	0.657	0.816	0.418	0.786	0.573	1.078	0.683	1.23	0.566	0.714	0.979	0.694	0.936	0.252	1.647	1.866	1.578
HORVU5Hr1G050200	Leucine-rich repeat receptor-like protein kinase family protein	greenyellow	none	IPR003591; IPR013210; IPR032675	PF08263	Kinases	LRR	LRR	signalling.receptor kinases.leucine rich repeat III	30.2.3	0.017	0.016	0.038	0.205	0.248	0.134	0.242	0.22	0.169	0.023	0.023	0.031	0.06	0.088	0.066	0.051	0.029	0.037	0.138	0.359	0.239	0.145	0.101	0.073	0.175	0.101	0.286	0.273	0.177	0.196	0.201	0.221	0.226	0.116	0.15	0.136	0.081	0.057	0.01
HORVU3Hr1G050110	Leucine-rich repeat receptor-like protein kinase family protein	blue	GO:0005515	IPR001611; IPR013210; IPR032675	PF08263; PF13855	Kinases	LRR	LRR	signalling.receptor kinases.leucine rich repeat IV	30.2.4	0.144	0.111	0.054	0.08	0.075	0.056	0	0.128	0.035	0.555	0.474	0.392	0.337	0.336	0.403	0.08	0.546	0.358	0.138	0.04	0	0.185	0.341	0.219	0.135	0.089	0.174	0.429	0.152	1.02	0.994	0.48	1.005	1.387	0.824	0.64	0.061	0.091	0.177
HORVU2Hr1G012140	Leucine-rich repeat receptor-like protein kinase family protein	purple	GO:0005515	IPR001611; IPR003591; IPR032675	PF00560; PF13855	Kinases	LRR	LRR	signalling.receptor kinases.misc	30.2.99	0.025	0	0	0.029	0.038	0.028	0	0.028	0.035	0	0.023	0.008	0	0.066	0.051	0.058	0.043	0	0.055	0.027	0	0.092	0	0.073	0	0	0	0.026	0	0	0.063	0	0.025	0	0	0	0	0	0
HORVU3Hr1G004180	Leucine-rich repeat receptor-like protein kinase family protein	blue	GO:0005515	IPR001611; IPR003591; IPR013210; IPR032675	PF00560; PF08263; PF13855	Kinases	LRR	LRR	NA	NA	0.322	0.626	0.422	0.461	0.624	0.605	0.508	0.639	0.409	0.07	0.016	0.038	0.06	0.037	0.015	0.007	0.065	0.03	0.703	0.492	0.507	0.369	0.86	0.584	0.458	0.558	0.66	0.065	0.101	0.118	0.05	0.078	0.013	0	0.05	0.01	0.407	0.398	0.384
HORVU7Hr1G006610	Leucine-rich repeat receptor-like protein kinase family protein	blue	GO:0005515	IPR001611; IPR032675	PF00560	Kinases	LRR	LRR	NA	NA	0	0	0	0	0	0	0	0	0	0.172	0.272	0.3	0.135	0.212	0.125	0.073	0.237	0.104	0	0.027	0	0	0	0	0	0	0	0.351	0	0.039	0	0.052	0.025	0.167	0.15	0.063	0	0	0
HORVU5Hr1G119550	Leucine-rich repeat receptor-like protein kinase family protein	blue	GO:0005515	IPR001611; IPR003591; IPR011049; IPR013210; IPR032675	PF00560; PF08263	Kinases	LRR	LRR	NA	NA	0.229	0.491	0.337	0	0.03	0.204	0.313	0.135	0.275	0.789	0.886	0.945	0.681	0.329	1.078	0.416	2.893	0.649	0.565	0.332	0.465	1.279	0.721	1.108	1.24	0.977	2.515	3.688	3.769	5.325	6.39	2.089	2.8	3.288	6.928	4.955	0.142	0	0.042
HORVU2Hr1G114100	Leucine-rich repeat receptor-like protein kinase family protein	blue	GO:0005515	IPR001611; IPR003591; IPR013210; IPR032675	PF00560; PF08263; PF13855	Kinases	LRR	LRR	NA	NA	0.339	0.158	0.038	2.398	3.82	1.863	1.642	1.832	2.286	0	0	0	0	0	0	0.029	0	0	0.014	0.027	0	0	0	0.28	0.04	0.025	0	0	0	0	0	0	0	0	0	0	0.061	0.023	0
HORVU5Hr1G119480	Leucine-rich repeat receptor-like protein kinase family protein	blue	none	IPR011049; IPR013210; IPR032675	PF08263	Kinases	LRR	LRR	NA	NA	0.246	0.23	0.743	0.168	0.444	0.858	1.556	0.71	0.459	1.297	0	0.66	4.185	13.185	2.507	0.219	2.448	32.939	0.234	0.426	0.549	1.24	0.405	3.019	0.202	0.583	0.61	170.614	4.351	117.861	329.436	123.653	123.163	476.041	287.29	499.387	0.132	0.08	0.145
HORVU2Hr1G114240	Leucine-rich repeat receptor-like protein kinase family protein	blue	GO:0005515	IPR001611; IPR003591; IPR013210; IPR032675	PF00560; PF08263; PF13855	Kinases	LRR	LRR	NA	NA	0.025	0.087	0.215	0	0.015	0.035	0.07	0.036	0.071	0.047	0.171	0.261	0.097	0	0.029	0.044	0	0	0.331	0.066	0.056	0.145	0.202	0.986	0.027	0.063	0.1	0.026	0.025	0	0	0	0.176	0	0.012	0.01	0.142	0.046	0.114
HORVU1Hr1G000560	Leucine-rich repeat receptor-like protein kinase family protein	blue	GO:0005515	IPR001611; IPR003591; IPR013210; IPR032675	PF00560; PF08263; PF13855	Kinases	LRR	LRR	NA	NA	0	0.032	0	0.022	0.045	0	0	0.028	0.035	1.485	3.405	2.55	5.847	15.156	14.861	5.414	9.483	6.71	0.014	0	0	0	0.038	0	0.013	0	0	0.143	0.202	0.078	0.403	0.337	0.289	0.398	0.325	0.21	0	0	0.021
HORVU5Hr1G119520	Leucine-rich repeat receptor-like protein kinase family protein	blue	GO:0005515	IPR001611; IPR003591; IPR011049; IPR032675	PF13855	Kinases	LRR	LRR	NA	NA	3.143	4.982	9.358	0.629	1.098	5.532	4.896	4.338	2.914	38.109	30.037	50.586	47.914	13.455	24.459	23.256	41.758	49.454	3.115	1.41	1.394	7.635	3.148	11.99	18.459	12.074	11.852	104.808	14.114	87.247	234.001	86.509	96.743	196.615	220.42	343.136	1.006	0.751	0.498
HORVU5Hr1G017720	Leucine-rich repeat receptor-like protein kinase family protein	blue	GO:0005515	IPR001611; IPR013210; IPR032675	PF00560; PF08263	Kinases	LRR	LRR	NA	NA	2.694	1.687	1.533	1.857	1.534	1.56	2.284	2.024	1.687	0	0	0	0	0	0	0	0	0	0.069	0	0.113	0	0.114	0.183	0	0.114	0	0	0	0	0.113	0	0	0	0	0	0.59	0.319	0.374
HORVU6Hr1G092010	Leucine-rich repeat receptor-like protein kinase family protein	darkturquoise	GO:0005515	IPR001611; IPR003591; IPR013210; IPR032675	PF00560; PF08263; PF13855	Kinases	LRR	LRR	NA	NA	0.102	0.396	0.59	3.582	3.437	2.151	1.697	1.917	2.731	0.633	0.21	0.507	0.981	1.716	1.547	1.454	1.285	1.364	0.179	0.106	0.197	0.343	0.228	0.548	0.135	0.342	0.137	0.156	0.658	0.275	0.264	0.234	0.49	0.308	0.312	0.294	0.213	0.353	0.218
HORVU4Hr1G088580	Leucine-rich repeat receptor-like protein kinase family protein	darkturquoise	GO:0005515	IPR001611; IPR003591; IPR013210; IPR032675	PF00560; PF08263; PF13855	Kinases	LRR	LRR	NA	NA	0	0.016	0.023	0.197	0.338	0.127	0.391	0.156	0.049	0.055	0.054	0.015	0.195	0.102	0.037	0.132	0.043	0.403	0.028	0.106	0	0	0.038	0	0	0	0	0.039	0	0.065	0	0.065	0.038	0	0	0	0	0	0
HORVU7Hr1G108450	Leucine-rich repeat receptor-like protein kinase family protein	darkturquoise	none	IPR013210; IPR032675	PF08263	Kinases	LRR	LRR	NA	NA	1.728	1.101	0.766	16.798	23.726	9.328	3.84	17.026	11.834	2.188	0.505	0.63	2.778	8.447	15.015	3.076	3.202	5.115	1.116	3.005	3.012	3.02	3.615	4.613	3.438	1.091	1.407	2.961	2.947	2.512	0.755	1.388	3.051	2.877	1.535	2.436	2.745	2.117	0.509
HORVU6Hr1G024660	Leucine-rich repeat receptor-like protein kinase family protein	darkturquoise	GO:0005515	IPR001611; IPR003591; IPR013210; IPR032675	PF08263; PF13855	Kinases	LRR	LRR	NA	NA	0.22	0	0.138	0.563	0.338	0.232	0.227	0.149	0.339	0.023	0.163	0.092	0.337	0.402	0.213	0.102	0.215	0.119	0.028	0.066	0	0.105	0.063	0.219	0.067	0.076	0	0.026	0	0	0.113	0.013	0.025	0.064	0.075	0.073	0.02	0.068	0.042
HORVU4Hr1G090020	Leucine-rich repeat receptor-like protein kinase family protein	darkturquoise	GO:0005515	IPR001611; IPR003591; IPR013210; IPR032675	PF00560; PF08263; PF13855	Kinases	LRR	LRR	NA	NA	0.085	0.024	0.115	2.997	2.422	1.307	1.572	1.477	1.863	0.055	0.016	0.038	0.24	1.256	0.726	0.972	0.273	0.403	0	0	0	0.026	0	0.012	0	0	0	0	0	0	0	0	0	0	0	0	0.02	0.023	0
HORVU6Hr1G023210	Leucine-rich repeat receptor-like protein kinase family protein	darkturquoise	GO:0005515	IPR001611; IPR013210; IPR032675	PF00560; PF08263	Kinases	LRR	LRR	NA	NA	0.466	0.166	0.23	4.993	6.851	2.791	5.349	2.279	3.295	0.156	0.101	0.069	1.235	3.38	2.984	3.229	1.809	2.401	0.055	0.16	0.127	0.29	0.076	0.511	0.04	0.14	0.075	0.182	0.19	0.144	0.264	0.195	0.276	0.244	0.2	0.262	0.244	0.239	0.021
HORVU6Hr1G083990	Leucine-rich repeat receptor-like protein kinase family protein	darkturquoise	none	IPR013210; IPR032675	PF08263	Kinases	LRR	LRR	NA	NA	0.339	0.436	0.406	3.596	3.316	2.137	1.822	2.691	2.992	0.43	0	0.768	1.437	2.979	1.459	0.19	2.204	0.425	0.041	0	0	0.158	0	0.146	0	0.063	0.012	0.052	0	0	0	0.117	0.615	0.013	0.025	0	0.03	0.284	0.01
HORVU6Hr1G092020	Leucine-rich repeat receptor-like protein kinase family protein	darkturquoise	GO:0005515	IPR001611; IPR013210; IPR032675	PF00560; PF08263; PF13855	Kinases	LRR	LRR	NA	NA	0	0	0	0.044	0	0	0.023	0.021	0.021	0	0	0	0	0.051	0	0.022	0.022	0	0.014	0	0	0	0	0	0	0	0	0	0	0.052	0.025	0	0	0.026	0	0	0.01	0	0
HORVU6Hr1G031910	Leucine-rich repeat receptor-like protein kinase family protein	darkturquoise	GO:0005515	IPR001611; IPR003591; IPR013210; IPR032675	PF00560; PF08263; PF13855	Kinases	LRR	LRR	NA	NA	0.11	0.095	0.092	0.168	0.752	0.183	0.602	0.234	0.113	0.023	0.039	0.008	0.082	0.657	0.521	0.227	0.258	0.142	0.124	0.027	0.155	0.132	0.025	0.073	0.013	0.063	0.062	0	0	0.092	0	0.104	0.025	0.039	0.05	0.042	0.041	0.114	0.197
HORVU3Hr1G064790	Leucine-rich repeat receptor-like protein kinase family protein	darkturquoise	GO:0005515	IPR001611; IPR003591; IPR013210; IPR032675	PF00560; PF08263; PF13855	Kinases	LRR	LRR	NA	NA	0.254	0.238	0.261	1.345	3.489	1.118	0.759	1.377	1.616	0.375	0.645	0.3	2.186	2.088	1.246	1.476	0.646	1.342	0.096	0.253	0.465	0.211	0.265	0.292	0.351	0.19	0.212	0.299	0.493	0.105	0.138	0.467	0.289	0.411	0.412	0.21	0.142	0.398	0.197
HORVU4Hr1G006450	Leucine-rich repeat receptor-like protein kinase family protein	magenta	GO:0005515	IPR001611; IPR003591; IPR032675	PF13855	Kinases	LRR	LRR	NA	NA	1.211	0.721	0.743	0.022	0.015	0.098	0.055	0.05	0	0.922	0.342	0.315	0.352	0.015	0.117	0.037	0.136	0.44	1.199	0.731	1.112	0.264	0.468	0.791	0.445	1.814	0.249	0.896	0.164	1.57	0.201	0.623	0.917	0.051	0.599	0.063	4.31	2.117	1.641
HORVU4Hr1G088600	Leucine-rich repeat receptor-like protein kinase family protein	brown	GO:0005515	IPR001611; IPR003591; IPR013210; IPR032675	PF08263; PF13855	Kinases	LRR	LRR	NA	NA	0.483	0.222	0.245	0.351	0.233	0.499	1.361	0.305	0.452	0.594	0.078	0.33	0.187	0.329	0.447	0.212	0.345	0.336	1.557	2.181	1.07	1.53	0.847	1.193	0.809	0.964	1.046	0.753	0.986	0.379	0.881	1.116	0.892	0.617	0.35	1.291	0.478	0.353	0.623
HORVU3Hr1G018300	Leucine-rich repeat receptor-like protein kinase family protein	brown	GO:0005515	IPR001611; IPR032675	PF00560	Kinases	LRR	LRR	NA	NA	0	0	0	0	0	0	0	0	0.071	0	0	0.069	0	0	0	0.022	0	0.022	0.014	0	0.028	0.092	0.088	0.049	0	0	0	0	0	0	0.088	0	0.025	0	0	0	0	0	0.021
HORVU7Hr1G001100	Leucine-rich repeat receptor-like protein kinase family protein	brown	GO:0005515	IPR001611; IPR032675	PF00560; PF13855	Kinases	LRR	LRR	NA	NA	1.152	1.56	1.242	3.531	2.955	2.601	2.589	1.995	4.156	1.462	0.381	0.66	2.283	1.818	1.796	1.059	1.084	1.357	0.441	0.106	0.535	0.738	0.468	0.304	0.162	0.761	0.361	0.416	0.177	0.877	0.415	0.636	0.402	0.527	0.499	0.451	1.179	1.07	0.914
HORVU3Hr1G104940	Leucine-rich repeat receptor-like protein kinase family protein	brown	GO:0005515	IPR001611; IPR013210; IPR032675	PF00560; PF08263	Kinases	LRR	LRR	NA	NA	137.958	79.089	103.425	2987.74	3133	1710.6	3246.16	2185.84	2174.17	266.895	297.658	294.971	946.453	2035.64	2370.66	1788.05	1347.09	1686.52	14.596	17.779	18.27	30.632	46.431	239.12	14.117	51.264	10.781	6.805	42.418	8.791	56.378	51.584	129.103	12.254	31.357	10.582	60.484	101.343	25.989
HORVU3Hr1G092350	Leucine-rich repeat receptor-like protein kinase family protein	brown	GO:0005515	IPR001611; IPR032675	PF00560	Kinases	LRR	LRR	NA	NA	0.551	0.325	0.498	0.029	0.105	0.689	0.399	0.178	0.24	0.305	0.49	0.261	0.187	0.073	0.059	0.168	0.366	0.514	0.455	0.705	0.816	0.264	0.392	0.207	0.27	0.33	0.386	0.156	0.253	0.092	0.252	0.623	0.477	0.501	0.374	0.451	0.285	0.444	0.239
HORVU7Hr1G006590	Leucine-rich repeat receptor-like protein kinase family protein	brown	GO:0005515	IPR001611; IPR003591; IPR013210; IPR032675	PF00560; PF08263; PF13855	Kinases	LRR	LRR	NA	NA	1.559	0.713	0.889	3.428	6.828	9.904	6.742	5.794	5.963	27.331	20.095	30.481	18.806	27.188	21.321	14.584	24.134	20.794	0.028	0.08	0.014	0.053	0.076	0.584	0.027	0.254	0.012	0	0	0.026	0.075	0.169	0.1	0.039	0.037	0.01	0.183	0.171	0.073
HORVU3Hr1G018390	Leucine-rich repeat receptor-like protein kinase family protein	brown	GO:0005515	IPR001611; IPR003591; IPR032675	PF00560; PF13855	Kinases	LRR	LRR	NA	NA	10.226	8.966	16.592	22.317	13.627	19.105	21.116	9.493	25.559	9.684	5.543	11.788	8.505	11.725	10.697	10.909	9.82	13.361	1.847	0.652	1.084	0.791	0.619	2.678	0.863	2.283	1.071	0.481	0.468	2.067	0.767	0.402	1.507	1.053	1.086	0.588	5.408	6.042	3.644
HORVU0Hr1G014880	Leucine-rich repeat receptor-like protein kinase family protein	brown	GO:0005515	IPR001611; IPR003591; IPR032675	PF13855	Kinases	LRR	LRR	NA	NA	3.787	0.943	3.096	1.667	1.128	2.031	0.954	0.582	1.016	1.344	0.847	0.875	1.355	1.051	0.396	0.482	0.581	1.059	1.089	0.492	0.985	0.646	1.176	0.694	0.283	0.228	0.523	2.221	0.594	0.353	0	0.571	0.854	0	0.412	0.378	3.314	4.119	2.554
HORVU5Hr1G087410	Leucine-rich repeat receptor-like protein kinase family protein	brown	GO:0005515	IPR001611; IPR032675	PF00560; PF13855	Kinases	LRR	LRR	NA	NA	0.381	0.206	0.138	0.073	0	0.344	0.242	0.256	0.134	0.789	2.775	2.181	1.422	1.095	0.946	0.592	1.105	0.507	0.041	0	0.183	0	0	0.049	0	0.127	0	0	0.177	0.249	0	0.208	0.213	0.103	0.05	0.042	0.183	0.057	0.042
HORVU7Hr1G086120	Leucine-rich repeat receptor-like protein kinase family protein	lightyellow	GO:0004672; GO:0005515; GO:0005524; GO:0006468	IPR000719; IPR001611; IPR002290; IPR003591; IPR008271; IPR011009; IPR013210; IPR013320; IPR017441; IPR032675	PF00069; PF08263; PF13855	Kinases	LRR	LRR	NA	NA	1.855	2.194	4.207	0.607	0.226	1.61	9.573	0.724	1.425	4.275	1.632	5.184	0.359	0.533	0.44	0.27	0.531	1.998	0.413	0.199	0.633	0.316	0.771	1.789	0.162	0.571	0.461	0.169	0.316	0.222	0.013	0.389	0.703	0.128	0.062	0.115	2.856	8.796	7.144
HORVU6Hr1G024800	Leucine-rich repeat receptor-like protein kinase family protein	lightyellow	GO:0005515	IPR001611; IPR003591; IPR013210; IPR032675	PF00560; PF08263; PF13855	Kinases	LRR	LRR	NA	NA	0.881	0.135	0.399	0.117	0.128	0.127	0.133	0.114	0.106	0.172	0.272	0.177	0.135	0.124	0.073	0.095	0.165	0.045	0.083	0.505	0.141	0.026	0	0.085	0.175	0.203	0.124	0.039	0.051	0.157	0	0.039	0.05	0.051	0.1	0.042	0.335	0.569	0.415
HORVU5Hr1G007660	Leucine-rich repeat receptor-like protein kinase family protein	purple	GO:0005515	IPR001611; IPR003591; IPR013210; IPR032675	PF08263; PF13855	Kinases	LRR	LRR	NA	NA	0.11	0.032	0.107	0.022	0.023	0.021	0.156	0.028	0.028	0.078	0.109	0.2	0.075	0.073	0.235	0.058	0.151	0.119	0	0	0	0.053	0	0.097	0	0.089	0.05	0.039	0.089	0.131	0.528	0.182	0.339	0.051	0.025	0.231	0.051	0.057	0.031
HORVU7Hr1G099520	Leucine-rich repeat receptor-like protein kinase family protein	yellow	GO:0005515	IPR001611; IPR003591; IPR013210; IPR032675	PF08263; PF13855	Kinases	LRR	LRR	NA	NA	0.102	0.032	0.008	0.402	0.617	0.119	0.501	0.199	0.176	0.102	0.039	0.023	0.015	0.146	0.088	0.278	0.136	0.216	0.11	0.066	0.225	0.712	0.455	0.901	0.216	0.812	0.062	0.403	0.139	0.065	0.365	0.804	0.452	0.295	0	0.199	0.244	0.512	0.644
HORVU6Hr1G024860	Leucine-rich repeat receptor-like protein kinase family protein	yellow	GO:0005515	IPR001611; IPR003591; IPR013210; IPR032675	PF00560; PF08263; PF13855	Kinases	LRR	LRR	NA	NA	1.94	1.988	1.571	0.417	0.241	0.576	0.962	0.511	0.529	1.071	0.653	0.714	0.434	0.438	0.389	0.789	0.373	0.962	6.505	6.383	5.546	6.395	6.776	7.097	4.072	5.276	6.05	4.935	5.059	6.07	2.39	6.124	6.455	4.277	4.356	2.803	4.249	5.2	4.402
HORVU6Hr1G010730	Leucine-rich repeat receptor-like protein kinase family protein	yellow	GO:0005515	IPR001611; IPR003591; IPR013210; IPR032675	PF00560; PF08263; PF13855	Kinases	LRR	LRR	NA	NA	0	0.23	0.031	0.183	0.113	0.077	0.016	0.17	0.169	0.141	0.35	0.238	0.112	0.175	0.139	0.19	0.28	0.112	0.028	0.013	0	0.092	0.088	0.158	0.04	0	0.025	0.039	0.038	0	0.025	0	0.126	0.013	0.025	0	0.071	0.057	0.052
HORVU6Hr1G010720	Leucine-rich repeat receptor-like protein kinase family protein	yellow	none	IPR013210; IPR032675	PF08263	Kinases	LRR	LRR	NA	NA	0	0	0.054	0	0	0	0	0	0	0	0	0	0	0	0	0	0	0	0	0	0	0	0	0	0	0	0	0	0	0	0	0	0	0	0	0	0	0	0
HORVU7Hr1G038570	Leucine-rich repeat receptor-like protein kinase family protein	yellow	none	IPR013210; IPR032675	PF08263	Kinases	LRR	LRR	NA	NA	0	0	0	0.117	0.128	0	0.383	0.078	0	0	0	0.061	0.067	0.051	0	0	0.036	0	0.4	1.157	0.352	0.527	0.544	0.596	0.135	0.292	0.56	0.545	0.253	0.078	2.138	0.195	0.289	0.051	0.05	0	0.132	0.865	0.467
HORVU7Hr1G108460	Leucine-rich repeat receptor-like protein kinase family protein	lightgreen	GO:0005515	IPR001611; IPR013210; IPR032675	PF08263; PF13855	Kinases	LRR	LRR	NA	NA	3.118	2.741	2.161	51.739	78.903	24.939	29.516	40.463	21.755	1.219	0.552	0.468	4.35	12.316	13.74	5.341	6.224	5.935	3.776	7.354	6.306	10.932	9.481	9.263	8.333	5.809	10.333	2.273	1.29	3.859	2.956	3.192	3.077	2.672	3.158	2.666	2.236	2.526	1.132
HORVU7Hr1G102080	Leucine-rich repeat receptor-like protein kinase family protein	greenyellow	GO:0005515	IPR001611; IPR003591; IPR032675	PF13855	Kinases	LRR	LRR	NA	NA	0.152	0.135	0.215	0.307	0.068	0.134	0.469	0.071	0.148	0.258	0.443	0.207	0.045	0.015	0.103	0.263	0.172	0.097	0.276	0.08	0.183	0.382	0.215	1.083	0.216	0.431	0.361	0.143	0.999	0.314	0.365	0.402	0.716	0.206	0.325	0.336	0.102	0.171	0
HORVU7Hr1G007520	Leucine-rich repeat receptor-like protein kinase family protein	darkgrey	GO:0004672; GO:0005515; GO:0005524; GO:0006468	IPR000719; IPR001611; IPR002290; IPR003591; IPR008271; IPR011009; IPR013210; IPR013320; IPR017441; IPR032675	PF00069; PF08263; PF13855	Kinases	LRR	LRR	NA	NA	0.322	0.277	0.452	10.892	12.484	11.739	11.841	9.94	16.35	194.249	488.102	391.49	695.815	851.079	799.478	786.957	817.286	945.572	0.289	0.439	0.985	0.475	1.011	0.329	0.984	0.926	0.075	4.26	7.917	3.375	9.321	19.772	46.513	13.397	16.977	15.631	0.356	0.626	0.748
HORVU4Hr1G051120	protein kinase family protein	brown	GO:0004672; GO:0005524; GO:0006468	IPR000719; IPR001245; IPR002290; IPR008271; IPR011009; IPR013320; IPR017441	PF07714	Kinases	LRR	LRR	signalling.receptor kinases.leucine rich repeat VIII.VIII-1	30.2.8.1	2.592	3.105	2.606	1.769	3.459	2.601	3.128	2.414	2.463	3.447	3.77	3.31	3.07	2.146	2.295	2.47	1.787	1.812	0.689	0.665	0.662	0.435	0.721	1.181	1.389	1.484	0.672	1.156	1.265	1.177	0.528	1.155	1.193	1.439	1.685	0.441	1.759	1.616	1.568
HORVU6Hr1G001520	protein kinase family protein	darkturquoise	GO:0004672; GO:0005515; GO:0005524; GO:0006468	IPR000719; IPR001245; IPR001611; IPR002290; IPR008271; IPR011009; IPR013320; IPR017441; IPR024788; IPR032675	PF07714; PF12819	Kinases	LRR	LRR	NA	NA	0	0	0.069	2.646	3.768	0.675	5.131	0.88	1.122	0.047	0.07	0.031	0.614	3.059	4.406	1.68	0.474	0.984	0.055	0	0	0	0	0.073	0	0.089	0	0	0.177	0	0.05	0	0	0	0	0	0.051	0	0
HORVU5Hr1G021690	protein kinase family protein	darkturquoise	GO:0004672; GO:0004713; GO:0005515; GO:0005524; GO:0006468	IPR000719; IPR001245; IPR001611; IPR011009; IPR013320; IPR017441; IPR020635; IPR024788; IPR032675	PF07714; PF12819; PF13855	Kinases	LRR	LRR	NA	NA	0.813	0.174	0.314	6.732	6.4	2.566	1.791	4.274	5.702	0.375	1.353	0.63	4.013	7.483	7.002	6.51	4.207	2.088	0.207	0.665	0.479	1.279	0.468	0.657	0.688	0.824	0.535	0.662	0.291	0.249	0.855	0.636	0.691	0.578	0.325	1.008	0.376	0.307	0.218
HORVU5Hr1G122390	protein kinase family protein	yellow	GO:0004672; GO:0005515; GO:0005524; GO:0006468	IPR000719; IPR001245; IPR001611; IPR002290; IPR008271; IPR011009; IPR013320; IPR017441; IPR024788; IPR032675	PF07714; PF12819; PF13855	Kinases	LRR	LRR	NA	NA	10.37	12.364	19.842	20.058	16.748	13.679	14.57	14.704	25.714	113.897	118.811	159.57	44.545	55.471	54.805	34.925	67.586	50.17	1.282	0.838	1.562	1.714	2.023	3.7	1.321	2.524	1.755	1.533	1.707	2.25	3.107	6.85	5.274	3.314	2.372	1.9	1.606	2.469	1.599
HORVU1Hr1G015050	Protein kinase superfamily protein	brown	none	IPR032675	none	Kinases	LRR	LRR	signalling.receptor kinases.leucine rich repeat III	30.2.3	0	0.119	0	0.702	0.594	0.063	0.806	0.348	0.198	0	0	0.023	0.045	0.438	0.66	0.153	0	0.127	0.593	2.5	1.478	0.857	1.441	0.219	0.512	0.812	1.407	0.727	0.898	0.563	0.264	0.636	0.678	0.514	0.724	0.052	0.071	0.603	0.301
HORVU4Hr1G008180	Protein kinase superfamily protein	darkturquoise	GO:0004672; GO:0005515; GO:0005524; GO:0006468	IPR000719; IPR001245; IPR001611; IPR002290; IPR003591; IPR008271; IPR011009; IPR013210; IPR013320; IPR017441; IPR032675	PF00560; PF07714; PF08263	Kinases	LRR	LRR	signalling.receptor kinases.leucine rich repeat IX	30.2.9	1.728	1.846	2.36	0.585	0.895	1.434	2.026	1.25	1.792	1.555	1.003	2.089	0.839	0.686	0.799	0.899	1.321	1.402	6.726	14.92	10.472	8.308	10.593	8.411	7.807	5.707	6.337	10.182	11.952	9.184	9.12	4.229	7.007	3.995	5.293	3.548	7.034	7.772	9.49
HORVU7Hr1G006940	receptor kinase 1	darkturquoise	GO:0004672; GO:0005524; GO:0006468	IPR000719; IPR002290; IPR008271; IPR011009; IPR013320; IPR017441; IPR021720; IPR032675	PF00069; PF11721	Kinases	LRR	LRR	NA	NA	0	0	0	0.088	1.293	0	0.25	1.917	0	0	0	0	0.225	1.475	3.659	0.555	0.553	0.418	0	0	0	0	0	0	0	0	0	0	0	0	0	0	0	0	0	0	0	0	0
HORVU7Hr1G092330	receptor kinase 1	darkturquoise	GO:0004672; GO:0005515; GO:0005524; GO:0006468	IPR000719; IPR001611; IPR011009; IPR013320; IPR032675	PF00069; PF00560; PF13855	Kinases	LRR	LRR	NA	NA	0.356	0.206	0.513	0.073	0.09	0.211	0.274	0.092	0.049	0.344	0.249	0.292	0.12	0.029	0.066	0	0.036	0.089	0.524	1.024	1.267	0.949	0.733	0.876	1.281	0.571	0.822	0.675	0.885	0.955	0.239	0.48	0.565	0.591	0.587	0.273	0.498	0.432	0.633
HORVU6Hr1G033610	receptor kinase 1	yellow	GO:0004672; GO:0005515; GO:0005524; GO:0006468	IPR000719; IPR001611; IPR003591; IPR011009; IPR013320; IPR017441; IPR032675	PF00069; PF13855	Kinases	LRR	LRR	NA	NA	0.008	0.016	0.107	0.015	0	0	0	0	0	0.031	0.023	0.023	0	0.022	0.007	0.015	0.022	0.015	0.014	0.16	0.07	0.053	0.038	0.024	0.054	0.038	0.1	0	0.089	0.078	0.05	0.117	0.013	0.051	0.025	0.084	0.03	0.068	0.145
HORVU7Hr1G085650	receptor kinase 2	brown	GO:0004672; GO:0005515; GO:0005524; GO:0006468	IPR000719; IPR001245; IPR001611; IPR011009; IPR013320; IPR032675	PF07714; PF13855	Kinases	LRR	LRR	NA	NA	5.168	5.022	5.38	2.186	2.467	1.996	1.384	2.414	1.411	7.284	3.141	4.546	2.605	1.708	1.694	1.644	1.127	2.535	26.007	21.915	28.996	31.331	20.959	15.058	26.643	20.952	19.309	26.299	21.614	22.437	14.704	17.009	16.802	19.1	18.412	19.558	6.923	5.473	4.922
HORVU2Hr1G124010	receptor-like kinase	brown	GO:0004672; GO:0005524; GO:0006468	IPR000719; IPR001245; IPR011009; IPR013210; IPR032675	PF07714; PF08263	Kinases	LRR	LRR	signalling.receptor kinases.leucine rich repeat VI	30.2.6	1.271	0.99	0.682	0.841	1.271	1.125	1.244	0.895	0.706	0.672	0.521	0.576	0.337	0.599	0.609	0.599	0.639	0.716	0.965	3.271	2.562	1.912	1.403	1.205	4.085	0.457	2.278	2.104	1.1	2.185	0.994	0.467	1.03	1.657	1.735	1.333	0.854	0.922	0.498
HORVU5Hr1G000980	receptor-like kinase 1	darkturquoise	GO:0004672; GO:0005515; GO:0005524; GO:0006468	IPR000719; IPR001611; IPR002290; IPR008271; IPR011009; IPR013210; IPR017441; IPR032675	PF00069; PF00560; PF08263	Kinases	LRR	LRR	signalling.receptor kinases.leucine rich repeat XIII	30.2.13	0.271	0.222	0.184	0	0	0	0.094	0	0	0.055	0.109	0.108	0.097	0.058	2.024	0.073	0.122	0.075	0.083	1.237	0.169	0	0	0.049	0	0.114	0.174	0.286	0.443	1.714	0.403	0.285	0.628	0.128	1.323	0.136	0.203	1.013	0.446
HORVU3Hr1G007120	receptor-like kinase 1	darkturquoise	GO:0004672; GO:0005524; GO:0006468	IPR000719; IPR011009; IPR013210; IPR013320; IPR032675	PF00069; PF08263	Kinases	LRR	LRR	signalling.receptor kinases.leucine rich repeat III	30.2.3	0.178	0.04	0.046	0	0	0.028	0	0	0	0.063	0.389	0.269	0.195	0	0.037	0.08	0.172	0.037	0.014	0.027	0.113	0.026	0.076	0.061	0.081	0.038	0.174	0.377	0.607	0.981	0.226	0.376	0.527	0	0.137	0.189	0.102	0	0.249
HORVU1Hr1G043880	receptor-like kinase 1	brown	GO:0004672; GO:0005524; GO:0006468	IPR000719; IPR011009; IPR032675	PF00069	Kinases	LRR	LRR	signalling.receptor kinases.leucine rich repeat III	30.2.3	0.373	0.127	0.054	0.044	0.03	0.035	0.031	0.128	0.042	0.102	0.225	0.522	0.022	0.08	0.066	0.044	0.072	0.134	0.248	0.346	0.352	0.224	0.405	0.256	0.769	0.444	0.324	0.662	0.493	0.85	0.428	0.506	0.628	1.297	1.56	1.249	0	0.034	0.042
HORVU0Hr1G012920	receptor-like kinase 1	cyan	GO:0004672; GO:0005524; GO:0006468	IPR000719; IPR011009; IPR013320; IPR032675	PF00069	Kinases	LRR	LRR	signalling.receptor kinases.leucine rich repeat III	30.2.3	1.652	2.424	3.725	13.567	13.138	6.53	5.052	7.072	8.63	3.361	5.473	5.606	8.063	8.892	8.908	4.749	4.752	3.996	1.489	5.399	1.253	5.037	1.378	2.495	1.861	0.647	1.83	8.559	9.979	4.029	22.981	3.879	3.177	8.953	3.932	8.608	1.128	1.24	1.173
HORVU3Hr1G053300	receptor-like kinase 1	yellow	GO:0004672; GO:0005515; GO:0005524; GO:0006468	IPR000719; IPR001611; IPR003591; IPR011009; IPR013210; IPR032675	PF00069; PF08263; PF13855	Kinases	LRR	LRR	signalling.receptor kinases.leucine rich repeat III	30.2.3	0.805	0.317	0.414	0.709	0.436	0.274	0.618	0.568	0.692	0.735	0.513	0.822	0.606	0.482	0.909	0.497	0.517	0.723	0.455	2.168	1.914	0.593	1.037	0.998	1.321	0.254	0.735	1.766	0.784	2.46	0.403	0.947	1.331	0.745	0.524	0.514	0.498	1.252	1.184
HORVU3Hr1G030090	receptor-like kinase 1	yellow	GO:0004672; GO:0005515; GO:0005524; GO:0006468	IPR000719; IPR001245; IPR001611; IPR011009; IPR013320; IPR017441; IPR032675	PF00560; PF07714	Kinases	LRR	LRR	signalling.receptor kinases.leucine rich repeat III	30.2.3	0.559	0.65	0.49	0.219	0.271	0.415	0.461	0.376	0.24	0.617	0.054	0.53	0.255	0.256	0.183	0.402	0.531	0.559	1.64	2.593	3.744	1.833	1.833	1.4	4.005	1.268	2.838	2.481	1.518	2.97	1.522	1.064	1.658	2.248	3.258	1.921	1.382	1.73	1.641
HORVU3Hr1G080740	receptor-like kinase 902	yellow	GO:0004672; GO:0005515; GO:0005524; GO:0006468	IPR000719; IPR001245; IPR001611; IPR003591; IPR011009; IPR013210; IPR013320; IPR017441; IPR032675	PF00560; PF07714; PF08263	Kinases	LRR	LRR	signalling.receptor kinases.leucine rich repeat III	30.2.3	0.407	0.261	0.705	0.095	0.06	0.098	0.399	0.099	0.176	0.492	0.466	0.538	0.112	0.161	0.191	0.153	0.165	0.47	1.902	1.835	2.477	1.332	1.656	2.252	1.996	2.232	1.444	2.221	2.302	3.297	1.472	2.595	1.658	1.901	0.974	1.764	0.773	0.66	1.703
HORVU6Hr1G023100	receptor-like protein kinase 1	darkturquoise	GO:0004672; GO:0005524; GO:0006468	IPR000719; IPR002290; IPR008271; IPR011009	PF00069	Kinases	LRR	LRR	signalling.receptor kinases.leucine rich repeat X	30.2.10	0.212	0.127	0.184	0.928	0.835	0.513	1.681	0.476	1.066	0.602	0.964	0.476	0.831	1.343	1.393	1.739	0.912	0.798	0.165	0.253	0.38	0.132	0.379	0.316	0.458	0.266	0.548	0.403	0.316	0.981	0.39	0.259	0.377	0.218	0.237	0.504	0.112	0.023	0
HORVU6Hr1G023370	receptor-like protein kinase 1	brown	GO:0004672; GO:0005524; GO:0006468	IPR000719; IPR002290; IPR008271; IPR011009; IPR013320; IPR017441; IPR032675	PF00069	Kinases	LRR	LRR	signalling.receptor kinases.leucine rich repeat X	30.2.10	0.186	0.166	0.222	0.863	1.083	0.647	0.673	0.625	1.193	0.227	0.155	0.123	0.576	0.949	0.858	0.921	0.538	0.462	0.014	0	0	0	0.038	0.024	0	0.025	0	0.013	0.063	0	0.025	0.013	0.025	0.039	0	0	0.091	0.114	0.083
HORVU3Hr1G093530	receptor-like protein kinase 2	yellow	GO:0004672; GO:0005515; GO:0005524; GO:0006468	IPR000719; IPR001245; IPR001611; IPR002290; IPR003591; IPR008271; IPR011009; IPR013210; IPR013320; IPR017441; IPR032675	PF07714; PF08263; PF13855	Kinases	LRR	LRR	signalling.receptor kinases.leucine rich repeat X	30.2.10	0.085	0.032	0.038	0.029	0.09	0.049	0.109	0.028	0.014	0.039	0	0.023	0.082	0.11	0.103	0.08	0.043	0.045	0.138	0.08	0.113	0.066	0.076	0.122	0.081	0.127	0.187	0.039	0.164	0.065	0.05	0.078	0.151	0.013	0.1	0.073	0.051	0.068	0.093
HORVU2Hr1G051140	Receptor-like protein kinase 2	darkturquoise	GO:0004672; GO:0005515; GO:0005524; GO:0006468	IPR000719; IPR001611; IPR002290; IPR003591; IPR008271; IPR011009; IPR013210; IPR013320; IPR017441; IPR032675	PF00069; PF08263; PF13855	Kinases	LRR	LRR	signalling.receptor kinases.leucine rich repeat XI	30.2.11	1.22	1.362	1.786	0.197	0.218	0.541	0.72	0.32	0.416	1.258	0.575	1.229	0.24	0.562	0.462	0.614	0.703	0.567	2.756	2.234	3.617	2.07	3.059	2.252	3.196	2.156	3	3.429	4.072	3.415	2.981	1.972	2.687	2.556	2.06	1.879	2.043	2.594	2.367
HORVU2Hr1G104030	Receptor-like protein kinase 2	brown	GO:0004672; GO:0005515; GO:0005524; GO:0006468	IPR000719; IPR001611; IPR002290; IPR003591; IPR008271; IPR011009; IPR013320; IPR032675	PF00069; PF13855	Kinases	LRR	LRR	signalling.receptor kinases.leucine rich repeat XII	30.2.12	0.712	0.246	0.996	0.022	0.038	0.295	0.274	0.085	0.056	0.758	0.894	0.737	0.165	0.058	0.191	0.051	0.345	0.104	3.28	10.053	2.491	15.745	2.073	5.672	2.171	1.167	3.598	24.117	33.692	10.139	37.711	3.944	2.65	6.577	1.336	10.529	0.62	0.216	0.239
HORVU6Hr1G057380	receptor-like protein kinase 2	brown	GO:0004672; GO:0005524; GO:0006468	IPR000719; IPR002290; IPR008271; IPR011009	PF00069	Kinases	LRR	LRR	signalling.receptor kinases.leucine rich repeat XII	30.2.12	0	0	0	0.08	0.075	0	0.047	0.107	0	0.094	0	0.138	0	0.029	0.051	0.08	0	0	0	0	0	0	0	0	0	0	0	0	0	0	0	0	0	0	0	0	0	0	0
HORVU2Hr1G090830	receptor-like protein kinase 2	brown	GO:0004672; GO:0005515; GO:0005524; GO:0006468	IPR000719; IPR001611; IPR003591; IPR008266; IPR011009; IPR013320; IPR017441; IPR032675	PF00069; PF00560; PF13855	Kinases	LRR	LRR	signalling.receptor kinases.leucine rich repeat XII	30.2.12	3.634	3.857	4.031	1.075	1.136	1.799	2.401	1.335	1.411	2.063	3.071	3.087	1.744	1.095	1.158	1.045	1.701	1.253	0.496	0.372	0.507	0.211	0.556	0.56	0.674	0.723	0.622	0.675	0.367	0.458	0.34	0.714	0.465	0.809	0.562	0.409	2.023	2.128	1.827
HORVU3Hr1G066650	receptor-like protein kinase 2	darkgrey	GO:0004672; GO:0005515; GO:0005524; GO:0006468	IPR000719; IPR001611; IPR002290; IPR008271; IPR011009; IPR013320; IPR017441; IPR032675	PF00069; PF13855	Kinases	LRR	LRR	signalling.receptor kinases.leucine rich repeat XII	30.2.12	1.042	0.752	0.927	6.045	7.385	5.469	3.926	5.112	4.424	3.658	3.358	4.04	7.898	13.097	13.644	9.864	8.708	7.046	0.593	0.691	0.619	1.108	0.683	1.497	0.701	1.382	0.834	1.636	0.923	4.343	3.283	2.763	5.086	4.264	2.447	4.115	0.956	1.081	1.08
HORVU1Hr1G075670	Receptor-like protein kinase 5	darkturquoise	GO:0004672; GO:0005515; GO:0005524; GO:0006468	IPR000719; IPR001245; IPR001611; IPR002290; IPR003591; IPR008271; IPR011009; IPR013210; IPR017441; IPR032675	PF07714; PF08263; PF13855	Kinases	LRR	LRR	signalling.receptor kinases.leucine rich repeat XI	30.2.11	1.33	0.911	1.035	15.994	29.118	9.229	10.91	11.459	13.153	2.962	2.472	2.941	14.075	26.246	29.569	20.02	13.309	15.687	0.4	0.705	0.436	1.437	1.251	2.641	0.404	0.165	0.249	2.325	2.618	0.916	16.214	1.985	2.122	2.029	1.685	2.457	0.468	0.592	0.28
HORVU7Hr1G110200	Receptor-like protein kinase 5	brown	GO:0004672; GO:0005524; GO:0006468	IPR000719; IPR001245; IPR011009; IPR013210; IPR013320; IPR032675	PF07714; PF08263	Kinases	LRR	LRR	NA	NA	0.407	0.198	0.184	1.455	2.782	0.78	1.556	0.809	0.819	2.642	0.941	2.196	1.063	5.403	3.893	1.98	1.96	2.311	3.914	3.989	4.349	3.046	3.16	2.118	3.587	2.549	2.863	3.208	3.415	4.356	3.17	2.789	2.022	2.723	2.709	2.698	0.701	1.366	1.121
HORVU6Hr1G094790	receptor-like protein kinase 1	darkturquoise	GO:0004672; GO:0005524; GO:0006468	IPR000719; IPR001245; IPR002290; IPR008271; IPR011009	PF07714	Kinases	LysM	LysM	NA	NA	3.829	3.073	3.571	188.98	295.561	126.096	111.104	131.216	125.408	8.699	14.016	10.199	64.011	186.102	161.27	169.481	72.446	128.194	1.103	1.184	1.872	3.323	2.288	11.905	1.497	2.194	2.266	1.338	3.073	0.497	14.629	3.153	7.597	2.685	3.258	2.499	1.443	2.879	0.737
HORVU1Hr1G080520	Choline/ethanolamine kinase	darkturquoise	none	IPR011009	PF01633	Kinases	Misc.	Misc.	lipid metabolism.Phospholipid synthesis.choline kinase	11.3.2	28.474	27.414	28.839	49.553	64.336	59.734	35.945	63.475	66.479	16.905	24.93	25.612	31.047	53.996	44.738	55.661	60.81	47.284	7.25	6.011	5.687	12.461	4.74	8.557	5.515	7.927	8.329	5.403	8.17	5.338	7.95	10.924	8.84	5.202	13.144	8.241	9.718	4.324	3.738
HORVU1Hr1G013700	Concanavalin A-like lectin protein kinase family protein	brown	GO:0030246	IPR001220; IPR013320	PF00139	Kinases	Misc.	Misc.	protein.postranslational modification	29.4	0.33	0.38	0.36	0.49	0.692	0.45	0.289	0.596	0.748	0.203	0.163	0.3	0.382	0.38	0.425	0.343	0.33	0.432	0.11	0.239	0.141	0.119	0.228	0.134	0.121	0.19	0.187	0.182	0.164	0.209	0.629	0.13	0.138	0.295	0.225	0.199	0.356	0.341	0.177
HORVU7Hr1G043790	D6 protein kinase like 2	brown	GO:0004672; GO:0005524; GO:0006468	IPR000719; IPR002290; IPR008271; IPR011009; IPR011993	PF00069	Kinases	Misc.	Misc.	NA	NA	1.957	1.655	1.901	0.27	0.331	0.977	0.743	0.802	0.501	1.712	0.987	1.705	0.419	0.628	0.271	0.234	0.926	0.507	17.104	8.923	18.496	16.905	14.31	9.762	14.292	13.241	18.985	10.325	8.524	12.912	6.44	9.004	8.187	11.766	8.925	13.542	4.107	6.065	5.669
HORVU3Hr1G033140	Inositol-tetrakisphosphate 1-kinase 3	darkred	none	none	none	Kinases	Misc.	Misc.	not assigned.unknown	35.2	0.576	0.681	0.705	0	0.023	0.077	0.141	0.241	0.233	3.775	4.921	3.993	1.303	1.183	1.239	3.719	1.012	2.013	1.985	3.205	2.323	2.743	2.427	2.106	1.847	2.308	2.228	3.299	6.652	2.852	4.126	2.867	2.549	3.956	3.133	3.548	1.667	2.799	1.692
HORVU1Hr1G077420	Inositol-tetrakisphosphate 1-kinase 4	darkturquoise	GO:0000287; GO:0005524; GO:0005622; GO:0032957; GO:0047325; GO:0052725; GO:0052726	IPR008656	PF05770	Kinases	Misc.	Misc.	signalling.phosphinositides.inositol-1,3,4-trisphosphate 5/6-kinase	30.4.5	0.093	0.087	0.038	0.68	2.241	1.146	0.993	1.385	0.854	0.023	0.194	0.23	0.457	1.767	2.046	0.921	0.546	0.88	0.358	0.04	0.296	0.251	0.19	0.183	0.175	0.19	0.436	0.39	0.291	0.497	0.239	0.298	0.465	0.385	0.087	0.22	0.203	0.182	0.031
HORVU7Hr1G113540	lectin receptor kinase a4.1	brown	none	IPR011009	none	Kinases	Misc.	Misc.	NA	NA	0	0	0.031	0	0	0	0	0	0	0	0.031	0	0	0	0	0	0	0	0	0	0	0	0	0	0	0	0	0	0	0	0	0	0	0	0	0	0	0	0
HORVU2Hr1G005120	LRR receptor-like serine/threonine-protein kinase FEI 1	darkturquoise	none	none	none	Kinases	Misc.	Misc.	not assigned.unknown	35.2	1.415	1.109	1.334	3.889	4.926	3.486	2.057	3.188	5.292	0.946	1.446	1.106	1.759	1.716	1.98	1.264	1.5	1.29	0.441	0.16	0.521	0.673	0.152	0.146	0.324	0.266	0.124	1.273	0.847	1.164	0.503	0.921	0.553	1.464	1.061	1.134	0.701	0.512	0.478
HORVU3Hr1G004130	LRR receptor-like serine/threonine-protein kinase GSO1	blue	none	IPR013210; IPR032675	PF08263	Kinases	Misc.	Misc.	not assigned.unknown	35.2	1.474	1.671	0.705	0.994	0.316	0.724	1.494	0.135	0.268	0	0	0.054	0.18	0	0.103	0	0.108	0.052	0.152	0.811	0.605	0.237	0.076	1.619	0.202	0.228	0.224	0	0	0	0	0.052	0.075	0	0.075	0	0.447	0.068	0
HORVU2Hr1G105190	Malectin/receptor-like protein kinase family protein	darkturquoise	none	IPR024788	PF12819	Kinases	Misc.	Misc.	signalling.receptor kinases.Catharanthus roseus-like RLK1	30.2.16	6.176	7.913	8.292	16.601	22.553	12.217	11.082	17.345	18.601	5.338	9.243	7.872	14.464	19.763	22.641	12.984	15.204	11.348	1.626	4.229	1.422	4.207	2.604	2.24	3.047	1.218	2.191	4.299	14.241	2.551	31.245	2.88	3.139	6.898	3.92	4.672	1.393	2.481	2.201
HORVU7Hr1G030900	Malectin/receptor-like protein kinase family protein	blue	none	none	none	Kinases	Misc.	Misc.	NA	NA	0	0	0	0	0	0	0	0	0	0	0.653	0.207	0	0.562	0.176	0	0.28	0.268	0.358	0	0	0	0	0	0	0	0	0.234	0.266	0	1.044	0	0	0.244	0.587	0.084	0	0	0
HORVU1Hr1G004690	protein kinase 1B	blue	GO:0004672; GO:0004713; GO:0005524; GO:0006468	IPR000719; IPR001245; IPR011009; IPR017441; IPR020635	PF07714	Kinases	Misc.	Misc.	protein.postranslational modification.kinase.receptor like cytoplasmatic kinase VII	29.4.1.57	4.346	3.343	4.66	3.151	2.88	3.107	3.183	2.684	2.216	6.034	3.646	4.562	4.252	3.694	3.879	4.881	3.912	2.774	1.985	2.952	3.575	3.732	2.591	1.826	2.373	4.807	1.307	4.156	4.743	3.441	1.937	3.594	4.27	2.749	2.659	3.055	2.755	3.118	3.821
HORVU3Hr1G055620	Protein kinase family protein	darkturquoise	GO:0004672; GO:0005524; GO:0006468	IPR000719; IPR001245; IPR010632; IPR011009	PF06760; PF07714	Kinases	Misc.	Misc.	protein.postranslational modification	29.4	2.567	1.909	2.284	10.548	12.987	5.033	3.191	4.97	6.28	4.197	3.374	2.619	9.006	9.878	8.102	6.59	4.156	4.742	0.689	0.705	0.76	1.53	1.163	0.645	1.24	0.647	1.12	1.558	0.835	1.086	1.484	1.557	0.979	1.015	1.872	1.165	0.966	1.013	0.81
HORVU6Hr1G025940	protein kinase family protein	darkturquoise	GO:0004672; GO:0005524; GO:0006468; GO:0007165	IPR000719; IPR002290; IPR004041; IPR008271; IPR011009; IPR013320; IPR017441	PF00069; PF03822	Kinases	Misc.	Misc.	protein.postranslational modification	29.4	0.152	0.333	0.192	0.263	0.414	0.436	0.43	0.277	0.289	0.571	0.117	0.184	0.322	0.307	0.33	0.205	0.316	0.276	0.11	0.16	0.099	0.185	0.253	0.097	0.27	0.152	0.174	0.117	0.278	0.039	0.201	0.065	0.264	0.141	0.15	0.157	0.396	0.148	0.166
HORVU2Hr1G117610	protein kinase family protein	tan	GO:0004672; GO:0005524; GO:0006468; GO:0007165	IPR000719; IPR002290; IPR004041; IPR008271; IPR011009; IPR017441; IPR018451	PF00069; PF03822	Kinases	Misc.	Misc.	protein.postranslational modification	29.4	1.042	0.444	0.651	0.197	0.534	0.098	0.133	0.27	0.092	1.704	0.257	1.874	0.187	0.329	0.132	0	0	0.261	0.317	0.426	1.084	0.462	0.038	0.207	0.283	0.228	0.162	0.104	0.076	0.877	0.126	0.091	0.352	0	0	0.147	6.242	1.946	0.883
HORVU6Hr1G039270	protein kinase family protein	darkturquoise	GO:0004672; GO:0005524; GO:0006468; GO:0006950	IPR000719; IPR001245; IPR002290; IPR006016; IPR008271; IPR011009; IPR013320; IPR014729	PF00582; PF07714	Kinases	Misc.	Misc.	protein.postranslational modification.kinase.receptor like cytoplasmatic kinase IX	29.4.1.59	0	0	0.023	0	0	0.014	0	0	0	0	0	0	0	0	0	0	0	0	0	0.319	0.155	0.857	0.177	0.767	0.742	0.038	0.199	0.052	0	0.406	0	0.039	0	0.103	0.15	0	0.254	1.092	1.038
HORVU3Hr1G050430	protein kinase family protein	yellow	GO:0004672; GO:0005524; GO:0006468; GO:0006950	IPR000719; IPR002290; IPR006016; IPR008271; IPR011009; IPR013320; IPR014729	PF00069; PF00582	Kinases	Misc.	Misc.	protein.postranslational modification.kinase.receptor like cytoplasmatic kinase IX	29.4.1.59	3.939	3.667	2.897	2.251	3.159	2.446	2.409	2.655	1.623	8.714	2.783	4.086	2.044	1.964	2.397	2.418	2.11	3.392	78.408	95.599	93.787	60.922	87.376	79.609	78.445	73.534	77.273	88.586	75.769	92.415	71.975	66.841	93.616	84.133	74.959	61.98	17.82	37.825	33.164
HORVU5Hr1G060580	protein kinase family protein	yellow	GO:0004672; GO:0004842; GO:0005524; GO:0006468; GO:0016567	IPR000719; IPR003613; IPR011009; IPR013083; IPR014729	PF00069; PF04564	Kinases	Misc.	Misc.	protein.postranslational modification.kinase.receptor like cytoplasmatic kinase IX	29.4.1.59	0.983	0.491	0.851	2.003	2.166	1.188	0.524	0.944	0.79	1.032	0.738	0.645	1.437	1.409	1.4	1.008	0.94	0.969	0.11	0.066	0	0.132	0.177	0.268	0.081	0.089	0.087	0.286	0.228	0.131	0.126	0.208	0.239	0.231	0.112	0.336	0.305	0.034	0.104
HORVU2Hr1G103780	protein kinase family protein	brown	GO:0004672; GO:0005524; GO:0006468	IPR000719; IPR001245; IPR002290; IPR008271; IPR011009; IPR013320; IPR017441; IPR024788	PF07714; PF12819	Kinases	Misc.	Misc.	signalling.receptor kinases.Catharanthus roseus-like RLK1	30.2.16	0.339	0.174	0.276	2.39	1.993	1.539	1.76	1.136	1.828	0.266	0.311	0.468	0.876	1.504	1.459	1.454	1.105	1.76	0.083	0.053	0.07	0.119	0.152	0.134	0.067	0.076	0.05	0.117	0.139	0.118	0.063	0.091	0.151	0.026	0.162	0.01	0.081	0.08	0.135
HORVU6Hr1G089620	Protein kinase family protein	blue	none	none	none	Kinases	Misc.	Misc.	NA	NA	1.627	0.61	0.989	2.529	1.098	0.886	1.416	0.653	1.418	0.524	0.295	0.246	0	0	0	0.124	0	0.246	1.13	0.785	1.042	1.055	0.872	0.475	0.903	0.495	0.685	0	1.189	0	0	0	0	0.051	0	0	0.935	1.013	1.08
HORVU7Hr1G020810	Protein kinase family protein	darkturquoise	GO:0004672; GO:0005509; GO:0005515; GO:0005524; GO:0006468	IPR000152; IPR000719; IPR000742; IPR001881; IPR002290; IPR008271; IPR009030; IPR011009; IPR013320; IPR017441; IPR018097	PF00069; PF07645	Kinases	Misc.	Misc.	NA	NA	2.211	0.99	1.364	44.327	25.418	11.928	34.138	20.988	25.241	0.023	0	0	0.337	1.409	1.488	0.95	1.07	0.693	0.427	0.213	0.816	0.251	0.43	0.779	0.742	0.495	0.361	0	0	0.065	0.05	0.221	0.05	0.09	0.05	0.042	0.651	1.388	0.706
HORVU4Hr1G055890	Protein kinase family protein	darkturquoise	GO:0004672; GO:0005524; GO:0006468	IPR000719; IPR001245; IPR011009	PF07714	Kinases	Misc.	Misc.	NA	NA	5.38	5.267	6.346	1.111	0.88	1.821	0.939	1.64	1.687	5.432	3.856	4.185	0.996	1.015	1.034	0.972	1.177	0.649	12.363	8.444	12.007	15.349	13.286	9.117	14.306	10.489	13.259	12.156	7.689	10.466	6.931	7.226	6.404	8.773	8.189	6.183	8.264	10.64	10.996
HORVU7Hr1G117400	protein kinase family protein	magenta	GO:0004672; GO:0005524; GO:0006468	IPR000719; IPR011009; IPR014729	PF00069	Kinases	Misc.	Misc.	NA	NA	4.533	3.992	4.598	11.345	11.596	7.233	6.882	8.669	9.329	3.415	4.991	3.318	10.234	10.082	12.083	8.475	6.331	6.71	3.363	4.495	2.829	6.132	3.615	4.163	3.924	1.687	5.179	5.312	6.096	5.691	7.208	4.048	3.73	5.048	4.157	5.469	1.006	1.036	0.716
HORVU5Hr1G041660	protein kinase family protein	brown	GO:0004672; GO:0005524; GO:0006468	IPR000719; IPR001245; IPR002290; IPR008271; IPR011009; IPR013320; IPR017441; IPR024788; IPR032675	PF07714; PF12819	Kinases	Misc.	Misc.	NA	NA	92.277	80.713	81.621	502.892	251.485	229.663	464.601	184.282	329.687	50.794	114.831	94.1	206.818	247.005	307.494	398.297	191.933	248.484	1.874	1.609	3.054	9.982	4.235	11.625	3.573	5.682	4.843	3.13	9.144	2.643	18.34	14.972	10.109	5.626	10.311	14.225	17.993	23.157	12.802
HORVU1Hr1G077220	protein kinase family protein	brown	GO:0004672; GO:0005524; GO:0006468	IPR000719; IPR001245; IPR011009; IPR013320; IPR017441	PF07714	Kinases	Misc.	Misc.	NA	NA	0.754	0.182	0.391	0.037	0	0.084	0.422	0.036	0	0.063	0.661	0.138	0.127	0.022	0.037	0.168	0.266	0.112	0.165	0.226	0.127	0.448	0.164	0.316	0.148	0.964	0.162	0.649	0.164	0.484	0.717	1.233	1.331	1.117	0.35	0.535	0.132	0.08	0.28
HORVU6Hr1G022360	protein kinase family protein	brown	GO:0004672; GO:0005515; GO:0005524; GO:0006468	IPR000719; IPR001245; IPR001611; IPR002290; IPR008271; IPR011009; IPR013320; IPR017441; IPR024788; IPR032675	PF00560; PF07714; PF12819	Kinases	Misc.	Misc.	NA	NA	0.602	0.19	0.123	0.022	0.165	0.035	0.336	0.107	0.078	0.289	0.295	0.33	0.09	0.139	0.044	0.073	0.043	0.075	0.317	0.532	0.225	0.33	0.329	0.134	0.418	0.317	0.535	0.247	0.405	0.249	0.239	0.311	0.389	0.257	0.499	0.409	0.102	0.068	0.177
HORVU7Hr1G071390	protein kinase family protein	brown	GO:0004672; GO:0005515; GO:0005524; GO:0006468	IPR000408; IPR000719; IPR001245; IPR001368; IPR002290; IPR008271; IPR009091; IPR011009; IPR013320; IPR017441	PF00020; PF07714; PF13540	Kinases	Misc.	Misc.	NA	NA	0.923	0.333	0.552	0.658	0.617	0.605	1.541	0.682	0.783	0.586	0.412	0.783	0.711	0.504	0.763	0.826	0.912	0.716	0.041	0.106	0.155	0.29	0.228	0.499	0.067	0.101	0.286	0.221	0.202	0.157	0.126	0.221	0.289	0.206	0.125	0.367	0.518	0.444	0.55
HORVU1Hr1G078300	protein kinase family protein	darkred	GO:0004672; GO:0005515; GO:0005524; GO:0006468	IPR000719; IPR001245; IPR001611; IPR002290; IPR008271; IPR011009; IPR013320; IPR017441; IPR024788; IPR032675	PF07714; PF12819; PF13855	Kinases	Misc.	Misc.	NA	NA	1.889	1.671	2.383	2.653	2.429	2.608	1.674	2.556	4.213	0.711	1.827	1.536	1.138	1.161	0.85	2.177	0.538	0.947	1.544	0.173	0.76	0.752	0.48	1.302	2.022	1.078	1.133	0.351	1.821	0.432	0.201	0.272	0.126	0.064	0.225	0.262	1.342	1.206	0.405
HORVU3Hr1G035840	Protein kinase superfamily protein	blue	GO:0004672; GO:0005488; GO:0005524; GO:0006468	IPR000719; IPR002290; IPR008271; IPR011009; IPR011989; IPR016024; IPR017441	PF00069	Kinases	Misc.	Misc.	protein.postranslational modification	29.4	0.161	0.325	0.13	0.066	0.188	0.239	0.383	0.071	0.198	0.25	0.295	0.192	0.105	0.307	0.264	0.38	0.424	0.231	0.234	0.053	0.282	0.053	0.24	0.316	0.081	0.178	0.199	0.247	0.19	0.392	0.088	0.117	0.188	0.141	0.15	0.178	0.224	0.159	0.197
HORVU5Hr1G041960	Protein kinase superfamily protein	darkturquoise	GO:0004672; GO:0005524; GO:0006468	IPR000719; IPR002290; IPR011009	PF00069	Kinases	Misc.	Misc.	protein.postranslational modification	29.4	1.356	0.824	0.422	0.044	0.053	0.183	0.469	0.107	0.212	1.039	0.443	0.814	0.427	0.095	0.095	0.19	0.309	0.283	1.833	2.021	2.731	1.886	2.048	1.802	1.712	1.357	1.83	2.675	1.315	4.841	1.082	1.7	2.273	1.053	2.247	1.092	0.762	1.32	0.997
HORVU0Hr1G022070	Protein kinase superfamily protein	darkturquoise	GO:0004672; GO:0004674; GO:0005524; GO:0006468	IPR000719; IPR001480; IPR002290; IPR008271; IPR011009; IPR013320; IPR017441; IPR024171	PF00069; PF01453	Kinases	Misc.	Misc.	protein.postranslational modification	29.4	0.093	0.079	0.046	0.117	0.128	0.049	0.328	0.092	0.127	0.039	0.086	0.207	0.112	0.431	0.367	0.256	0.244	0.164	0.055	0.066	0.113	0.132	0.215	0.183	0.054	0.013	0.037	0.052	0.114	0.052	0.352	0.078	0.113	0.039	0.05	0.073	0.041	0.102	0.062
HORVU2Hr1G098980	Protein kinase superfamily protein	darkturquoise	GO:0004672; GO:0005524; GO:0006468	IPR000719; IPR011009	PF00069	Kinases	Misc.	Misc.	protein.postranslational modification	29.4	0.237	0.214	0.498	5.453	4.873	2.791	4.935	3.436	4.156	0.219	0.832	0.476	2.134	4.023	3.908	1.564	1.701	2.192	0.096	0.173	0.45	0.303	0.291	0.755	0.175	0.292	0.299	0.26	0.152	0.052	0.126	0.104	0.239	0.488	0.187	0.598	0.081	0.137	0.062
HORVU6Hr1G054770	Protein kinase superfamily protein	magenta	GO:0004672; GO:0005524; GO:0006468	IPR000719; IPR002290; IPR008271; IPR011009	PF00069	Kinases	Misc.	Misc.	protein.postranslational modification	29.4	0.771	0.523	0.506	0.139	0.188	0.429	0.344	0.234	0.353	0.336	0.653	0.445	0.569	0.212	0.396	0.197	0.33	0.261	0.165	0.452	0.45	0.316	0.594	0.377	0.216	0.127	0.349	0.481	0.506	0.955	0.566	0.571	0.502	0.218	0.424	0.42	0.508	0.569	0.862
HORVU5Hr1G059840	Protein kinase superfamily protein	brown	GO:0004672; GO:0005524; GO:0006468	IPR000719; IPR002290; IPR008271; IPR011009	PF00069	Kinases	Misc.	Misc.	protein.postranslational modification	29.4	0.034	0.087	0.199	0.365	0.579	0.696	1.087	0.511	0.557	0.07	0.047	0.084	0.15	0.168	0.381	0.431	0.653	0.298	0.11	0.08	0.099	0.092	0.114	0.146	0.148	0.101	0.249	0.182	0.051	0.039	0	0.143	0	0.026	0.125	0	0.183	0.137	0.239
HORVU5Hr1G072930	Protein kinase superfamily protein	brown	GO:0004672; GO:0005524; GO:0006468	IPR000719; IPR002290; IPR008271; IPR011009; IPR017441	PF00069	Kinases	Misc.	Misc.	protein.postranslational modification	29.4	0	0.032	0	0	0.023	0	0	0	0	0.039	0	0.015	0.06	0.022	0.066	0	0	0	0.221	0.04	0.042	0.29	0.114	0.146	0.216	0	0.149	0.649	0.202	1.596	0.39	0.428	0.515	0.398	0.15	0.546	0.03	0	0
HORVU0Hr1G015980	Protein kinase superfamily protein	brown	GO:0004672; GO:0005524; GO:0006468	IPR000719; IPR001245; IPR002290; IPR008271; IPR011009	PF00069	Kinases	Misc.	Misc.	protein.postranslational modification	29.4	0.72	0.657	0.513	0.38	0.105	0.337	0.438	0.028	0.078	1.071	0.575	0.799	0.801	0.248	0.484	0.146	0.876	0.231	1.681	1.13	1.562	1.952	1.744	1.96	2.157	1.103	3.785	1.844	2.276	1.845	1.585	1.544	2.8	1.76	1.248	2.289	0.549	0.649	0.114
HORVU1Hr1G055800	Protein kinase superfamily protein	orange	GO:0004672; GO:0005524; GO:0006468	IPR000719; IPR002290; IPR008271; IPR011009; IPR011993	PF00069	Kinases	Misc.	Misc.	protein.postranslational modification	29.4	0.407	0.285	0.598	0.197	0.353	0.274	0.618	0.369	0.423	0.735	0.777	0.899	0.629	0.73	0.455	0.248	0.711	0.738	0.028	0.386	0	0.053	0.202	0.073	0.081	0.025	0.1	0.221	0.101	0.183	0.176	0.065	0.088	0.193	0.112	0.094	0.681	0.808	0.986
HORVU5Hr1G046420	Protein kinase superfamily protein	yellow	GO:0004672; GO:0005524; GO:0006468	IPR000719; IPR008271; IPR011009	PF00069	Kinases	Misc.	Misc.	protein.postranslational modification	29.4	3.889	2.653	4.384	2.522	2.211	3.465	2.471	2.116	3.126	2.438	1.897	2.68	2.463	2.65	2.925	1.71	2.527	2.162	2.949	2.593	3.913	2.479	3.54	3.506	2.953	3.653	3.063	4.26	3.503	3.271	3.472	4.45	3.629	3.224	2.634	3.422	3.883	3.687	3.582
HORVU1Hr1G047350	Protein kinase superfamily protein	darkturquoise	GO:0004672; GO:0005524; GO:0006468	IPR000719; IPR002290; IPR008271; IPR011009; IPR011992; IPR017441	PF00069	Kinases	Misc.	Misc.	signalling.calcium	30.3	3.008	3.699	3.61	21.235	20.703	14.592	14.633	13.987	19.801	2.767	4.307	5.975	12.66	18.85	15.257	18.01	19.626	11.049	0.91	0.878	0.535	0.963	1.201	1.156	0.971	1.091	0.71	1.234	1.088	1.269	1.686	1.609	1.532	0.899	1.635	1.69	1.25	1.946	1.142
HORVU1Hr1G086310	Protein kinase superfamily protein	magenta	GO:0004672; GO:0005524; GO:0006468	IPR000719; IPR002290; IPR011009; IPR017441	PF00069	Kinases	Misc.	Misc.	signalling.MAP kinases	30.6	0.72	0.95	0.575	0.058	0.03	0.239	0.516	0.213	0.24	0.461	0.163	0.123	0.157	0.146	0.029	0.044	0	0	0.593	0.665	0.197	0.145	0.265	0.061	0.472	0.203	0.137	0.182	0.341	0.693	0.541	0.259	0.389	0.18	0.824	0.21	1.413	1.923	0.997
HORVU5Hr1G125270	Protein kinase superfamily protein	grey	GO:0004672; GO:0005524; GO:0006468	IPR000719; IPR002290; IPR008271; IPR011009; IPR017441	PF00069	Kinases	Misc.	Misc.	signalling.MAP kinases	30.6	15.817	13.481	14.071	12.346	9.641	15.225	9.565	11.275	12.561	10.184	15.19	14.123	11.155	13.711	12.251	12.041	15.147	15.113	13.314	15.638	11.486	10.905	9.987	11.795	15.546	15.371	9.661	13.598	11.104	12.598	13.447	10.911	13.487	13.115	15.254	15.358	12.747	11.607	11.608
HORVU6Hr1G009910	Protein kinase superfamily protein	blue	GO:0004672; GO:0005524; GO:0006468	IPR000719; IPR011009	PF00069	Kinases	Misc.	Misc.	not assigned.unknown	35.2	0.102	0.277	0.13	0.146	0	0.105	0.172	0	0.092	6.831	5.83	5.207	6.281	8.432	7.588	3.909	8.636	7.493	0	0.066	0	0.079	0.101	0	0	0.114	0	6.013	1.53	3.519	6.553	5.553	3.491	5.395	4.232	6.645	0.01	0.068	0.093
HORVU1Hr1G055510	Protein kinase superfamily protein	brown	none	IPR011009	none	Kinases	Misc.	Misc.	not assigned.unknown	35.2	0.254	0.19	0.161	0.168	0.083	0.204	0.477	0.05	0.092	0.203	0.047	0.33	0.584	0.292	0.169	0.161	0.409	0.485	0.221	0.851	0.38	0.62	0.809	0.523	0.917	0.545	1.494	0.39	0.62	0.392	0.679	0.493	0.251	0.308	0.749	0.714	0.559	0.523	0.353
HORVU4Hr1G080110	Protein kinase superfamily protein	darkturquoise	GO:0004672; GO:0005524; GO:0006468	IPR000719; IPR002290; IPR008271; IPR011009; IPR013320; IPR017441	PF00069	Kinases	Misc.	Misc.	protein.postranslational modification.kinase.receptor like cytoplasmatic kinase IV	29.4.1.54	6.727	5.236	4.89	30.555	31.931	20.434	16.956	24.069	23.929	8.371	10.3	9.1	20.663	29.648	26.732	22.782	19.296	19.034	2.026	2.939	1.872	4.51	2.263	4.26	1.712	2.422	2.129	2.636	2.921	2.329	7.585	3.516	2.951	3.404	2.734	2.499	2.602	2.401	2.565
HORVU3Hr1G085360	Protein kinase superfamily protein	darkturquoise	GO:0004672; GO:0005524; GO:0006468	IPR000719; IPR001245; IPR002290; IPR008271; IPR011009; IPR017441	PF07714	Kinases	Misc.	Misc.	protein.postranslational modification.kinase.receptor like cytoplasmatic kinase IV	29.4.1.54	0.5	0.309	0.36	0.95	1.098	1.293	0.657	0.653	1.101	0.367	0.218	0.399	0.966	1.738	1.18	1.213	1.536	0.828	0.152	0.199	0.183	0.844	0.164	0.231	0.418	0.19	0.349	0.325	0.569	0.144	0.151	0.169	0.075	0.462	0.137	0.304	0.264	0.353	0.27
HORVU4Hr1G057520	Protein kinase superfamily protein	blue	GO:0004672; GO:0005524; GO:0006468	IPR000719; IPR002290; IPR011009; IPR013320; IPR017441	PF00069	Kinases	Misc.	Misc.	protein.postranslational modification.kinase.receptor like cytoplasmatic kinase VII	29.4.1.57	2.093	1.545	0.751	1.001	1.068	0.851	0.915	1.47	0.946	0.242	0.451	0.645	0.479	0.241	0.308	0.628	0.689	0.306	0.772	0.572	0.662	0.435	0.594	0.828	0.297	0.748	0.585	0.442	1.088	0.366	0.491	0.363	0.44	0.437	0.911	0.346	0.712	0.592	0.457
HORVU2Hr1G095970	Protein kinase superfamily protein	darkturquoise	GO:0004672; GO:0005524; GO:0006468	IPR000719; IPR001245; IPR008271; IPR011009; IPR017441	PF07714	Kinases	Misc.	Misc.	protein.postranslational modification.kinase.receptor like cytoplasmatic kinase VII	29.4.1.57	1.838	1.18	0.927	1.806	1.677	1.286	3.441	1.42	1.997	2.056	1.562	1.559	3.376	3.694	5.044	2.55	3.819	2.982	0.965	0.266	0.704	2.716	1.53	1.071	1.389	1.04	1.382	1.649	1.227	1.348	10.528	1.375	1.532	1.785	2.209	2.32	0.478	0.797	0.581
HORVU4Hr1G082100	Protein kinase superfamily protein	darkturquoise	GO:0004672; GO:0005524; GO:0006468	IPR000719; IPR001245; IPR008271; IPR011009; IPR013320; IPR017441	PF07714	Kinases	Misc.	Misc.	protein.postranslational modification.kinase.receptor like cytoplasmatic kinase VII	29.4.1.57	0.051	0.182	0	1.681	3.023	1.054	1.416	2.258	3.832	0.391	0.591	0.399	2.927	2.183	2.83	2.565	2.929	2.505	0.014	0.691	0.169	0.356	0.518	0.097	0	0.025	0.05	0.221	0.291	0	0.465	0.389	0	0.09	0.05	0.157	0.152	0.205	0.073
HORVU3Hr1G051830	Protein kinase superfamily protein	darkturquoise	GO:0004672; GO:0005524; GO:0006468	IPR000719; IPR001245; IPR008271; IPR011009; IPR013320	PF07714	Kinases	Misc.	Misc.	protein.postranslational modification.kinase.receptor like cytoplasmatic kinase VII	29.4.1.57	0	0	0.207	17.88	25.103	6.994	8.572	9.251	11.756	0.047	0	0.192	5.248	9.367	10.184	6.97	3.439	7.038	0.014	0.186	0.099	0.079	0.088	0.329	0	0.089	0.025	0.156	0.089	0.392	0.239	0.065	0.088	0.283	0.362	0.063	0.132	0	0
HORVU5Hr1G061820	Protein kinase superfamily protein	darkturquoise	GO:0004672; GO:0005524; GO:0006468	IPR000719; IPR001245; IPR008271; IPR011009; IPR013320	PF07714	Kinases	Misc.	Misc.	protein.postranslational modification.kinase.receptor like cytoplasmatic kinase VII	29.4.1.57	0	0	0.054	2.814	7.257	1.286	2.495	1.534	0.748	0	0	0	0.779	1.942	1.32	2.506	1.206	2.498	0	0.053	0	0	0.101	0.134	0.054	0.127	0	0.052	0.051	0	0.365	0	0	0.295	0.125	0.052	0.03	0.125	0
HORVU5Hr1G046020	Protein kinase superfamily protein	tan	GO:0004672; GO:0005524; GO:0006468	IPR000719; IPR001245; IPR008271; IPR011009; IPR017441	PF07714	Kinases	Misc.	Misc.	protein.postranslational modification.kinase.receptor like cytoplasmatic kinase VII	29.4.1.57	0.686	0.404	0.138	0.117	0.015	0.042	0.211	0.057	0.049	0.219	0.07	0.215	0.105	0.029	0	0.08	0.122	0.164	0.11	0.399	0.267	0.659	0.215	0.085	0.135	0.089	0.261	0.143	0.126	0	0.088	0.104	0.251	0.039	1.473	0.189	1.22	1.513	1.817
HORVU1Hr1G019770	Protein kinase superfamily protein	purple	GO:0004672; GO:0005524; GO:0006468	IPR000719; IPR001245; IPR002290; IPR008271; IPR011009; IPR013320	PF07714	Kinases	Misc.	Misc.	protein.postranslational modification.kinase.receptor like cytoplasmatic kinase VII	29.4.1.57	1.084	0.174	0.399	6.864	8.227	2.966	6.014	2.961	3.761	0.625	1.174	0.745	3.137	4.629	6.687	2.601	2.412	2.267	0.482	1.582	0.633	0.382	1.011	1.546	0.364	0.089	0.373	1.182	2.39	1.243	32.83	1.777	0.904	3.892	1.036	1.428	0.366	0.216	0
HORVU5Hr1G082310	Protein kinase superfamily protein	purple	GO:0004672; GO:0005524; GO:0006468	IPR000719; IPR001245; IPR008271; IPR011009; IPR017441	PF07714	Kinases	Misc.	Misc.	protein.postranslational modification.kinase.receptor like cytoplasmatic kinase VII	29.4.1.57	0.949	2.115	2.353	14.795	21.2	7.493	7.829	9.571	8.934	2.157	4.151	2.995	6.558	10.338	8.021	5.757	6.324	5.398	1.144	9.122	1.253	8.136	2.364	3.08	1.874	1.484	1.208	9.13	11.648	3.31	47.485	1.933	2.938	5.626	2.634	2.761	1.25	2.105	1.589
HORVU2Hr1G016720	Protein kinase superfamily protein	purple	GO:0004672; GO:0005524; GO:0006468	IPR000719; IPR001245; IPR002290; IPR011009; IPR013320	PF07714	Kinases	Misc.	Misc.	protein.postranslational modification.kinase.receptor like cytoplasmatic kinase VII	29.4.1.57	2.482	2.511	3.893	17.887	26.155	8.266	9.651	13.249	16.152	5.205	9.624	5.775	17.414	20.033	26.086	15.154	11.837	10.766	2.495	3.497	1.436	5.143	2.263	2.581	2.67	0.964	2.141	6.377	5.021	3.886	13.447	7.473	4.797	12.999	4.743	9.259	0.295	0.944	0.478
HORVU2Hr1G092850	Protein kinase superfamily protein	lightgreen	GO:0004672; GO:0005524; GO:0006468	IPR000719; IPR001245; IPR008271; IPR011009; IPR017441	PF07714	Kinases	Misc.	Misc.	protein.postranslational modification.kinase.receptor like cytoplasmatic kinase VII	29.4.1.57	0.398	0.143	0.268	0.621	0.654	0.169	1.549	0.312	0.811	0.336	0.435	0.015	1.168	1.752	1.503	2.506	1.737	1.402	0.165	0.652	0.465	1.24	0.834	1.083	0.202	0.228	0.237	0.909	1.758	0.406	3.447	0.791	0.854	0.925	0.974	1.89	0.264	0.432	0
HORVU6Hr1G003940	Protein kinase superfamily protein	yellow	GO:0004672; GO:0005524; GO:0006468	IPR000719; IPR001245; IPR002290; IPR008271; IPR011009; IPR017441	PF00069; PF07714	Kinases	Misc.	Misc.	protein.postranslational modification.kinase.receptor like cytoplasmatic kinase VIII	29.4.1.58	0.991	0.436	0.544	0.285	0.406	0.415	0.422	0.447	0.621	0.289	0.21	0.323	0.734	0.431	0.499	0.745	0.574	0.574	0.221	0.452	0.197	0.264	0.126	0.304	0.216	0.063	0.324	0.065	0.202	0.222	0.151	0.195	0.138	0.218	0.062	0.483	0.356	0.239	0.177
HORVU3Hr1G024950	Protein kinase superfamily protein	greenyellow	GO:0004672; GO:0005524; GO:0006468	IPR000719; IPR001245; IPR002290; IPR008271; IPR011009; IPR013320; IPR017441; IPR024788	PF07714; PF12819	Kinases	Misc.	Misc.	signalling.receptor kinases.Catharanthus roseus-like RLK1	30.2.16	4.27	1.323	1.357	2.763	4.279	1.406	2.424	2.726	1.722	2.861	4.897	1.674	2.516	3.906	2.786	3.361	1.371	2.595	3.694	9.588	1.759	6.158	2.237	2.386	2.939	3.31	3.585	3.234	5.653	3.99	7.321	4.048	4.583	7.964	2.908	5.029	1.22	1.388	1.121
HORVU2Hr1G113120	Protein kinase superfamily protein	royalblue	GO:0004672; GO:0005524; GO:0006468	IPR000719; IPR001245; IPR002290; IPR008271; IPR011009; IPR013320; IPR017441; IPR024788	PF07714; PF12819	Kinases	Misc.	Misc.	signalling.receptor kinases.Catharanthus roseus-like RLK1	30.2.16	0.898	1.03	1.479	14.649	16.131	8.899	7.125	9.77	12.257	3.259	7.33	4.462	17.781	23.8	24.957	19.669	15.082	18.952	0.11	0	0	0.33	0.139	0.195	0.027	0.051	0.087	0.104	0.392	0.039	0.667	0.48	0.728	0.295	0.162	0.42	0.112	0.216	0.093
HORVU1Hr1G062130	Protein kinase superfamily protein	brown	GO:0004672; GO:0005524; GO:0006468	IPR000719; IPR001245; IPR011009; IPR013320; IPR017441	PF07714	Kinases	Misc.	Misc.	signalling.receptor kinases.extensin	30.2.18	0.873	1.545	0.414	0.687	0.639	0.478	1.173	0.355	0.755	0.578	0.878	0.43	0.569	0.84	1.503	1.505	2.017	0.865	1.75	2.234	2.477	2.189	3.034	1.68	3.047	1.497	2.303	2.61	2.909	3.179	1.572	1.181	2.8	0.835	1.248	2.603	0.356	0.546	1.776
HORVU2Hr1G076720	Protein kinase superfamily protein	darkturquoise	GO:0004672; GO:0005524; GO:0006468	IPR000719; IPR002290; IPR008271; IPR009091; IPR011009; IPR013320; IPR017441	PF00069	Kinases	Misc.	Misc.	signalling.receptor kinases.crinkly like	30.2.26	0.373	0.38	0.184	1.235	1.399	0.914	0.962	0.66	0.868	0.531	0.536	0.522	1.34	1.358	1.554	0.818	0.66	0.641	0.028	0.306	0.113	0.237	0.164	0.353	0.175	0.101	0.037	0.403	0.708	0.471	0.78	0.234	0.276	0.27	0.424	0.262	0.152	0.125	0.156
HORVU0Hr1G039910	Protein kinase superfamily protein	cyan	GO:0004672; GO:0005524; GO:0006468	IPR000719; IPR002290; IPR008271; IPR011009; IPR013320; IPR017441	PF00069	Kinases	Misc.	Misc.	signalling.receptor kinases.crinkly like	30.2.26	2.94	3.216	3.395	6.703	8.678	4.091	4.505	5.133	5.553	4.314	5.558	3.517	7.457	6.717	8.776	5.275	3.64	4.347	2.398	5.239	2.407	6.672	1.643	2.885	1.874	2.131	2.801	6.273	8.752	4.749	23.723	4.165	3.516	9.312	3.932	8.577	1.952	1.775	1.287
HORVU2Hr1G125360	Protein kinase superfamily protein	magenta	GO:0004672; GO:0005524; GO:0006468	IPR000719; IPR002290; IPR008271; IPR011009; IPR013320; IPR017441	PF00069	Kinases	Misc.	Misc.	signalling.receptor kinases.misc	30.2.99	0.212	0.261	0.245	0	0.038	0.063	0.133	0.22	0	0.461	0.319	0.192	0.12	0	0.059	0	0.108	0.194	0.069	0.426	0.197	0.132	0.354	0.219	0.094	0.051	0.149	0.182	0	0.523	0.05	0.285	0.54	0.283	0.125	0.21	0.213	0.205	0.436
HORVU6Hr1G005260	Protein kinase superfamily protein	brown	GO:0004672; GO:0005524; GO:0006468	IPR000719; IPR002290; IPR008271; IPR011009; IPR013320; IPR017441	PF00069	Kinases	Misc.	Misc.	signalling.receptor kinases.misc	30.2.99	0.517	0.341	0.307	0.117	0.083	0.112	0.078	0.213	0.134	0.422	0.311	0.369	0.157	0.212	0.169	0.08	0.072	0.261	0.662	0.572	0.465	0.462	0.657	0.73	1.267	0.621	0.585	0.519	1.442	1.348	0.843	0.714	0.603	0.642	1.161	0.693	0.447	0.546	0.374
HORVU1Hr1G047010	Protein kinase superfamily protein	tan	GO:0004672; GO:0005524; GO:0006468	IPR000719; IPR002290; IPR008271; IPR011009; IPR017441	PF00069	Kinases	Misc.	Misc.	signalling.receptor kinases.misc	30.2.99	0.339	0.356	0.253	0.161	0.188	0.119	0.368	0.149	0.233	0.094	0.334	0.33	0.172	0.285	0.33	0.183	0.201	0.171	0.165	0.346	0.282	0.185	0.405	0.329	0.324	0.127	0.199	0.091	0.278	0.602	0.151	0.078	0.226	0.193	0.225	0.084	0.305	0.603	0.395
HORVU2Hr1G117680	Protein kinase superfamily protein	blue	GO:0004672; GO:0004674; GO:0005524; GO:0006468; GO:0048544	IPR000719; IPR000858; IPR001245; IPR001480; IPR002290; IPR003609; IPR008271; IPR011009; IPR013320; IPR017441; IPR024171	PF00954; PF01453; PF07714; PF08276	Kinases	Misc.	Misc.	NA	NA	0.534	0.539	0.636	0.76	1.06	0.738	0.61	0.703	0.642	0.023	0	0	0.067	0.117	0.117	0.168	0.086	0.052	0.276	0.226	0.633	0.462	0.19	0.402	0.283	0.393	0.199	0	0	0	0	0	0.038	0	0	0	0.305	0.512	0.384
HORVU6Hr1G080640	Protein kinase superfamily protein	blue	GO:0004672; GO:0005524; GO:0006468	IPR000719; IPR002290; IPR008271; IPR011009; IPR017441	PF00069	Kinases	Misc.	Misc.	NA	NA	5.058	3.335	3.625	10.738	11.784	6.382	8.54	7.838	7.381	2.134	2.69	1.137	2.875	0.978	6.496	5.158	0.625	4.309	8.063	7.886	8.474	11.551	7.168	5.539	8.319	6.291	6.86	5.078	7.715	1.989	0.553	2.335	0.741	1.22	5.33	5.438	3.405	2.89	1.744
HORVU7Hr1G017810	Protein kinase superfamily protein	blue	GO:0004672; GO:0004674; GO:0005524; GO:0006468	IPR000719; IPR001480; IPR002290; IPR008271; IPR011009; IPR013320; IPR017441; IPR024171	PF00069; PF01453	Kinases	Misc.	Misc.	NA	NA	0.025	0	0	0.007	0	0	0	0	0	0.047	0	0.038	0.037	0.219	0.191	0.11	0.065	0.186	0	0	0	0	0	0	0	0	0	0	0	0	0.025	0.039	0	0	0	0	0	0	0
HORVU7Hr1G066130	Protein kinase superfamily protein	blue	GO:0004672; GO:0005524; GO:0006468	IPR000719; IPR001245; IPR002290; IPR008271; IPR011009	PF07714	Kinases	Misc.	Misc.	NA	NA	0.457	0.673	0.559	1.148	1.376	0.717	0.641	0.753	0.903	0.492	0.342	0.023	0.202	0.066	0.733	0.884	0	0.596	0.758	0.731	0.957	1.451	1.125	0.84	0.849	1.065	0.809	0.753	0.923	0.092	0.113	0.195	0	0	1.049	0.273	0.234	0.478	0.083
HORVU7Hr1G095830	Protein kinase superfamily protein	blue	none	IPR004147	PF03109	Kinases	Misc.	Misc.	NA	NA	0	0	0	0.022	0	0	0	0	0	1.868	2.208	1.275	1.655	2.387	2.038	1.381	2.405	1.767	0	0	0	0	0	0	0	0	0	10.831	2.921	11.944	5.862	9.328	7.396	8.94	10.423	7.307	0	0	0
HORVU7Hr1G083750	Protein kinase superfamily protein	blue	none	none	none	Kinases	Misc.	Misc.	NA	NA	0	0	0.1	0	0	0	0	0.014	0	0.125	0.187	0.177	0.382	0.263	0.191	0	0.424	0.403	0	0	0	0	0	0	0	0	0	0.091	0.253	0.183	0.377	0.376	0.339	0.218	0.25	0.472	0	0	0
HORVU7Hr1G109340	Protein kinase superfamily protein	blue	GO:0004672; GO:0004674; GO:0005524; GO:0006468; GO:0048544	IPR000719; IPR000858; IPR001245; IPR001480; IPR002290; IPR003609; IPR008271; IPR011009; IPR013320; IPR017441; IPR024171	PF00954; PF01453; PF07714; PF08276	Kinases	Misc.	Misc.	NA	NA	2.931	2.709	2.851	2.2	1.782	3.163	1.494	1.945	1.983	41.141	33.457	34.751	26.51	25.034	19.869	24.915	24.615	19.646	1.819	1.117	1.295	2.466	0.657	1.132	1.038	1.382	1.369	33.014	31.011	25.498	25.648	28.114	34.068	26.255	27.874	20.691	1.779	2.458	0.914
HORVU7Hr1G050240	Protein kinase superfamily protein	blue	GO:0004672; GO:0005524; GO:0006468	IPR000719; IPR002290; IPR008271; IPR011009; IPR017441	PF00069	Kinases	Misc.	Misc.	NA	NA	0.127	0.063	0.107	0.183	0.158	0.105	0.485	0.291	0.254	0.086	0.132	0.123	0.06	0.131	0.242	0.124	0.079	0.179	0.276	0.213	0.324	0.224	0.24	0.183	0.769	0.101	0.411	0.117	0.025	0.235	0.189	0.13	0.075	0.193	0.075	0.231	0.091	0.432	0.311
HORVU2Hr1G093100	Protein kinase superfamily protein	blue	GO:0004672; GO:0006468	IPR001245; IPR011009; IPR024729	PF07714; PF12436	Kinases	Misc.	Misc.	NA	NA	0	0	0	0	0	0	0	0	0	1.594	1.959	2.634	1.662	1.511	2.148	1.827	1.917	1.171	0	0	0	0	0.063	0	0	0	0	1.169	1.062	1.256	1.597	1.557	0.829	1.117	1.86	2.005	0	0	0
HORVU5Hr1G124170	Protein kinase superfamily protein	darkturquoise	GO:0004672; GO:0004674; GO:0005524; GO:0006468; GO:0048544	IPR000719; IPR000858; IPR001245; IPR001480; IPR002290; IPR003609; IPR008271; IPR011009; IPR013320; IPR017441; IPR024171	PF00954; PF01453; PF07714; PF08276	Kinases	Misc.	Misc.	NA	NA	2.143	0.943	0.376	7.982	9.649	4.442	9.057	5.701	5.638	1.383	5.434	5.023	7.389	14.258	14.238	11.515	9.641	9.506	0.055	0.386	0.338	0.316	0.303	0.621	0.081	0.292	0.261	0	0	0.144	1.132	1.012	0.653	0.462	0.05	0.042	0.01	0.444	0
HORVU2Hr1G110230	Protein kinase superfamily protein	darkturquoise	GO:0004672; GO:0005524; GO:0006468	IPR000719; IPR002290; IPR008271; IPR011009; IPR017441	PF00069	Kinases	Misc.	Misc.	NA	NA	8.048	9.885	9.473	20.716	24.125	20.174	20.96	36.409	33.54	10.09	21.68	15.475	34.087	64.261	53.639	53.396	48.986	49.677	2.619	2.407	1.225	7.002	3.982	3.749	6.216	4.008	1.979	4.26	3.276	2.42	11.736	9.497	2.637	8.619	7.315	14.267	2.348	2.651	5.192
HORVU3Hr1G065620	Protein kinase superfamily protein	darkturquoise	GO:0004672; GO:0005524; GO:0006468	IPR000719; IPR002290; IPR008271; IPR011009; IPR017441	PF00069	Kinases	Misc.	Misc.	NA	NA	1.076	0.428	0.322	6.725	19.455	2.973	7.422	4.104	3.013	0.18	0.56	0.33	2.396	9.162	10.25	3.434	1.507	1.32	0.234	0.625	0.352	0.435	0.278	0.292	0.485	0.063	0.199	0.117	0.278	0.51	79.271	0.156	0.339	0.809	0.125	0.367	0.488	0.728	0.28
HORVU3Hr1G001400	Protein kinase superfamily protein	darkturquoise	GO:0004672; GO:0005524; GO:0006468	IPR000719; IPR001245; IPR011009; IPR017441	PF07714	Kinases	Misc.	Misc.	NA	NA	1.313	0.721	0.935	9.473	11.356	6.122	4.567	7.143	11.255	0.922	2.542	2.12	10.062	14.273	21.013	11.42	13.302	9.64	0.055	0.266	0.183	0.475	0.114	0.487	0.054	0.419	0.025	0.104	0.304	0	0.767	0.688	0.377	0.347	0.2	0.21	0.163	0.398	0.062
HORVU4Hr1G056120	Protein kinase superfamily protein	darkturquoise	GO:0004672; GO:0005524; GO:0006468	IPR000719; IPR002290; IPR008271; IPR011009; IPR017441	PF00069	Kinases	Misc.	Misc.	NA	NA	3.016	6.408	5.219	0.519	0.308	1.567	3.097	1.392	0.889	1.68	3.312	4.377	1.797	1.256	1.1	0.884	1.572	2.177	15.119	18.125	21.409	9.02	14.853	10.809	13.47	8.028	10.258	10.429	5.894	16.706	9.925	12.221	15.22	10.738	8.526	5.154	11.924	23.965	18.555
HORVU3Hr1G065640	Protein kinase superfamily protein	darkturquoise	GO:0004672; GO:0005524; GO:0006468	IPR000719; IPR002290; IPR008271; IPR011009; IPR017441	PF00069	Kinases	Misc.	Misc.	NA	NA	0.246	0.024	0.031	0.541	1.211	0.302	1.674	0.312	0.176	0.133	0.171	0.031	0.666	0.956	2.515	0.475	0.237	0.164	0.028	0.306	0	0.132	0	0	0.04	0.089	0	0	0.392	0.249	33.988	0.026	0.038	0.116	0	0.031	0.091	0	0
HORVU1Hr1G078720	Protein kinase superfamily protein	darkturquoise	GO:0004672; GO:0005524; GO:0006468	IPR000719; IPR002290; IPR008271; IPR011009	PF00069	Kinases	Misc.	Misc.	NA	NA	0.229	0.618	0.705	0.863	2.452	0.527	0.978	0.888	1.009	0.406	0.575	0.584	0.487	0.708	1.686	0.438	0.976	0.403	0.413	1.064	0.38	0.646	0.758	0.645	0.297	0.228	0.237	0.143	0.24	0.628	7.585	0.182	1.105	0.257	0.087	0.105	0.793	0.831	0.675
HORVU7Hr1G118150	Protein kinase superfamily protein	darkturquoise	GO:0004672; GO:0005524; GO:0006468	IPR000719; IPR011009	PF00069	Kinases	Misc.	Misc.	NA	NA	1.296	0.523	1.203	3.991	6.528	3.198	1.212	2.805	3.31	0.594	0.451	0.338	1.894	2.913	3.226	1.717	1.163	2.296	1.061	0.785	0.83	0.607	0.847	0.876	0.822	0.888	0.859	0.507	0.316	0.563	0.314	0.701	0.54	0.565	0.861	0.955	0.366	0.74	0.82
HORVU6Hr1G067760	Protein kinase superfamily protein	magenta	GO:0004672; GO:0005524; GO:0006468	IPR000719; IPR002290; IPR011009	PF00069	Kinases	Misc.	Misc.	NA	NA	0.457	0.214	0.291	0.431	0.075	0	0	0.71	0.741	0.125	0.412	0.115	0.389	0.088	0.44	0.051	0.431	0.395	0.248	1.104	0.084	0.593	0.316	0	0.674	0.621	0.598	0.234	0.24	0.733	0.327	0.791	0.377	0.45	0.487	0.168	0	0.683	0.415
HORVU3Hr1G012080	Protein kinase superfamily protein	magenta	GO:0004672; GO:0005524; GO:0006468	IPR000719; IPR001938; IPR002290; IPR008271; IPR011009; IPR013320; IPR017441; IPR017949	PF00069; PF00314	Kinases	Misc.	Misc.	NA	NA	1.084	0.626	0.812	0.936	1.918	1.216	0.446	1.278	1.503	0.539	0.762	0.53	0.442	0.489	0.352	0.694	0.675	0.328	0.662	1.503	1.112	1.952	0.948	1.619	1.133	0.989	1.22	0.597	1.024	0.68	1.107	0.74	0.452	1.349	0.861	1.428	0.224	0.626	0.197
HORVU1Hr1G021630	Protein kinase superfamily protein	magenta	GO:0004672; GO:0005524; GO:0006468	IPR000719; IPR002290; IPR008271; IPR011009; IPR017441	PF00069	Kinases	Misc.	Misc.	NA	NA	0.212	0.095	0.46	0.117	0	0.225	0.383	0.043	0.085	0.109	0.233	0.353	0.195	0	0.117	0.241	0.179	0.164	0.138	0.066	0.141	0	0.152	0.061	0.526	0.545	0.199	0.325	0.215	0.366	0.226	0	0.075	0.231	0.374	0.388	0.478	0.387	0.395
HORVU7Hr1G073300	Protein kinase superfamily protein	magenta	GO:0004672; GO:0005524; GO:0006468	IPR000719; IPR001245; IPR002290; IPR008271; IPR011009; IPR013320	PF07714	Kinases	Misc.	Misc.	NA	NA	0.229	0.325	0.529	0.336	0.338	0.822	0.547	1.058	0.43	0.234	0.428	0.338	0.374	1.022	0.425	1.096	0.675	0.805	0.331	0.598	0.662	0.725	0.442	0.864	1.416	0.647	1.357	0.481	0.544	0.105	0.843	0.688	0.364	1.105	1.061	1.722	0.386	0.171	0.166
HORVU2Hr1G117790	Protein kinase superfamily protein	magenta	GO:0004672; GO:0005524; GO:0006468; GO:0048544	IPR000719; IPR000858; IPR001245; IPR001480; IPR002290; IPR003609; IPR008271; IPR011009; IPR013320; IPR017441	PF00954; PF01453; PF07714; PF08276	Kinases	Misc.	Misc.	NA	NA	8.26	4.444	4.529	8.984	7.611	7.458	7.313	5.488	7.762	5.174	3.148	0.707	2.807	5.016	3.637	5.326	3.955	4.041	3.459	1.13	3.491	4.905	2.781	3.396	4.49	2.511	3.872	2.779	5.35	3.087	4.189	3.775	1.758	4.521	3.096	5.092	1.24	1.582	1.724
HORVU6Hr1G062850	Protein kinase superfamily protein	brown	none	IPR011009	none	Kinases	Misc.	Misc.	NA	NA	0.144	0	0	0.007	0.023	0.014	0	0.064	0	0.078	0.062	0.108	0.067	0	0.139	0.095	0.05	0.052	0.165	0.731	0.296	0.237	0.354	0.511	1.267	0.14	0.523	0.273	0.493	0.693	0.377	0.376	0.603	0.758	0.374	0.22	0.122	0.091	0.145
HORVU4Hr1G062610	Protein kinase superfamily protein	brown	GO:0004672; GO:0005524; GO:0006468	IPR000719; IPR002290; IPR008271; IPR011009; IPR011993	PF00069	Kinases	Misc.	Misc.	NA	NA	0.635	0.222	0.161	0.095	0.286	0.119	0.149	0.092	0.247	0.297	0.093	0.177	0.21	0.212	0.125	0.234	0.144	0.097	0.441	0.559	0.479	0.738	0.228	0.231	0.499	0.469	0.149	0.312	0.594	0.353	0.692	0.311	0.289	0.077	0.337	0.336	0.091	0.284	0.135
HORVU5Hr1G107540	Protein kinase superfamily protein	brown	GO:0004672; GO:0005524; GO:0006468	IPR000719; IPR002290; IPR008271; IPR011009	PF00069	Kinases	Misc.	Misc.	NA	NA	0.237	0.127	0.13	0.102	0.045	0.049	0.196	0.028	0.085	0.164	0.132	0.108	0.015	0	0.029	0.044	0.086	0.037	0	0	0.056	0.132	0.025	0.049	0	0.063	0	0.013	0	0	0	0	0	0.013	0	0	0.142	0	0
HORVU2Hr1G113160	Protein kinase superfamily protein	brown	GO:0004672; GO:0005524; GO:0006468	IPR000719; IPR001245; IPR011009	PF07714	Kinases	Misc.	Misc.	NA	NA	0.974	0.444	0.751	0.636	0	0.218	0.477	0.043	0.254	0.821	1.329	0.814	0.696	0	0	0	0.065	0	0.069	0.399	0	0.884	0.126	0.268	0	0	0.486	0.117	0.253	0.105	0.126	0.714	0.126	0.578	0.125	0	0.254	0.512	0.062
HORVU1Hr1G055340	Protein kinase superfamily protein	brown	GO:0004672; GO:0005524; GO:0006468	IPR000719; IPR002290; IPR008271; IPR011009; IPR017441	PF00069	Kinases	Misc.	Misc.	NA	NA	0.686	1.22	1.387	3.085	6.573	3.079	4.083	3.664	3.161	0.602	0.482	0.829	1.228	3.052	1.738	1.98	1.866	2.334	1.047	1.011	1.309	2.558	1.365	0.974	0.849	1.42	0.747	0.662	1.024	0.68	1.95	1.842	1.18	1.439	1.573	1.029	2.46	4.768	12.439
HORVU1Hr1G078760	Protein kinase superfamily protein	brown	GO:0004672; GO:0005524; GO:0006468	IPR000719; IPR002290; IPR008271; IPR011009	PF00069	Kinases	Misc.	Misc.	NA	NA	0.754	0.958	0.215	0.497	1.09	0.443	0.579	0.497	0.43	0.164	0.505	0.407	1.557	0.737	0.924	0.175	0.258	0.142	0.317	2.527	0.211	0.976	0.67	0.621	0.418	0.304	0.685	0.922	0.316	1.374	6.063	0.921	0.703	1.58	0.924	1.228	0.844	1.684	1.121
HORVU2Hr1G030520	Protein kinase superfamily protein	lightyellow	GO:0004672; GO:0005524; GO:0006468	IPR000719; IPR002290; IPR008271; IPR011009; IPR017441	PF00069	Kinases	Misc.	Misc.	NA	NA	4.795	3.358	4.844	1.031	0.511	1.856	1.556	1.115	0.967	4.846	2.837	5.599	1.67	1.387	0.777	1.213	2.311	2.356	0.992	0.984	0.732	1.78	1.53	1.522	0.971	1.484	1.046	1	1.062	1.112	0.893	0.999	0.904	0.873	1.011	0.882	4.29	3.038	3.395
HORVU1Hr1G078710	Protein kinase superfamily protein	cyan	GO:0004672; GO:0005524; GO:0006468	IPR000719; IPR002290; IPR008271; IPR011009	PF00069	Kinases	Misc.	Misc.	NA	NA	0.432	0.333	0.268	1.652	2.64	0.752	1.189	0.88	1.291	0.102	0.676	0.576	1.093	0.978	1.525	0.658	1.228	0.552	0.303	3.75	0.352	1.701	0.834	1.485	0.391	0.101	0.847	0.883	1.505	0.811	24.176	0.752	3.089	2.852	0.799	0.714	0.244	0.239	0.498
HORVU3Hr1G065630	Protein kinase superfamily protein	purple	GO:0004672; GO:0005524; GO:0006468	IPR000719; IPR002290; IPR008271; IPR011009; IPR017441	PF00069	Kinases	Misc.	Misc.	NA	NA	0.178	0.261	0.092	2.383	6.64	0.914	4.755	1.271	1.185	0.063	0.49	0.069	2.119	2.789	7.383	1.542	1.041	0.395	0.055	0.745	0.042	0.264	0.063	0.195	0.162	0	0	0.156	0.708	0.262	58.831	0.221	0.075	0.257	0.175	0.262	0.041	0	0
[truncated: 4,625 more rows]
[truncated: 33 more columns]
